# Supplementary material for: De novo transcriptome analysis of Bagarius yarrelli (Siluriformes: Sisoridae) and the search for potential SSR markers using RNA-Seq
Source: PLoS One. 2018 Feb 9;13(2):e0190343. doi: 10.1371/journal.pone.0190343 (PMC5806860; doi:10.1371/journal.pone.0190343)
Supplement: S1 Table — (XLS) [file pone.0190343.s010.xls]

## Sheet: Sheet1
transcript	gene	chr	start	stop	nr_bestmatch	similarity	E-value	KEGGpathway	GO	Pfam	Super family	Gene family
t.Unigene000001	g.Unigene000001	Unigene000001	1	15207	gi|326666269|ref|XP_003198228.1|_PREDICTED:_RING_finger_protein_213-like_[Danio_rerio]	69.23	0		GO:0046872|	PF00097 (Zinc finger, C3HC4 type (RING finger));	SSF52540;SSF57850;SSF52540;	754_OG5_135498
t.Unigene000002	g.Unigene000002	Unigene000002	1	15135	gi|303304950|ref|NP_001181916.1|_low-density_lipoprotein_receptor-related_protein_2_precursor_[Danio_rerio]	85.44	0	ko04340 Hedgehog signaling pathway; ;	GO:0005509|GO:0005509|GO:0005515|GO:0005515|GO:0005515|GO:0005515|GO:0005515|GO:0005515|GO:0005515|GO:0005515|GO:0005515|GO:0005515|GO:0005515|GO:0005515|GO:0005515|GO:0005515|GO:0005515|GO:0005515|GO:0005515|GO:0005515|GO:0005515|GO:0005515|GO:0005515|GO:0005515|GO:0005515|GO:0005515|GO:0005515|GO:0005515|GO:0005515|GO:0005515|GO:0005515|GO:0005515|GO:0005515|GO:0005515|GO:0005515|GO:0005515|GO:…	PF07645 (Calcium-binding EGF domain);PF07645 (Calcium-binding EGF domain);PF14670 (Coagulation Factor Xa inhibitory site);PF14670 (Coagulation Factor Xa inhibitory site);PF00058 (Low-density lipoprotein receptor repeat class B);PF00058 (Low-density lipoprotein receptor repeat class B);PF00058 (Low-density lipoprotein receptor repeat class B);PF00058 (Low-density lipoprotein receptor repeat class …	SSF57424;SSF57424;SSF57196;SSF57424;SSF57424;SSF57184;SSF57184;SSF57424;SSF57424;SSF57196;SSF57424;SSF57184;SSF57184;SSF57184;SSF63825;SSF57196;SSF63825;SSF57424;SSF57424;SSF63825;SSF57424;SSF57424;SSF57424;SSF57424;SSF63825;SSF57184;SSF57184;SSF57424;SSF57424;SSF57424;SSF57424;SSF57424;SSF63825;SSF57424;SSF57196;SSF57424;SSF57424;SSF63825;SSF57424;SSF57424;SSF57424;SSF63825;SSF57196;SSF57424;SSF…	754_OG5_130540
t.Unigene000003	g.Unigene000003	Unigene000003	1	14955	gi|125821491|ref|XP_698091.2|_PREDICTED:_probable_E3_ubiquitin-protein_ligase_HERC1-like_[Danio_rerio]	86.08	0	ko04120 Ubiquitin mediated proteolysis; ;	GO:0005515|GO:0005515|GO:0005515|GO:0005515|GO:0004842|GO:0004842|GO:0005515|GO:0005515|GO:0005515|	PF00415 (Regulator of chromosome condensation (RCC1) repeat);PF00415 (Regulator of chromosome condensation (RCC1) repeat);PF00415 (Regulator of chromosome condensation (RCC1) repeat);PF00415 (Regulator of chromosome condensation (RCC1) repeat);PF00415 (Regulator of chromosome condensation (RCC1) repeat);PF00415 (Regulator of chromosome condensation (RCC1) repeat);PF00415 (Regulator of chromosome …	SSF50985;SSF50978;SSF50978;SSF50978;SSF49899;SSF56204;SSF50985;	754_OG5_248595
t.Unigene000004	g.Unigene000004	Unigene000004	1	14905	gi|326676746|ref|XP_003200667.1|_PREDICTED:_microtubule-actin_cross-linking_factor_1,_isoforms_1/2/3/5_[Danio_rerio]	86.67	6e-16		GO:0005515|GO:0005515|GO:0005515|GO:0005515|GO:0005515|GO:0005515|GO:0005515|GO:0005515|GO:0005515|GO:0005515|GO:0005515|GO:0005515|GO:0005515|GO:0005515|GO:0005515|GO:0005515|GO:0005515|GO:0005515|GO:0005509|GO:0007050|GO:0007050|	PF00435 (Spectrin repeat);PF00435 (Spectrin repeat);PF00435 (Spectrin repeat);PF00435 (Spectrin repeat);PF00435 (Spectrin repeat);PF00435 (Spectrin repeat);PF00435 (Spectrin repeat);PF00435 (Spectrin repeat);PF00435 (Spectrin repeat);PF00435 (Spectrin repeat);PF00435 (Spectrin repeat);PF00435 (Spectrin repeat);PF00435 (Spectrin repeat);PF00435 (Spectrin repeat);PF00435 (Spectrin repeat);PF00435 (…	SSF46966;SSF46966;SSF46966;SSF46966;SSF46966;SSF46966;SSF46966;SSF46966;SSF46966;SSF46966;SSF46966;SSF46966;SSF46966;SSF143575;SSF46966;SSF46966;SSF46966;SSF46966;SSF46966;SSF46966;SSF46966;SSF46966;SSF46966;SSF46966;SSF46966;SSF46966;SSF47473;SSF46966;SSF46966;	754_OG5_127704
t.Unigene000005	g.Unigene000005	Unigene000005	1	11648	gi|348525218|ref|XP_003450119.1|_PREDICTED:_RING_finger_protein_213-like_[Oreochromis_niloticus]	68.62	0		GO:0046872|	PF00097 (Zinc finger, C3HC4 type (RING finger));	SSF52540;SSF52540;SSF57850;	754_OG5_135498
t.Unigene000006	g.Unigene000006	Unigene000006	1	11147	gi|125821491|ref|XP_698091.2|_PREDICTED:_probable_E3_ubiquitin-protein_ligase_HERC1-like_[Danio_rerio]	46.05	2e-86	ko04120 Ubiquitin mediated proteolysis; ;	GO:0005515|GO:0005515|GO:0005515|GO:0005515|GO:0005515|GO:0004842|GO:0005515|GO:0005515|GO:0005515|GO:0004842|	PF00415 (Regulator of chromosome condensation (RCC1) repeat);PF00415 (Regulator of chromosome condensation (RCC1) repeat);PF00415 (Regulator of chromosome condensation (RCC1) repeat);PF00415 (Regulator of chromosome condensation (RCC1) repeat);PF00415 (Regulator of chromosome condensation (RCC1) repeat);PF00415 (Regulator of chromosome condensation (RCC1) repeat);PF00400 (WD domain, G-beta repeat…	SSF50985;SSF49899;SSF50978;SSF50978;SSF50978;SSF56204;	754_OG5_132313
t.Unigene000007	g.Unigene000007	Unigene000007	1	11059	gi|125821491|ref|XP_698091.2|_PREDICTED:_probable_E3_ubiquitin-protein_ligase_HERC1-like_[Danio_rerio]	46.05	2e-86	ko04120 Ubiquitin mediated proteolysis; ;	GO:0004842|GO:0005515|GO:0005515|GO:0005515|GO:0005515|GO:0004842|GO:0005515|GO:0005515|GO:0005515|GO:0005515|	PF00622 (SPRY domain);PF00632 (HECT-domain (ubiquitin-transferase));PF00415 (Regulator of chromosome condensation (RCC1) repeat);PF00415 (Regulator of chromosome condensation (RCC1) repeat);PF00415 (Regulator of chromosome condensation (RCC1) repeat);PF00415 (Regulator of chromosome condensation (RCC1) repeat);PF00415 (Regulator of chromosome condensation (RCC1) repeat);PF00415 (Regulator of chro…	SSF56204;SSF50978;SSF50978;SSF50978;SSF49899;SSF50985;	754_OG5_132313
t.Unigene000008	g.Unigene000008	Unigene000008	1	10941	gi|326668478|ref|XP_002662350.2|_PREDICTED:_pericentrin_[Danio_rerio]	54.43	1e-10			PF10495 (Pericentrin-AKAP-450 domain of centrosomal targeting protein);		754_OG5_139163
t.Unigene000009	g.Unigene000009	Unigene000009	1	10920	gi|326668478|ref|XP_002662350.2|_PREDICTED:_pericentrin_[Danio_rerio]	54.43	2e-10			PF10495 (Pericentrin-AKAP-450 domain of centrosomal targeting protein);		754_OG5_139163
t.Unigene000010	g.Unigene000010	Unigene000010	1	10852	gi|125821491|ref|XP_698091.2|_PREDICTED:_probable_E3_ubiquitin-protein_ligase_HERC1-like_[Danio_rerio]	46.05	2e-86	ko04120 Ubiquitin mediated proteolysis; ;	GO:0004842|GO:0005515|GO:0005515|GO:0005515|GO:0005515|GO:0005515|GO:0005515|GO:0005515|GO:0005515|GO:0004842|	PF00632 (HECT-domain (ubiquitin-transferase));PF00400 (WD domain, G-beta repeat);PF00400 (WD domain, G-beta repeat);PF00400 (WD domain, G-beta repeat);PF00400 (WD domain, G-beta repeat);PF00622 (SPRY domain);PF00415 (Regulator of chromosome condensation (RCC1) repeat);PF00415 (Regulator of chromosome condensation (RCC1) repeat);PF00415 (Regulator of chromosome condensation (RCC1) repeat);PF00415 …	SSF50985;SSF49899;SSF50978;SSF50978;SSF50978;SSF56204;	754_OG5_132313
t.Unigene000011	g.Unigene000011	Unigene000011	1	10824	gi|189530996|ref|XP_698075.3|_PREDICTED:_spectrin_beta_chain,_brain_4-like_[Danio_rerio]	24.52	2e-16		GO:0005515|GO:0005515|GO:0005515|GO:0005515|GO:0005515|GO:0005515|GO:0005515|GO:0005515|GO:0005515|GO:0005515|GO:0005515|GO:0005515|GO:0005515|GO:0005515|GO:0005515|GO:0005515|GO:0005515|GO:0005515|GO:0005515|GO:0005515|GO:0005515|GO:0005515|GO:0005515|GO:0005515|GO:0005515|GO:0005515|	PF00435 (Spectrin repeat);PF00435 (Spectrin repeat);PF00435 (Spectrin repeat);PF00435 (Spectrin repeat);PF00435 (Spectrin repeat);PF00435 (Spectrin repeat);PF00435 (Spectrin repeat);PF00435 (Spectrin repeat);PF00435 (Spectrin repeat);PF00435 (Spectrin repeat);PF00435 (Spectrin repeat);PF00435 (Spectrin repeat);PF00435 (Spectrin repeat);PF00435 (Spectrin repeat);PF00435 (Spectrin repeat);PF00435 (…	SSF46966;SSF46966;SSF46966;SSF46966;SSF46966;SSF46966;SSF46966;SSF46966;SSF46966;SSF46966;SSF46966;SSF46966;SSF46966;SSF46966;SSF46966;SSF46966;SSF46966;SSF46966;SSF46966;SSF46966;SSF46966;SSF46966;SSF46966;SSF50729;	754_OG5_126924
t.Unigene000012	g.Unigene000012	Unigene000012	1	10791	gi|125821491|ref|XP_698091.2|_PREDICTED:_probable_E3_ubiquitin-protein_ligase_HERC1-like_[Danio_rerio]	46.05	8e-87	ko04120 Ubiquitin mediated proteolysis; ;	GO:0005515|GO:0005515|GO:0005515|GO:0005515|GO:0005515|GO:0005515|GO:0005515|GO:0005515|GO:0004842|GO:0004842|	PF00400 (WD domain, G-beta repeat);PF00400 (WD domain, G-beta repeat);PF00400 (WD domain, G-beta repeat);PF00400 (WD domain, G-beta repeat);PF00622 (SPRY domain);PF00632 (HECT-domain (ubiquitin-transferase));PF00415 (Regulator of chromosome condensation (RCC1) repeat);PF00415 (Regulator of chromosome condensation (RCC1) repeat);PF00415 (Regulator of chromosome condensation (RCC1) repeat);PF00415 …	SSF50978;SSF50978;SSF50978;SSF49899;SSF56204;SSF50985;	754_OG5_132313
t.Unigene000013	g.Unigene000013	Unigene000013	1	10252	gi|292627062|ref|XP_001920591.2|_PREDICTED:_low-density_lipoprotein_receptor-related_protein_1_[Danio_rerio]	45.12	1e-08	ko05010 Alzheimer's disease; ko05144 Malaria; ;	GO:0005509|GO:0005515|GO:0005515|GO:0005515|GO:0005515|GO:0005515|GO:0005515|GO:0005515|GO:0005515|GO:0005515|GO:0005515|GO:0005515|GO:0005515|GO:0005515|GO:0005515|GO:0005515|GO:0005515|GO:0005515|GO:0005515|GO:0005515|GO:0005515|GO:0005515|GO:0005515|GO:0005515|GO:0005515|GO:0005515|GO:0005515|GO:0005515|GO:0005515|GO:0005515|GO:0005515|GO:0005515|GO:0005515|GO:0005515|GO:0005515|GO:0005515|GO:…	PF00058 (Low-density lipoprotein receptor repeat class B);PF00058 (Low-density lipoprotein receptor repeat class B);PF07645 (Calcium-binding EGF domain);PF00057 (Low-density lipoprotein receptor domain class A);PF00058 (Low-density lipoprotein receptor repeat class B);PF00058 (Low-density lipoprotein receptor repeat class B);PF00058 (Low-density lipoprotein receptor repeat class B);PF00058 (Low-d…	SSF57196;SSF57424;SSF57196;SSF63825;SSF63825;SSF57184;SSF57184;SSF57184;SSF57424;SSF57424;SSF63825;SSF57424;SSF57424;SSF57424;SSF63825;SSF57424;SSF57424;SSF57424;SSF57184;SSF57184;SSF57424;SSF57424;SSF57424;SSF57184;SSF57184;SSF57424;SSF57424;SSF57424;SSF63825;SSF63825;SSF57424;SSF63825;SSF57424;SSF57424;SSF57424;SSF57196;SSF57424;	754_OG5_126933
t.Unigene000014	g.Unigene000014	Unigene000014	1	9975	gi|326668478|ref|XP_002662350.2|_PREDICTED:_pericentrin_[Danio_rerio]	56.62	2e-90			PF10495 (Pericentrin-AKAP-450 domain of centrosomal targeting protein);		754_OG5_139163
t.Unigene000015	g.Unigene000015	Unigene000015	1	9802	gi|326676746|ref|XP_003200667.1|_PREDICTED:_microtubule-actin_cross-linking_factor_1,_isoforms_1/2/3/5_[Danio_rerio]	19.48	6e-19		GO:0005515|GO:0005515|GO:0005515|GO:0005515|GO:0005515|GO:0005515|GO:0005515|GO:0007050|GO:0005509|GO:0005515|GO:0005515|GO:0005515|GO:0005515|GO:0005515|GO:0005515|GO:0005515|GO:0005515|GO:0005515|GO:0005515|GO:0005515|GO:0007050|	PF00435 (Spectrin repeat);PF00435 (Spectrin repeat);PF00435 (Spectrin repeat);PF00435 (Spectrin repeat);PF00435 (Spectrin repeat);PF00435 (Spectrin repeat);PF00435 (Spectrin repeat);PF02187 (Growth-Arrest-Specific Protein 2 Domain);PF13499 (EF-hand domain pair);PF00435 (Spectrin repeat);PF00435 (Spectrin repeat);PF00435 (Spectrin repeat);PF00435 (Spectrin repeat);PF00435 (Spectrin repeat);PF00435…	SSF46966;SSF46966;SSF46966;SSF46966;SSF46966;SSF46966;SSF46966;SSF46966;SSF46966;SSF46966;SSF46966;SSF46966;SSF46966;SSF46966;SSF47473;SSF46966;SSF46966;SSF46966;SSF46966;SSF46966;SSF46966;SSF46966;SSF46966;SSF143575;	754_OG5_127704
t.Unigene000016	g.Unigene000016	Unigene000016	1	9352	gi|395535176|ref|XP_003769607.1|_PREDICTED:_T-lymphoma_invasion_and_metastasis-inducing_protein_2_isoform_1_[Sarcophilus_harrisii]	48.49	0		GO:0005515|GO:0005515|GO:0005089|GO:0035023|GO:0005057|GO:0007165|GO:0005089|GO:0035023|GO:0003676|	PF00169 (PH domain);PF00595 (PDZ domain (Also known as DHR or GLGF));PF00621 (RhoGEF domain);PF02196 (Raf-like Ras-binding domain);PF04818 (RNA polymerase II-binding domain.);PF00076 (RNA recognition motif. (a.k.a. RRM, RBD, or RNP domain));	SSF50729;SSF50156;SSF54236;SSF50729;SSF48065;SSF54928;SSF48464;	754_OG5_248893
t.Unigene000017	g.Unigene000017	Unigene000017	1	9259	gi|189530996|ref|XP_698075.3|_PREDICTED:_spectrin_beta_chain,_brain_4-like_[Danio_rerio]	24.88	2e-06		GO:0005515|GO:0005515|GO:0005515|GO:0005515|GO:0005515|GO:0005515|GO:0005515|GO:0005515|GO:0005515|GO:0005515|GO:0005515|GO:0005515|GO:0005515|GO:0005515|GO:0005515|GO:0005515|GO:0005515|GO:0005515|GO:0005515|GO:0005515|GO:0005515|GO:0005515|GO:0005515|GO:0005515|GO:0005515|GO:0005515|	PF00435 (Spectrin repeat);PF00435 (Spectrin repeat);PF00435 (Spectrin repeat);PF00435 (Spectrin repeat);PF00435 (Spectrin repeat);PF00435 (Spectrin repeat);PF00435 (Spectrin repeat);PF00435 (Spectrin repeat);PF00435 (Spectrin repeat);PF00435 (Spectrin repeat);PF00435 (Spectrin repeat);PF00435 (Spectrin repeat);PF00435 (Spectrin repeat);PF00435 (Spectrin repeat);PF00435 (Spectrin repeat);PF00435 (…	SSF46966;SSF46966;SSF46966;SSF46966;SSF46966;SSF46966;SSF46966;SSF46966;SSF46966;SSF46966;SSF46966;SSF46966;SSF46966;SSF46966;SSF46966;SSF46966;SSF46966;SSF46966;SSF46966;SSF46966;SSF46966;	754_OG5_126924
t.Unigene000018	g.Unigene000018	Unigene000018	1	9248	gi|241896873|ref|NP_001073513.2|_serine/threonine-protein_kinase_SMG1_[Danio_rerio]	87.44	0	ko03015 mRNA surveillance pathway; ;	GO:0016773|GO:0005515|GO:0005488|GO:0005488|GO:0005488|GO:0005488|GO:0005488|GO:0016772|GO:0016772|	PF00454 (Phosphatidylinositol 3- and 4-kinase);PF02260 (FATC domain);	SSF48371;SSF48371;SSF48371;SSF48371;SSF48371;SSF56112;SSF56112;	754_OG5_131142
t.Unigene000019	g.Unigene000019	Unigene000019	1	9171	gi|55925452|ref|NP_001002504.2|_E3_ubiquitin-protein_ligase_HECTD1_[Danio_rerio]	91.65	0	ko04142 Lysosome; ;	GO:0004842|GO:0004842|GO:0004842|GO:0004842|GO:0004842|GO:0004842|GO:0016567|GO:0046872|GO:0005488|GO:0005488|GO:0005488|GO:0006810|	PF00632 (HECT-domain (ubiquitin-transferase));PF07738 (Sad1 / UNC-like C-terminal);PF06701 (Mib_herc2);PF12796 (Ankyrin repeats (3 copies));PF01217 (Clathrin adaptor complex small chain);	SSF56204;SSF56204;SSF56204;SSF56204;SSF48403;SSF49785;SSF48371;SSF48371;SSF48371;SSF159034;SSF64356;	754_OG5_128439
t.Unigene000020	g.Unigene000020	Unigene000020	1	9139	gi|326668478|ref|XP_002662350.2|_PREDICTED:_pericentrin_[Danio_rerio]	54.43	3e-10					754_OG5_139163
t.Unigene000021	g.Unigene000021	Unigene000021	1	9125	gi|110005909|gb|ABG48500.1|_titin_a_[Danio_rerio]	22.82	1e-05	ko05410 Hypertrophic cardiomyopathy (HCM); ; ;	GO:0016772|GO:0005515|GO:0004672|GO:0005524|GO:0006468|GO:0005515|GO:0005515|GO:0005515|GO:0005515|GO:0005515|GO:0005515|GO:0005515|GO:0005515|GO:0005515|GO:0005515|GO:0005515|GO:0005515|GO:0005515|GO:0005515|GO:0005515|GO:0005515|	PF00069 (Protein kinase domain);PF07679 (Immunoglobulin I-set domain);PF07679 (Immunoglobulin I-set domain);PF07679 (Immunoglobulin I-set domain);PF07679 (Immunoglobulin I-set domain);PF07679 (Immunoglobulin I-set domain);PF07679 (Immunoglobulin I-set domain);PF07679 (Immunoglobulin I-set domain);PF07679 (Immunoglobulin I-set domain);PF07679 (Immunoglobulin I-set domain);PF07679 (Immunoglobulin I…	SSF48726;SSF56112;SSF49265;SSF49265;SSF48726;SSF48726;SSF48726;SSF48726;SSF49265;SSF48726;SSF48726;SSF48726;SSF48726;SSF48726;SSF49265;SSF49265;SSF49265;SSF49265;SSF48726;	754_OG5_126738
t.Unigene000022	g.Unigene000022	Unigene000022	1	9095	gi|189523699|ref|XP_001923800.1|_PREDICTED:_titin_[Danio_rerio]	38	1e-05	ko05410 Hypertrophic cardiomyopathy (HCM); ; ;	GO:0016772|GO:0005515|GO:0005515|GO:0005515|GO:0005515|GO:0005515|GO:0005515|GO:0005515|GO:0005515|GO:0005515|GO:0005515|GO:0005515|GO:0005515|GO:0005515|GO:0005515|GO:0005515|GO:0005515|GO:0005515|GO:0004672|GO:0005524|GO:0006468|	PF07679 (Immunoglobulin I-set domain);PF07679 (Immunoglobulin I-set domain);PF07679 (Immunoglobulin I-set domain);PF07679 (Immunoglobulin I-set domain);PF07679 (Immunoglobulin I-set domain);PF07679 (Immunoglobulin I-set domain);PF07679 (Immunoglobulin I-set domain);PF07679 (Immunoglobulin I-set domain);PF07679 (Immunoglobulin I-set domain);PF07679 (Immunoglobulin I-set domain);PF07679 (Immunoglob…	SSF56112;SSF49265;SSF48726;SSF48726;SSF48726;SSF49265;SSF48726;SSF48726;SSF48726;SSF48726;SSF48726;SSF49265;SSF49265;SSF48726;SSF48726;SSF49265;SSF49265;SSF49265;SSF48726;	754_OG5_126738
t.Unigene000023	g.Unigene000023	Unigene000023	1	9068	gi|408772183|ref|YP_006883409.1|_cytochrome_c_oxidase_subunit_I_(mitochondrion)_[Glyptothorax_fokiensis_fokiensis]	91.86	0					754_OG5_128850
t.Unigene000024	g.Unigene000024	Unigene000024	1	9035	gi|326674807|ref|XP_003200210.1|_PREDICTED:_neurobeachin-like_protein_2-like_[Danio_rerio]	75.1	0		GO:0005515|GO:0005515|GO:0005515|GO:0005488|GO:0005488|GO:0005488|GO:0005488|GO:0005488|GO:0005488|	PF00400 (WD domain, G-beta repeat);PF00400 (WD domain, G-beta repeat);PF02138 (Beige/BEACH domain);PF14844 (PH domain associated with Beige/BEACH);	SSF50978;SSF81837;SSF50729;SSF48371;SSF48371;SSF48371;SSF48371;SSF48371;SSF48371;SSF49899;	754_OG5_128817
t.Unigene000025	g.Unigene000025	Unigene000025	1	8990	gi|348540090|ref|XP_003457521.1|_PREDICTED:_cullin-9_[Oreochromis_niloticus]	73.61	0		GO:0005488|GO:0005488|GO:0006511|GO:0031461|GO:0031625|GO:0006511|GO:0031461|GO:0031625|GO:0008270|GO:0006511|GO:0031461|GO:0031625|	PF10557 (Cullin protein neddylation domain);PF11515 (Mouse development and cellular proliferation protein Cullin-7);PF03256 (Anaphase-promoting complex, subunit 10 (APC10));PF00888 (Cullin family);PF01485 (IBR domain);	SSF48371;SSF48371;SSF46785;SSF49785;SSF57850;SSF75632;SSF57850;SSF63748;	754_OG5_135502
t.Unigene000026	g.Unigene000026	Unigene000026	1	8963	gi|189515794|ref|XP_697956.3|_PREDICTED:_chromodomain-helicase-DNA-binding_protein_7_[Danio_rerio]	55.37	1e-10		GO:0003676|GO:0004386|GO:0005524|GO:0003677|GO:0005524|GO:0005515|GO:0016817|	PF00271 (Helicase conserved C-terminal domain);PF00176 (SNF2 family N-terminal domain);PF07533 (BRK domain);PF00385 (Chromo (CHRromatin Organisation MOdifier) domain);PF00385 (Chromo (CHRromatin Organisation MOdifier) domain);	SSF160481;SSF52540;SSF54160;SSF54160;SSF160481;SSF52540;	754_OG5_127421
t.Unigene000027	g.Unigene000027	Unigene000027	1	8943	gi|326663961|ref|XP_002660488.2|_PREDICTED:_LOW_QUALITY_PROTEIN:_si:dkey-257n17.3_[Danio_rerio]	71.42	0		GO:0005488|GO:0005488|GO:0005515|GO:0005515|GO:0005515|	PF06469 (Domain of Unknown Function (DUF1088));PF14844 (PH domain associated with Beige/BEACH);PF13385 (Concanavalin A-like lectin/glucanases superfamily);PF00400 (WD domain, G-beta repeat);PF00400 (WD domain, G-beta repeat);PF02138 (Beige/BEACH domain);	SSF50729;SSF48371;SSF48371;SSF50978;SSF81837;SSF49899;	754_OG5_129650
t.Unigene000028	g.Unigene000028	Unigene000028	1	8902	gi|116875773|ref|NP_001070917.1|_probable_ubiquitin_carboxyl-terminal_hydrolase_FAF-X_[Danio_rerio]	92.5	0		GO:0005488|GO:0005488|GO:0005488|GO:0005488|GO:0005488|GO:0004221|GO:0006511|	PF00443 (Ubiquitin carboxyl-terminal hydrolase);	SSF54001;SSF54001;SSF48371;SSF48371;SSF48371;SSF48371;SSF48371;	754_OG5_130114
t.Unigene000029	g.Unigene000029	Unigene000029	1	8890	gi|348501984|ref|XP_003438549.1|_PREDICTED:_hypothetical_protein_LOC100712247_[Oreochromis_niloticus]	42.03	1e-09		GO:0005524|	PF13020 (Domain of unknown function (DUF3883));PF12872 (OST-HTH/LOTUS domain);	SSF55874;	754_OG5_197255
t.Unigene000030	g.Unigene000030	Unigene000030	1	8839	gi|189515794|ref|XP_697956.3|_PREDICTED:_chromodomain-helicase-DNA-binding_protein_7_[Danio_rerio]	55.37	8e-11		GO:0003677|GO:0005524|GO:0005515|GO:0016817|GO:0003676|GO:0004386|GO:0005524|	PF00176 (SNF2 family N-terminal domain);PF00385 (Chromo (CHRromatin Organisation MOdifier) domain);PF00385 (Chromo (CHRromatin Organisation MOdifier) domain);PF07533 (BRK domain);PF00271 (Helicase conserved C-terminal domain);	SSF54160;SSF54160;SSF160481;SSF160481;SSF52540;SSF52540;	754_OG5_127421
t.Unigene000031	g.Unigene000031	Unigene000031	1	8835	gi|190340092|gb|AAI63923.1|_O-linked_N-acetylglucosamine_(GlcNAc)_transferase_(UDP-N-acetylglucosamine:polypeptide-N-acetylglucosaminyl_transferase)_[Danio_rerio]	32.56	3e-17	ko00514 Other types of O-glycan biosynthesis; ;		PF05383 (La domain);PF13414 (TPR repeat);PF13844 (Glycosyl transferase family 41);	SSF46785;SSF48452;SSF48452;SSF48452;	754_OG5_127266
t.Unigene000032	g.Unigene000032	Unigene000032	1	8812	gi|292627062|ref|XP_001920591.2|_PREDICTED:_low-density_lipoprotein_receptor-related_protein_1_[Danio_rerio]	45.12	1e-08	ko05010 Alzheimer's disease; ko05144 Malaria; ;	GO:0005515|GO:0005515|GO:0005515|GO:0005515|GO:0005515|GO:0005515|GO:0005515|GO:0005515|GO:0005515|GO:0005515|GO:0005515|GO:0005515|GO:0005515|GO:0005515|GO:0005515|GO:0005515|GO:0005515|GO:0005515|GO:0005515|GO:0005515|GO:0005515|GO:0005515|GO:0005515|GO:0005515|GO:0005515|GO:0005515|GO:0005515|GO:0005515|GO:0005515|GO:0005515|GO:0005515|GO:0005515|GO:0005515|GO:0005515|GO:0005515|GO:0005515|GO:…	PF00058 (Low-density lipoprotein receptor repeat class B);PF00058 (Low-density lipoprotein receptor repeat class B);PF00058 (Low-density lipoprotein receptor repeat class B);PF00058 (Low-density lipoprotein receptor repeat class B);PF00058 (Low-density lipoprotein receptor repeat class B);PF00058 (Low-density lipoprotein receptor repeat class B);PF00058 (Low-density lipoprotein receptor repeat cl…	SSF63825;SSF57184;SSF57184;SSF57184;SSF57424;SSF57424;SSF63825;SSF57424;SSF57424;SSF57424;SSF63825;SSF57424;SSF57424;SSF57424;SSF57184;SSF57184;SSF57424;SSF57424;SSF57424;SSF57424;SSF63825;SSF57184;SSF57184;SSF57424;SSF63825;SSF57424;SSF57424;SSF57424;SSF57424;SSF63825;SSF57424;SSF57424;SSF57196;	754_OG5_126933
t.Unigene000033	g.Unigene000033	Unigene000033	1	8810	gi|47228176|emb|CAG07571.1|_unnamed_protein_product_[Tetraodon_nigroviridis]	55.7	2e-09			PF13926 (Domain of unknown function (DUF4211));		754_OG5_149463
t.Unigene000034	g.Unigene000034	Unigene000034	1	8803	gi|116875773|ref|NP_001070917.1|_probable_ubiquitin_carboxyl-terminal_hydrolase_FAF-X_[Danio_rerio]	93.67	0		GO:0005488|GO:0005488|GO:0005488|GO:0005488|GO:0005488|GO:0004221|GO:0006511|	PF00443 (Ubiquitin carboxyl-terminal hydrolase);	SSF54001;SSF54001;SSF48371;SSF48371;SSF48371;SSF48371;SSF48371;	754_OG5_130114
t.Unigene000035	g.Unigene000035	Unigene000035	1	8797	gi|326663961|ref|XP_002660488.2|_PREDICTED:_LOW_QUALITY_PROTEIN:_si:dkey-257n17.3_[Danio_rerio]	71.14	0		GO:0005488|GO:0005488|GO:0005515|GO:0005515|GO:0005515|	PF14844 (PH domain associated with Beige/BEACH);PF00400 (WD domain, G-beta repeat);PF00400 (WD domain, G-beta repeat);PF13385 (Concanavalin A-like lectin/glucanases superfamily);PF06469 (Domain of Unknown Function (DUF1088));PF02138 (Beige/BEACH domain);	SSF50729;SSF48371;SSF48371;SSF50978;SSF49899;SSF81837;	754_OG5_129650
t.Unigene000036	g.Unigene000036	Unigene000036	1	8648	gi|153791743|ref|NP_001093459.1|_spectrin_beta_chain,_brain_1_[Danio_rerio]	84.63	0		GO:0005515|GO:0005515|GO:0005515|GO:0005515|GO:0005515|GO:0005515|GO:0005515|GO:0005515|GO:0005515|GO:0005515|GO:0005515|GO:0005515|GO:0005515|GO:0005515|GO:0005515|GO:0005515|GO:0005515|GO:0005515|GO:0005515|GO:0005515|	PF15410 (Pleckstrin homology domain);PF00435 (Spectrin repeat);PF00435 (Spectrin repeat);PF00435 (Spectrin repeat);PF00435 (Spectrin repeat);PF00435 (Spectrin repeat);PF00435 (Spectrin repeat);PF00435 (Spectrin repeat);PF00435 (Spectrin repeat);PF00435 (Spectrin repeat);PF00435 (Spectrin repeat);PF00435 (Spectrin repeat);PF00435 (Spectrin repeat);PF00435 (Spectrin repeat);PF00435 (Spectrin repeat…	SSF46966;SSF46966;SSF46966;SSF46966;SSF46966;SSF46966;SSF46966;SSF47576;SSF46966;SSF50729;SSF46966;SSF46966;SSF46966;SSF46966;	754_OG5_126924
t.Unigene000037	g.Unigene000037	Unigene000037	1	8595	gi|303304950|ref|NP_001181916.1|_low-density_lipoprotein_receptor-related_protein_2_precursor_[Danio_rerio]	39.67	5e-10	ko04340 Hedgehog signaling pathway; ;	GO:0005515|GO:0005515|GO:0005515|GO:0005515|GO:0005515|GO:0005515|GO:0005515|GO:0005515|GO:0005515|GO:0005515|GO:0005515|GO:0005515|GO:0005515|GO:0005515|GO:0005515|GO:0005515|GO:0005515|GO:0005515|GO:0005515|GO:0005515|GO:0005515|GO:0005515|GO:0005515|GO:0005515|GO:0005515|GO:0005515|GO:0005515|GO:0005515|GO:0005515|GO:0005515|GO:0005515|GO:0005515|GO:0005515|GO:0005515|GO:0005515|GO:0005515|GO:…	PF12662 (Complement Clr-like EGF-like);PF00057 (Low-density lipoprotein receptor domain class A);PF00057 (Low-density lipoprotein receptor domain class A);PF00057 (Low-density lipoprotein receptor domain class A);PF00057 (Low-density lipoprotein receptor domain class A);PF00057 (Low-density lipoprotein receptor domain class A);PF00057 (Low-density lipoprotein receptor domain class A);PF00057 (Low…	SSF57424;SSF57424;SSF57424;SSF57424;SSF57424;SSF57424;SSF57424;SSF57424;SSF57424;SSF57424;SSF57184;SSF57184;SSF57196;SSF63825;SSF63825;SSF57424;SSF57424;SSF63825;SSF57424;SSF57424;SSF57424;SSF57196;SSF57424;SSF57196;SSF57196;SSF57424;SSF57424;SSF57424;SSF57424;SSF57424;SSF63825;SSF57196;	754_OG5_130540
t.Unigene000038	g.Unigene000038	Unigene000038	1	8564	gi|41054021|ref|NP_956195.1|_myomegalin_[Danio_rerio]	64.39	0			PF07989 (Microtubule associated);		754_OG5_140042
t.Unigene000039	g.Unigene000039	Unigene000039	1	8549	gi|391224451|ref|NP_001093455.2|_homeodomain-interacting_protein_kinase_2_[Danio_rerio]	89.12	0		GO:0016772|GO:0004672|GO:0005524|GO:0006468|	PF00069 (Protein kinase domain);	SSF56112;	754_OG5_153992
t.Unigene000040	g.Unigene000040	Unigene000040	1	8546	gi|153791743|ref|NP_001093459.1|_spectrin_beta_chain,_brain_1_[Danio_rerio]	85.86	0		GO:0005515|GO:0005515|GO:0005515|GO:0005515|GO:0005515|GO:0005515|GO:0005515|GO:0005515|GO:0005515|GO:0005515|GO:0005515|GO:0005515|GO:0005515|GO:0005515|GO:0005515|GO:0005515|GO:0005515|GO:0005515|GO:0005515|GO:0005515|	PF15410 (Pleckstrin homology domain);PF00307 (Calponin homology (CH) domain);PF00307 (Calponin homology (CH) domain);PF00435 (Spectrin repeat);PF00435 (Spectrin repeat);PF00435 (Spectrin repeat);PF00435 (Spectrin repeat);PF00435 (Spectrin repeat);PF00435 (Spectrin repeat);PF00435 (Spectrin repeat);PF00435 (Spectrin repeat);PF00435 (Spectrin repeat);PF00435 (Spectrin repeat);PF00435 (Spectrin repe…	SSF46966;SSF46966;SSF46966;SSF46966;SSF46966;SSF46966;SSF50729;SSF46966;SSF46966;SSF47576;SSF46966;SSF46966;SSF46966;SSF46966;	754_OG5_126924
t.Unigene000041	g.Unigene000041	Unigene000041	1	8527	gi|326667684|ref|XP_003198655.1|_PREDICTED:_methylcytosine_dioxygenase_TET3_[Danio_rerio]	60.08	0			PF12851 (Oxygenase domain of the 2OGFeDO superfamily);		754_OG5_230047
t.Unigene000042	g.Unigene000042	Unigene000042	1	8514	gi|326676746|ref|XP_003200667.1|_PREDICTED:_microtubule-actin_cross-linking_factor_1,_isoforms_1/2/3/5_[Danio_rerio]	86.67	3e-16		GO:0005515|GO:0005515|GO:0005515|GO:0005515|GO:0005515|GO:0005515|GO:0005515|GO:0005515|GO:0005515|GO:0005515|GO:0005515|GO:0005515|GO:0005515|GO:0005515|GO:0005509|GO:0007050|GO:0007050|	PF00435 (Spectrin repeat);PF00435 (Spectrin repeat);PF00435 (Spectrin repeat);PF00435 (Spectrin repeat);PF00435 (Spectrin repeat);PF00435 (Spectrin repeat);PF00435 (Spectrin repeat);PF00435 (Spectrin repeat);PF00435 (Spectrin repeat);PF00435 (Spectrin repeat);PF00435 (Spectrin repeat);PF00435 (Spectrin repeat);PF00435 (Spectrin repeat);PF00435 (Spectrin repeat);PF13499 (EF-hand domain pair);PF021…	SSF46966;SSF46966;SSF46966;SSF46966;SSF46966;SSF46966;SSF46966;SSF46966;SSF46966;SSF143575;SSF46966;SSF46966;SSF47473;SSF46966;SSF46966;SSF46966;	754_OG5_127704
t.Unigene000043	g.Unigene000043	Unigene000043	1	8480	gi|292627062|ref|XP_001920591.2|_PREDICTED:_low-density_lipoprotein_receptor-related_protein_1_[Danio_rerio]	45.12	1e-08	ko05010 Alzheimer's disease; ko05144 Malaria; ;	GO:0005515|GO:0005515|GO:0005515|GO:0005515|GO:0005515|GO:0005515|GO:0005515|GO:0005515|GO:0005515|GO:0005515|GO:0005515|GO:0005515|GO:0005515|GO:0005515|GO:0005515|GO:0005515|GO:0005515|GO:0005515|GO:0005515|GO:0005515|GO:0005515|GO:0005515|GO:0005515|GO:0005515|GO:0005515|GO:0005515|GO:0005515|GO:0005515|GO:0005515|GO:0005515|GO:0005515|GO:0005515|GO:0005515|GO:0005515|GO:0005515|GO:0005515|GO:…	PF00058 (Low-density lipoprotein receptor repeat class B);PF00058 (Low-density lipoprotein receptor repeat class B);PF00058 (Low-density lipoprotein receptor repeat class B);PF00058 (Low-density lipoprotein receptor repeat class B);PF00058 (Low-density lipoprotein receptor repeat class B);PF00058 (Low-density lipoprotein receptor repeat class B);PF00058 (Low-density lipoprotein receptor repeat cl…	SSF63825;SSF57184;SSF57184;SSF57184;SSF57424;SSF57424;SSF63825;SSF57424;SSF57424;SSF57424;SSF63825;SSF57424;SSF57424;SSF57424;SSF57184;SSF57184;SSF57424;SSF57424;SSF57424;SSF57424;SSF57424;SSF57424;SSF57424;SSF63825;SSF57424;SSF57424;SSF57196;SSF57184;SSF57184;SSF57424;SSF63825;SSF57424;SSF63825;	754_OG5_126933
t.Unigene000044	g.Unigene000044	Unigene000044	1	8458	gi|189522303|ref|XP_001343753.2|_PREDICTED:_centrosome-associated_protein_350_[Danio_rerio]	39.27	3e-74			PF01302 (CAP-Gly domain);	SSF74924;	754_OG5_134701
t.Unigene000045	g.Unigene000045	Unigene000045	1	8447	gi|391224451|ref|NP_001093455.2|_homeodomain-interacting_protein_kinase_2_[Danio_rerio]	87.08	0		GO:0016772|GO:0004672|GO:0005524|GO:0006468|	PF00069 (Protein kinase domain);	SSF56112;	754_OG5_153992
t.Unigene000046	g.Unigene000046	Unigene000046	1	8344	gi|326668478|ref|XP_002662350.2|_PREDICTED:_pericentrin_[Danio_rerio]	64.57	4e-58					754_OG5_139163
t.Unigene000047	g.Unigene000047	Unigene000047	1	8336	gi|410919235|ref|XP_003973090.1|_PREDICTED:_filamin-B-like_isoform_1_[Takifugu_rubripes]	77.58	0	ko04010 MAPK signaling pathway; ko04510 Focal adhesion; ;	GO:0005515|GO:0005515|GO:0005515|	PF00307 (Calponin homology (CH) domain);PF00307 (Calponin homology (CH) domain);PF00630 (Filamin/ABP280 repeat);PF00630 (Filamin/ABP280 repeat);PF00630 (Filamin/ABP280 repeat);PF00630 (Filamin/ABP280 repeat);PF00630 (Filamin/ABP280 repeat);PF00630 (Filamin/ABP280 repeat);PF00630 (Filamin/ABP280 repeat);PF00630 (Filamin/ABP280 repeat);PF00630 (Filamin/ABP280 repeat);PF00630 (Filamin/ABP280 repeat)…	SSF81296;SSF81296;SSF81296;SSF81296;SSF81296;SSF47576;SSF81296;SSF81296;SSF81296;SSF81296;SSF81296;SSF81296;SSF81296;SSF81296;SSF81296;SSF81296;SSF81296;SSF81296;SSF81296;SSF81296;SSF81296;SSF81296;SSF81296;SSF81296;SSF81296;	754_OG5_128572
t.Unigene000048	g.Unigene000048	Unigene000048	1	8273	gi|189522303|ref|XP_001343753.2|_PREDICTED:_centrosome-associated_protein_350_[Danio_rerio]	39.27	4e-74			PF01302 (CAP-Gly domain);	SSF74924;	754_OG5_134701
t.Unigene000049	g.Unigene000049	Unigene000049	1	8199	gi|348500755|ref|XP_003437938.1|_PREDICTED:_desmoplakin_[Oreochromis_niloticus]	62.49	0	ko05412 Arrhythmogenic right ventricular cardiomyopathy (ARVC); ;	GO:0005515|GO:0005856|GO:0005856|GO:0005856|GO:0005856|GO:0005856|GO:0005856|GO:0005856|GO:0005856|	PF00435 (Spectrin repeat);PF00681 (Plectin repeat);PF00681 (Plectin repeat);PF00681 (Plectin repeat);PF00681 (Plectin repeat);PF00681 (Plectin repeat);PF00681 (Plectin repeat);PF00681 (Plectin repeat);PF00681 (Plectin repeat);	SSF46966;SSF46966;SSF75399;SSF75399;SSF75399;SSF75399;SSF46966;SSF75399;SSF46966;	754_OG5_134577
t.Unigene000050	g.Unigene000050	Unigene000050	1	8167	gi|323510624|ref|NP_001108058.2|_ATP-binding_cassette,_sub-family_A_(ABC1),_member_1B_[Danio_rerio]	85.39	1e-28	ko02010 ABC transporters; ko04975 Fat digestion and absorption; ;	GO:0005524|GO:0016887|GO:0005524|GO:0016887|	PF12698 (ABC-2 family transporter protein);PF12698 (ABC-2 family transporter protein);PF00005 (ABC transporter);PF00005 (ABC transporter);	SSF52540;SSF52540;	754_OG5_208945
t.Unigene000051	g.Unigene000051	Unigene000051	1	8101	gi|410919237|ref|XP_003973091.1|_PREDICTED:_filamin-B-like_isoform_2_[Takifugu_rubripes]	87.5	3e-116		GO:0005515|GO:0005515|GO:0005515|	PF00630 (Filamin/ABP280 repeat);PF00630 (Filamin/ABP280 repeat);PF00630 (Filamin/ABP280 repeat);PF00630 (Filamin/ABP280 repeat);PF00630 (Filamin/ABP280 repeat);PF00630 (Filamin/ABP280 repeat);PF00630 (Filamin/ABP280 repeat);PF00630 (Filamin/ABP280 repeat);PF00630 (Filamin/ABP280 repeat);PF00630 (Filamin/ABP280 repeat);PF00630 (Filamin/ABP280 repeat);PF00630 (Filamin/ABP280 repeat);PF00630 (Filami…	SSF81296;SSF81296;SSF81296;SSF81296;SSF81296;SSF81296;SSF81296;SSF81296;SSF81296;SSF81296;SSF81296;SSF81296;SSF81296;SSF81296;SSF81296;SSF81296;SSF81296;SSF81296;SSF81296;SSF81296;SSF81296;SSF81296;SSF81296;SSF81296;SSF47576;	754_OG5_128572
t.Unigene000052	g.Unigene000052	Unigene000052	1	8059	gi|57222259|ref|NP_001009560.1|_talin-1_[Danio_rerio]	94.3	0	ko04510 Focal adhesion; ;	GO:0005198|GO:0007155|GO:0015629|GO:0001726|GO:0005200|GO:0005925|GO:0007016|GO:0005198|GO:0007155|GO:0015629|GO:0003779|GO:0001726|GO:0005200|GO:0005925|GO:0007016|GO:0005198|GO:0007155|GO:0015629|GO:0005198|GO:0007155|GO:0015629|GO:0005158|GO:0005198|GO:0007155|GO:0015629|	PF01608 (I/LWEQ domain);PF09141 (Talin, middle domain);PF09379 (FERM N-terminal domain);PF02174 (PTB domain (IRS-1 type));PF00373 (FERM central domain);PF08913 (Vinculin Binding Site);PF08913 (Vinculin Binding Site);	SSF109885;SSF47220;SSF109885;SSF109885;SSF109880;SSF47220;SSF50729;SSF47031;SSF47220;SSF109885;SSF47220;SSF109885;SSF47220;SSF54236;	754_OG5_129801
t.Unigene000053	g.Unigene000053	Unigene000053	1	8047	gi|395535176|ref|XP_003769607.1|_PREDICTED:_T-lymphoma_invasion_and_metastasis-inducing_protein_2_isoform_1_[Sarcophilus_harrisii]	50.22	0		GO:0005515|GO:0005515|GO:0005057|GO:0007165|GO:0005089|GO:0035023|GO:0005089|GO:0035023|	PF00595 (PDZ domain (Also known as DHR or GLGF));PF00169 (PH domain);PF02196 (Raf-like Ras-binding domain);PF00621 (RhoGEF domain);PF04818 (RNA polymerase II-binding domain.);	SSF50729;SSF50156;SSF54236;SSF48065;SSF48464;SSF54928;	754_OG5_130921
t.Unigene000054	g.Unigene000054	Unigene000054	1	8033	gi|71834564|ref|NP_001025383.1|_zinc_finger_protein_292_[Danio_rerio]	64.01	3e-176			PF13894 (C2H2-type zinc finger);PF13894 (C2H2-type zinc finger);	SSF57667;SSF57667;SSF57667;	754_OG5_157614
t.Unigene000055	g.Unigene000055	Unigene000055	1	7954	gi|189536057|ref|XP_001923900.1|_PREDICTED:_e3_ubiquitin-protein_ligase_HUWE1_isoform_2_[Danio_rerio]	98.04	4e-23	ko04120 Ubiquitin mediated proteolysis; ;	GO:0005488|GO:0005488|GO:0005515|GO:0005515|	PF02825 (WWE domain);PF06025 (Domain of Unknown Function (DUF913));PF06025 (Domain of Unknown Function (DUF913));PF00627 (UBA/TS-N domain);PF06012 (Domain of Unknown Function (DUF908));	SSF48371;SSF48371;SSF117839;SSF46934;
t.Unigene000056	g.Unigene000056	Unigene000056	1	7877	gi|348523555|ref|XP_003449289.1|_PREDICTED:_low-density_lipoprotein_receptor-related_protein_5_[Oreochromis_niloticus]	79.27	0		GO:0005515|GO:0005515|GO:0005515|GO:0005515|GO:0005515|GO:0005515|	PF14670 (Coagulation Factor Xa inhibitory site);PF14670 (Coagulation Factor Xa inhibitory site);PF14670 (Coagulation Factor Xa inhibitory site);PF00058 (Low-density lipoprotein receptor repeat class B);PF00058 (Low-density lipoprotein receptor repeat class B);PF00058 (Low-density lipoprotein receptor repeat class B);PF00058 (Low-density lipoprotein receptor repeat class B);PF00058 (Low-density li…	SSF57424;SSF57424;SSF63825;SSF63825;SSF57424;SSF57184;SSF57184;SSF57184;SSF63825;SSF57196;SSF63825;	754_OG5_126933
t.Unigene000057	g.Unigene000057	Unigene000057	1	7861	gi|242345560|gb|ACS52175.2|_stabilin_2_[Danio_rerio]	59.82	0		GO:0005540|GO:0007155|	PF02469 (Fasciclin domain);PF02469 (Fasciclin domain);PF02469 (Fasciclin domain);PF02469 (Fasciclin domain);PF02469 (Fasciclin domain);PF02469 (Fasciclin domain);PF12947 (EGF domain);PF12947 (EGF domain);PF12947 (EGF domain);PF00193 (Extracellular link domain);	SSF82153;SSF56436;SSF57196;SSF57196;SSF57196;SSF57196;SSF82153;SSF57196;SSF82153;SSF82153;SSF82153;SSF57196;SSF82153;SSF82153;	754_OG5_133131
t.Unigene000058	g.Unigene000058	Unigene000058	1	7823	gi|307344645|ref|NP_001182543.1|_stabilin-1_precursor_[Danio_rerio]	62.75	0		GO:0005515|GO:0005540|GO:0007155|	PF00008 (EGF-like domain);PF00193 (Extracellular link domain);PF02469 (Fasciclin domain);PF02469 (Fasciclin domain);PF02469 (Fasciclin domain);PF02469 (Fasciclin domain);PF02469 (Fasciclin domain);PF02469 (Fasciclin domain);PF02469 (Fasciclin domain);PF12947 (EGF domain);PF12947 (EGF domain);PF12947 (EGF domain);PF12947 (EGF domain);	SSF82153;SSF82153;SSF56436;SSF57196;SSF82153;SSF82153;SSF82153;SSF82153;SSF82153;	754_OG5_133131
t.Unigene000059	g.Unigene000059	Unigene000059	1	7797	gi|125841549|ref|XP_700210.2|_PREDICTED:_kinesin_family_member_13Ba_[Danio_rerio]	55.83	3e-117		GO:0003777|GO:0005524|GO:0007018|GO:0008017|GO:0005515|GO:0005515|	PF01302 (CAP-Gly domain);PF12423 (Kinesin protein 1B);PF00225 (Kinesin motor domain);PF12473 (Kinesin protein);PF00498 (FHA domain);	SSF74924;SSF52540;SSF49879;	754_OG5_126833
t.Unigene000060	g.Unigene000060	Unigene000060	1	7787	gi|317419641|emb|CBN81678.1|_Ankyrin-3_[Dicentrarchus_labrax]	52.61	0					754_OG5_126566
t.Unigene000061	g.Unigene000061	Unigene000061	1	7783	gi|71834564|ref|NP_001025383.1|_zinc_finger_protein_292_[Danio_rerio]	64.01	4e-176			PF13894 (C2H2-type zinc finger);PF13894 (C2H2-type zinc finger);	SSF57667;SSF57667;SSF57667;	754_OG5_157614
t.Unigene000062	g.Unigene000062	Unigene000062	1	7734	gi|326670154|ref|XP_001920107.3|_PREDICTED:_dedicator_of_cytokinesis_protein_8_[Danio_rerio]	78.85	0		GO:0005488|GO:0005488|GO:0005488|	PF14429 (C2 domain in Dock180 and Zizimin proteins);PF06920 (Dedicator of cytokinesis);PF11878 (Domain of unknown function (DUF3398));	SSF48371;SSF48371;SSF48371;	754_OG5_127119
t.Unigene000063	g.Unigene000063	Unigene000063	1	7702	gi|119852235|dbj|BAF42760.1|_fibronectin_[Silurus_asotus]	81.28	0	ko04510 Focal adhesion; ko04512 ECM-receptor interaction; ko04810 Regulation of actin cytoskeleton; ko05100 Bacterial invasion of epithelial cells; ko05146 Amoebiasis; ko05200 Pathways in cancer; ; ;	GO:0005576|GO:0005576|GO:0005576|GO:0005576|GO:0005576|GO:0005576|GO:0005576|GO:0005576|GO:0005576|GO:0005576|GO:0005576|GO:0005515|GO:0005515|GO:0005515|GO:0005515|GO:0005515|GO:0005515|GO:0005515|GO:0005515|GO:0005515|GO:0005515|GO:0005515|GO:0005515|GO:0005515|GO:0005515|GO:0005515|GO:0005515|GO:0005515|GO:0005515|GO:0005515|GO:0005515|GO:0005515|GO:0005515|GO:0005515|GO:0005515|GO:0005515|	PF00039 (Fibronectin type I domain);PF00039 (Fibronectin type I domain);PF00039 (Fibronectin type I domain);PF00039 (Fibronectin type I domain);PF00039 (Fibronectin type I domain);PF00039 (Fibronectin type I domain);PF00039 (Fibronectin type I domain);PF00039 (Fibronectin type I domain);PF00039 (Fibronectin type I domain);PF00039 (Fibronectin type I domain);PF00039 (Fibronectin type I domain);PF0…	SSF57440;SSF49265;SSF57603;SSF49265;SSF57440;SSF57603;SSF57603;SSF49265;SSF57603;SSF57603;SSF57603;SSF57603;SSF49265;SSF57603;SSF49265;SSF57603;SSF49265;SSF57603;SSF57603;SSF49265;SSF49265;SSF49265;SSF57603;SSF49265;	754_OG5_137634
t.Unigene000064	g.Unigene000064	Unigene000064	1	7684	gi|119852235|dbj|BAF42760.1|_fibronectin_[Silurus_asotus]	81.15	0	ko04510 Focal adhesion; ko04512 ECM-receptor interaction; ko04810 Regulation of actin cytoskeleton; ko05100 Bacterial invasion of epithelial cells; ko05146 Amoebiasis; ko05200 Pathways in cancer; ; ;	GO:0005515|GO:0005515|GO:0005515|GO:0005515|GO:0005515|GO:0005515|GO:0005515|GO:0005515|GO:0005515|GO:0005515|GO:0005515|GO:0005515|GO:0005515|GO:0005515|GO:0005515|GO:0005515|GO:0005515|GO:0005515|GO:0005576|GO:0005576|GO:0005576|GO:0005576|GO:0005576|GO:0005576|GO:0005576|GO:0005576|GO:0005576|GO:0005576|GO:0005576|GO:0005515|GO:0005515|GO:0005515|GO:0005515|GO:0005515|GO:0005515|GO:0005515|	PF00040 (Fibronectin type II domain);PF00040 (Fibronectin type II domain);PF00041 (Fibronectin type III domain);PF00041 (Fibronectin type III domain);PF00041 (Fibronectin type III domain);PF00041 (Fibronectin type III domain);PF00041 (Fibronectin type III domain);PF00041 (Fibronectin type III domain);PF00041 (Fibronectin type III domain);PF00041 (Fibronectin type III domain);PF00041 (Fibronectin …	SSF57440;SSF57603;SSF49265;SSF49265;SSF49265;SSF57603;SSF57603;SSF57603;SSF57603;SSF57603;SSF49265;SSF57603;SSF57603;SSF57440;SSF49265;SSF49265;SSF57603;SSF49265;SSF57603;SSF49265;SSF49265;SSF57603;SSF57603;SSF49265;	754_OG5_137634
t.Unigene000065	g.Unigene000065	Unigene000065	1	7650	gi|57222259|ref|NP_001009560.1|_talin-1_[Danio_rerio]	94.24	0	ko04510 Focal adhesion; ;	GO:0005198|GO:0007155|GO:0015629|GO:0005198|GO:0007155|GO:0015629|GO:0001726|GO:0005200|GO:0005925|GO:0007016|GO:0005198|GO:0007155|GO:0015629|GO:0001726|GO:0005200|GO:0005925|GO:0007016|GO:0003779|GO:0005158|GO:0005198|GO:0007155|GO:0015629|GO:0005198|GO:0007155|GO:0015629|	PF08913 (Vinculin Binding Site);PF08913 (Vinculin Binding Site);PF09141 (Talin, middle domain);PF01608 (I/LWEQ domain);PF02174 (PTB domain (IRS-1 type));PF09379 (FERM N-terminal domain);PF00373 (FERM central domain);	SSF47220;SSF47220;SSF109880;SSF109885;SSF47220;SSF109885;SSF109885;SSF47031;SSF109885;SSF50729;SSF47220;SSF109885;SSF47220;	754_OG5_129801
t.Unigene000066	g.Unigene000066	Unigene000066	1	7642	gi|71834564|ref|NP_001025383.1|_zinc_finger_protein_292_[Danio_rerio]	62.45	9e-168			PF13894 (C2H2-type zinc finger);PF13894 (C2H2-type zinc finger);	SSF57667;SSF57667;SSF57667;	754_OG5_157614
t.Unigene000067	g.Unigene000067	Unigene000067	1	7553	gi|125821491|ref|XP_698091.2|_PREDICTED:_probable_E3_ubiquitin-protein_ligase_HERC1-like_[Danio_rerio]	96.97	2e-08	ko04120 Ubiquitin mediated proteolysis; ;	GO:0005515|GO:0005515|GO:0005515|GO:0005515|GO:0004842|GO:0005515|GO:0005515|GO:0005515|GO:0004842|	PF00415 (Regulator of chromosome condensation (RCC1) repeat);PF00415 (Regulator of chromosome condensation (RCC1) repeat);PF00415 (Regulator of chromosome condensation (RCC1) repeat);PF00415 (Regulator of chromosome condensation (RCC1) repeat);PF00415 (Regulator of chromosome condensation (RCC1) repeat);PF00415 (Regulator of chromosome condensation (RCC1) repeat);PF00400 (WD domain, G-beta repeat…	SSF50985;SSF56204;SSF50978;SSF50978;SSF50978;	754_OG5_248595
t.Unigene000068	g.Unigene000068	Unigene000068	1	7538	gi|94732977|emb|CAK11237.1|_novel_protein_similar_to_vertebrate_nebulin_(NEB)_[Danio_rerio]	27.47	1e-36		GO:0005515|	PF00880 (Nebulin repeat);PF00880 (Nebulin repeat);PF00880 (Nebulin repeat);PF00880 (Nebulin repeat);PF00880 (Nebulin repeat);PF00880 (Nebulin repeat);PF00880 (Nebulin repeat);PF00880 (Nebulin repeat);PF00880 (Nebulin repeat);PF00880 (Nebulin repeat);PF00880 (Nebulin repeat);PF00880 (Nebulin repeat);PF00880 (Nebulin repeat);PF00880 (Nebulin repeat);PF00880 (Nebulin repeat);PF00880 (Nebulin repeat)…	SSF50044;	754_OG5_131055
t.Unigene000069	g.Unigene000069	Unigene000069	1	7515	gi|190340092|gb|AAI63923.1|_O-linked_N-acetylglucosamine_(GlcNAc)_transferase_(UDP-N-acetylglucosamine:polypeptide-N-acetylglucosaminyl_transferase)_[Danio_rerio]	32.56	2e-17	ko00514 Other types of O-glycan biosynthesis; ;		PF05383 (La domain);PF13844 (Glycosyl transferase family 41);PF13414 (TPR repeat);	SSF46785;SSF48452;SSF48452;SSF48452;	754_OG5_127266
t.Unigene000070	g.Unigene000070	Unigene000070	1	7453	gi|241896873|ref|NP_001073513.2|_serine/threonine-protein_kinase_SMG1_[Danio_rerio]	88.63	0	ko03015 mRNA surveillance pathway; ;	GO:0016773|GO:0005488|GO:0005488|GO:0005488|GO:0005488|GO:0005488|GO:0005488|GO:0005515|GO:0016772|GO:0016772|	PF00454 (Phosphatidylinositol 3- and 4-kinase);PF02260 (FATC domain);	SSF48371;SSF48371;SSF48371;SSF48371;SSF48371;SSF48371;SSF56112;SSF56112;	754_OG5_131142
t.Unigene000071	g.Unigene000071	Unigene000071	1	7452	gi|71834564|ref|NP_001025383.1|_zinc_finger_protein_292_[Danio_rerio]	64.01	1e-176			PF13894 (C2H2-type zinc finger);PF13894 (C2H2-type zinc finger);	SSF57667;SSF57667;SSF57667;	754_OG5_157614
t.Unigene000072	g.Unigene000072	Unigene000072	1	7421	gi|348530060|ref|XP_003452529.1|_PREDICTED:_hypothetical_protein_LOC100707110_[Oreochromis_niloticus]	93.18	6e-15	ko00310 Lysine degradation; ko04530 Tight junction; ;	GO:0005515|	PF00856 (SET domain);	SSF82199;	754_OG5_143739
t.Unigene000073	g.Unigene000073	Unigene000073	1	7321	gi|189536057|ref|XP_001923900.1|_PREDICTED:_e3_ubiquitin-protein_ligase_HUWE1_isoform_2_[Danio_rerio]	98.04	4e-23	ko04120 Ubiquitin mediated proteolysis; ;	GO:0005488|GO:0005488|GO:0005488|GO:0005515|GO:0005515|	PF02825 (WWE domain);PF00627 (UBA/TS-N domain);PF06025 (Domain of Unknown Function (DUF913));PF06012 (Domain of Unknown Function (DUF908));	SSF48371;SSF48371;SSF48371;SSF117839;SSF46934;
t.Unigene000074	g.Unigene000074	Unigene000074	1	7289	gi|94732977|emb|CAK11237.1|_novel_protein_similar_to_vertebrate_nebulin_(NEB)_[Danio_rerio]	26.3	4e-32		GO:0005515|	PF00880 (Nebulin repeat);PF00880 (Nebulin repeat);PF00880 (Nebulin repeat);PF00880 (Nebulin repeat);PF00880 (Nebulin repeat);PF00880 (Nebulin repeat);PF00880 (Nebulin repeat);PF00880 (Nebulin repeat);PF00880 (Nebulin repeat);PF00880 (Nebulin repeat);PF00880 (Nebulin repeat);PF00880 (Nebulin repeat);PF00880 (Nebulin repeat);PF00880 (Nebulin repeat);PF00880 (Nebulin repeat);PF00880 (Nebulin repeat)…	SSF50044;	754_OG5_131055
t.Unigene000075	g.Unigene000075	Unigene000075	1	7264	gi|326668061|ref|XP_001922596.2|_PREDICTED:_microtubule-associated_serine/threonine-protein_kinase_4_[Danio_rerio]	31.58	2e-12		GO:0016772|GO:0005515|GO:0000287|GO:0004674|GO:0005524|GO:0006468|GO:0005515|GO:0004672|GO:0005524|GO:0006468|GO:0004674|	PF00595 (PDZ domain (Also known as DHR or GLGF));PF08926 (Domain of unknown function (DUF1908));PF00069 (Protein kinase domain);	SSF56112;SSF50156;SSF140482;	754_OG5_210346
t.Unigene000076	g.Unigene000076	Unigene000076	1	7251	gi|348531042|ref|XP_003453019.1|_PREDICTED:_phosphatidylinositol_4-kinase_alpha-like_[Oreochromis_niloticus]	94.9	6e-49	ko00562 Inositol phosphate metabolism; ko01100 Metabolic pathways; ko04070 Phosphatidylinositol signaling system; ;	GO:0016773|GO:0005488|GO:0016772|GO:0016772|	PF00613 (Phosphoinositide 3-kinase family, accessory domain (PIK domain));PF00454 (Phosphatidylinositol 3- and 4-kinase);	SSF48371;SSF56112;SSF56112;	754_OG5_195487
t.Unigene000077	g.Unigene000077	Unigene000077	1	7237	gi|326668061|ref|XP_001922596.2|_PREDICTED:_microtubule-associated_serine/threonine-protein_kinase_4_[Danio_rerio]	31.58	3e-12		GO:0016772|GO:0000287|GO:0004674|GO:0005524|GO:0006468|GO:0004672|GO:0005524|GO:0006468|GO:0004674|GO:0005515|GO:0005515|	PF08926 (Domain of unknown function (DUF1908));PF00069 (Protein kinase domain);PF00595 (PDZ domain (Also known as DHR or GLGF));	SSF56112;SSF140482;SSF50156;	754_OG5_210346
t.Unigene000078	g.Unigene000078	Unigene000078	1	7108	gi|395846680|ref|XP_003796028.1|_PREDICTED:_bromodomain_adjacent_to_zinc_finger_domain_protein_2B_[Otolemur_garnettii]	43.01	3e-06		GO:0005515|GO:0003677|GO:0005634|GO:0005515|GO:0003677|GO:0005515|	PF00628 (PHD-finger);PF01429 (Methyl-CpG binding domain);PF02791 (DDT domain);PF00439 (Bromodomain);	SSF57903;SSF54171;SSF47370;	754_OG5_131570
t.Unigene000079	g.Unigene000079	Unigene000079	1	7101	gi|348505811|ref|XP_003440454.1|_PREDICTED:_LOW_QUALITY_PROTEIN:_chromodomain-helicase-DNA-binding_protein_2-like_[Oreochromis_niloticus]	72.96	0		GO:0003677|GO:0005524|	PF00385 (Chromo (CHRromatin Organisation MOdifier) domain);PF00385 (Chromo (CHRromatin Organisation MOdifier) domain);PF00176 (SNF2 family N-terminal domain);PF13907 (Domain of unknown function (DUF4208));	SSF52540;SSF54160;SSF54160;SSF52540;	754_OG5_128209
t.Unigene000080	g.Unigene000080	Unigene000080	1	7069	gi|348514514|ref|XP_003444785.1|_PREDICTED:_autophagy-related_protein_2_homolog_A-like_[Oreochromis_niloticus]	64.2	4e-77			PF12624 (N-terminal region of Chorein, a TM vesicle-mediated sorter);PF09333 (ATG C terminal domain);		754_OG5_165172
t.Unigene000081	g.Unigene000081	Unigene000081	1	7068	gi|410913591|ref|XP_003970272.1|_PREDICTED:_autophagy-related_protein_2_homolog_A-like_[Takifugu_rubripes]	83.1	2e-154			PF09333 (ATG C terminal domain);PF12624 (N-terminal region of Chorein, a TM vesicle-mediated sorter);		754_OG5_165172
t.Unigene000082	g.Unigene000082	Unigene000082	1	7045	gi|321267526|ref|NP_001189436.1|_protein_tyrosine_phosphatase,_non-receptor_type_23,_a_[Danio_rerio]	89.69	5e-45		GO:0004725|GO:0006470|GO:0005515|	PF00102 (Protein-tyrosine phosphatase);PF03097 (BRO1-like domain);PF13949 (ALIX V-shaped domain binding to HIV);	SSF52799;	754_OG5_140263
t.Unigene000083	g.Unigene000083	Unigene000083	1	7015	gi|395846680|ref|XP_003796028.1|_PREDICTED:_bromodomain_adjacent_to_zinc_finger_domain_protein_2B_[Otolemur_garnettii]	43.01	3e-06		GO:0003677|GO:0005634|GO:0005515|GO:0005515|GO:0005515|GO:0003677|	PF01429 (Methyl-CpG binding domain);PF00628 (PHD-finger);PF00439 (Bromodomain);PF02791 (DDT domain);	SSF47370;SSF57903;SSF54171;	754_OG5_131570
t.Unigene000084	g.Unigene000084	Unigene000084	1	7015	gi|472350385|ref|XP_004394882.1|_PREDICTED:_bromodomain_adjacent_to_zinc_finger_domain_protein_2B_isoform_1_[Odobenus_rosmarus_divergens]	49.45	0		GO:0005515|GO:0005515|GO:0005515|GO:0003677|GO:0003677|GO:0005634|	PF00628 (PHD-finger);PF00439 (Bromodomain);PF02791 (DDT domain);PF01429 (Methyl-CpG binding domain);	SSF47370;SSF57903;SSF54171;	754_OG5_131570
t.Unigene000085	g.Unigene000085	Unigene000085	1	7004	gi|292617625|ref|XP_686009.4|_PREDICTED:_leucine-rich_repeat_flightless-interacting_protein_2_[Danio_rerio]	59.95	1e-101			PF09738 (Double stranded RNA binding protein (DUF2051));		754_OG5_142843
t.Unigene000086	g.Unigene000086	Unigene000086	1	6964	gi|395846680|ref|XP_003796028.1|_PREDICTED:_bromodomain_adjacent_to_zinc_finger_domain_protein_2B_[Otolemur_garnettii]	46.05	7e-06		GO:0003677|GO:0005634|GO:0005515|GO:0005515|GO:0003677|GO:0005515|	PF01429 (Methyl-CpG binding domain);PF00439 (Bromodomain);PF00628 (PHD-finger);PF02791 (DDT domain);	SSF57903;SSF47370;SSF54171;	754_OG5_131570
t.Unigene000087	g.Unigene000087	Unigene000087	1	6956	gi|292617625|ref|XP_686009.4|_PREDICTED:_leucine-rich_repeat_flightless-interacting_protein_2_[Danio_rerio]	62.66	7e-103			PF09738 (Double stranded RNA binding protein (DUF2051));		754_OG5_142843
t.Unigene000088	g.Unigene000088	Unigene000088	1	6956	gi|326674050|ref|XP_001920441.3|_PREDICTED:_bromodomain_and_WD_repeat-containing_protein_1_[Danio_rerio]	36.17	1e-24		GO:0005515|GO:0005515|GO:0005515|GO:0005515|GO:0005515|GO:0005515|GO:0005515|GO:0005515|GO:0005515|GO:0005515|GO:0005515|	PF00400 (WD domain, G-beta repeat);PF00400 (WD domain, G-beta repeat);PF00400 (WD domain, G-beta repeat);PF00400 (WD domain, G-beta repeat);PF00400 (WD domain, G-beta repeat);PF00400 (WD domain, G-beta repeat);PF00439 (Bromodomain);PF00439 (Bromodomain);	SSF50978;SSF47370;SSF47370;	754_OG5_129383
t.Unigene000089	g.Unigene000089	Unigene000089	1	6946	gi|326674050|ref|XP_001920441.3|_PREDICTED:_bromodomain_and_WD_repeat-containing_protein_1_[Danio_rerio]	35.85	2e-32		GO:0005515|GO:0005515|GO:0005515|GO:0005515|GO:0005515|GO:0005515|GO:0005515|GO:0005515|GO:0005515|GO:0005515|	PF00400 (WD domain, G-beta repeat);PF00400 (WD domain, G-beta repeat);PF00400 (WD domain, G-beta repeat);PF00400 (WD domain, G-beta repeat);PF00400 (WD domain, G-beta repeat);PF00439 (Bromodomain);PF00439 (Bromodomain);	SSF50978;SSF47370;SSF47370;	754_OG5_129383
t.Unigene000090	g.Unigene000090	Unigene000090	1	6941	gi|326676746|ref|XP_003200667.1|_PREDICTED:_microtubule-actin_cross-linking_factor_1,_isoforms_1/2/3/5_[Danio_rerio]	20.22	3e-13		GO:0007050|GO:0005515|GO:0005515|GO:0005515|GO:0005515|GO:0005515|GO:0005515|GO:0005515|GO:0005515|GO:0005515|GO:0005515|GO:0005515|GO:0005509|GO:0007050|	PF02187 (Growth-Arrest-Specific Protein 2 Domain);PF00435 (Spectrin repeat);PF00435 (Spectrin repeat);PF00435 (Spectrin repeat);PF00435 (Spectrin repeat);PF00435 (Spectrin repeat);PF00435 (Spectrin repeat);PF00435 (Spectrin repeat);PF00435 (Spectrin repeat);PF00435 (Spectrin repeat);PF00435 (Spectrin repeat);PF00435 (Spectrin repeat);PF13499 (EF-hand domain pair);	SSF46966;SSF46966;SSF143575;SSF46966;SSF46966;SSF46966;SSF46966;SSF47473;SSF46966;SSF46966;SSF46966;SSF46966;	754_OG5_127704
t.Unigene000091	g.Unigene000091	Unigene000091	1	6925	gi|292627062|ref|XP_001920591.2|_PREDICTED:_low-density_lipoprotein_receptor-related_protein_1_[Danio_rerio]	43.04	9e-06	ko05010 Alzheimer's disease; ko05144 Malaria; ;	GO:0005515|GO:0005515|GO:0005515|GO:0005515|GO:0005515|GO:0005515|GO:0005515|GO:0005515|GO:0005515|GO:0005515|GO:0005515|GO:0005515|GO:0005515|GO:0005515|GO:0005515|GO:0005515|GO:0005515|GO:0005515|GO:0005515|GO:0005515|GO:0005515|GO:0005515|GO:0005515|GO:0005515|GO:0005515|GO:0005515|GO:0005515|	PF12662 (Complement Clr-like EGF-like);PF00057 (Low-density lipoprotein receptor domain class A);PF00057 (Low-density lipoprotein receptor domain class A);PF00057 (Low-density lipoprotein receptor domain class A);PF00057 (Low-density lipoprotein receptor domain class A);PF00057 (Low-density lipoprotein receptor domain class A);PF00057 (Low-density lipoprotein receptor domain class A);PF00057 (Low…	SSF57424;SSF57424;SSF57424;SSF63825;SSF57184;SSF57184;SSF63825;SSF57424;SSF57424;SSF57424;SSF63825;SSF57184;SSF57184;SSF57424;SSF57424;SSF57424;SSF57196;SSF63825;SSF57424;SSF57424;SSF63825;SSF57196;SSF57424;SSF57424;SSF57424;	754_OG5_126933
t.Unigene000092	g.Unigene000092	Unigene000092	1	6909	gi|294489336|ref|NP_001170943.1|_collagen_type_IV_alpha1_precursor_[Oryzias_latipes]	69.45	0		GO:0005201|GO:0005581|GO:0005201|GO:0005581|	PF01413 (C-terminal tandem repeated domain in type 4 procollagen);PF01413 (C-terminal tandem repeated domain in type 4 procollagen);PF01391 (Collagen triple helix repeat (20 copies));PF01391 (Collagen triple helix repeat (20 copies));PF01391 (Collagen triple helix repeat (20 copies));PF01391 (Collagen triple helix repeat (20 copies));PF01391 (Collagen triple helix repeat (20 copies));PF01391 (Col…	SSF56436;SSF56436;	754_OG5_126592
t.Unigene000093	g.Unigene000093	Unigene000093	1	6909	gi|323510624|ref|NP_001108058.2|_ATP-binding_cassette,_sub-family_A_(ABC1),_member_1B_[Danio_rerio]	85.39	1e-28	ko02010 ABC transporters; ko04975 Fat digestion and absorption; ;	GO:0005524|GO:0016887|GO:0005524|GO:0016887|	PF00005 (ABC transporter);PF12698 (ABC-2 family transporter protein);PF12698 (ABC-2 family transporter protein);PF00005 (ABC transporter);	SSF52540;SSF52540;	754_OG5_208945
t.Unigene000094	g.Unigene000094	Unigene000094	1	6876	gi|294489336|ref|NP_001170943.1|_collagen_type_IV_alpha1_precursor_[Oryzias_latipes]	69.45	0	ko04510 Focal adhesion; ko04512 ECM-receptor interaction; ko04974 Protein digestion and absorption; ko05146 Amoebiasis; ko05200 Pathways in cancer; ; ;	GO:0005201|GO:0005581|GO:0005201|GO:0005581|	PF01413 (C-terminal tandem repeated domain in type 4 procollagen);PF01413 (C-terminal tandem repeated domain in type 4 procollagen);PF01391 (Collagen triple helix repeat (20 copies));PF01391 (Collagen triple helix repeat (20 copies));PF01391 (Collagen triple helix repeat (20 copies));PF01391 (Collagen triple helix repeat (20 copies));PF01391 (Collagen triple helix repeat (20 copies));PF01391 (Col…	SSF56436;SSF56436;	754_OG5_126592
t.Unigene000095	g.Unigene000095	Unigene000095	1	6866	gi|113678140|ref|NP_001038323.1|_chromodomain_helicase_DNA_binding_protein_4_[Danio_rerio]	84.47	6e-110		GO:0003677|GO:0005524|GO:0005634|GO:0006355|GO:0008270|GO:0016818|GO:0005515|GO:0005515|GO:0003677|GO:0005524|GO:0003676|GO:0004386|GO:0005524|GO:0003677|GO:0005524|GO:0005634|GO:0006355|GO:0008270|GO:0016818|	PF08073 (CHDNT (NUC034) domain);PF00628 (PHD-finger);PF00628 (PHD-finger);PF00176 (SNF2 family N-terminal domain);PF00385 (Chromo (CHRromatin Organisation MOdifier) domain);PF00385 (Chromo (CHRromatin Organisation MOdifier) domain);PF00271 (Helicase conserved C-terminal domain);PF06461 (Domain of Unknown Function (DUF1086));PF06465 (Domain of Unknown Function (DUF1087));PF08074 (CHDCT2 (NUC038) d…	SSF52540;SSF54160;SSF54160;SSF57903;SSF52540;SSF54160;SSF52540;	754_OG5_245920
t.Unigene000096	g.Unigene000096	Unigene000096	1	6859	gi|348535065|ref|XP_003455022.1|_PREDICTED:_protein_PRRC2B-like_[Oreochromis_niloticus]	63.28	0			PF07001 (BAT2 N-terminus);		754_OG5_132940
t.Unigene000097	g.Unigene000097	Unigene000097	1	6810	gi|410911860|ref|XP_003969408.1|_PREDICTED:_A-kinase_anchor_protein_9-like_[Takifugu_rubripes]	28.51	2e-06			PF10495 (Pericentrin-AKAP-450 domain of centrosomal targeting protein);		754_OG5_139163
t.Unigene000098	g.Unigene000098	Unigene000098	1	6799	gi|321267526|ref|NP_001189436.1|_protein_tyrosine_phosphatase,_non-receptor_type_23,_a_[Danio_rerio]	70.99	0		GO:0004725|GO:0006470|GO:0005515|	PF00102 (Protein-tyrosine phosphatase);PF03097 (BRO1-like domain);PF13949 (ALIX V-shaped domain binding to HIV);	SSF52799;	754_OG5_140263
t.Unigene000099	g.Unigene000099	Unigene000099	1	6791	gi|190339288|gb|AAI62152.1|_Myosin,_heavy_polypeptide_11,_smooth_muscle_[Danio_rerio]	82.15	0	ko04530 Tight junction; ko05416 Viral myocarditis; ;	GO:0003774|GO:0005524|GO:0016459|GO:0003774|GO:0005524|GO:0016459|GO:0003774|GO:0016459|GO:0003774|GO:0005524|GO:0051015|	PF02736 (Myosin N-terminal SH3-like domain);PF00063 (Myosin head (motor domain));PF01576 (Myosin tail);	SSF90257;SSF90257;SSF52540;SSF90257;SSF90257;SSF90257;SSF50084;SSF90257;	754_OG5_126577
t.Unigene000100	g.Unigene000100	Unigene000100	1	6779	gi|348511177|ref|XP_003443121.1|_PREDICTED:_myosin-9-like_[Oreochromis_niloticus]	81.87	0	ko04530 Tight junction; ko05416 Viral myocarditis; ;	GO:0003774|GO:0016459|GO:0003774|GO:0005524|GO:0016459|GO:0003774|GO:0005524|GO:0016459|	PF01576 (Myosin tail);PF02736 (Myosin N-terminal SH3-like domain);PF00063 (Myosin head (motor domain));	SSF90257;SSF90257;SSF90257;SSF90257;SSF90257;SSF52540;	754_OG5_132088
t.Unigene000101	g.Unigene000101	Unigene000101	1	6768	gi|307344645|ref|NP_001182543.1|_stabilin-1_precursor_[Danio_rerio]	28.31	4e-150		GO:0005515|GO:0005540|GO:0007155|	PF12947 (EGF domain);PF12947 (EGF domain);PF12947 (EGF domain);PF12947 (EGF domain);PF00008 (EGF-like domain);PF02469 (Fasciclin domain);PF02469 (Fasciclin domain);PF02469 (Fasciclin domain);PF02469 (Fasciclin domain);PF02469 (Fasciclin domain);PF02469 (Fasciclin domain);PF02469 (Fasciclin domain);PF00193 (Extracellular link domain);	SSF82153;SSF57196;SSF56436;SSF57196;SSF82153;SSF82153;SSF82153;SSF82153;SSF82153;SSF82153;	754_OG5_133131
t.Unigene000102	g.Unigene000102	Unigene000102	1	6761	gi|303304950|ref|NP_001181916.1|_low-density_lipoprotein_receptor-related_protein_2_precursor_[Danio_rerio]	39.67	9e-10	ko04340 Hedgehog signaling pathway; ;	GO:0005515|GO:0005509|GO:0005515|GO:0005515|GO:0005515|GO:0005515|GO:0005515|GO:0005515|GO:0005515|GO:0005515|GO:0005515|GO:0005515|GO:0005515|GO:0005515|GO:0005515|GO:0005515|GO:0005515|GO:0005515|GO:0005515|GO:0005515|GO:0005515|GO:0005515|GO:0005515|GO:0005515|GO:0005515|GO:0005515|GO:0005515|GO:0005515|GO:0005515|GO:0005515|GO:0005515|GO:0005515|GO:0005515|GO:0005515|GO:0005515|GO:0005515|GO:…	PF07645 (Calcium-binding EGF domain);PF12662 (Complement Clr-like EGF-like);PF00058 (Low-density lipoprotein receptor repeat class B);PF00058 (Low-density lipoprotein receptor repeat class B);PF00058 (Low-density lipoprotein receptor repeat class B);PF00058 (Low-density lipoprotein receptor repeat class B);PF00058 (Low-density lipoprotein receptor repeat class B);PF00057 (Low-density lipoprotein …	SSF57424;SSF57196;SSF63825;SSF57424;SSF57424;SSF63825;SSF57424;SSF57424;SSF57424;SSF57424;SSF57424;SSF57424;SSF57196;SSF57424;SSF57424;SSF57424;SSF57424;SSF57424;SSF57424;SSF57424;SSF57196;SSF57424;SSF57196;SSF57424;SSF57424;SSF57424;SSF57196;	754_OG5_130540
t.Unigene000103	g.Unigene000103	Unigene000103	1	6746	gi|153792214|ref|NP_001093501.1|_unconventional_myosin-Ic_[Danio_rerio]	84.69	0		GO:0003774|GO:0005524|GO:0016459|GO:0003774|GO:0005524|GO:0016459|GO:0003774|GO:0016459|GO:0005515|GO:0005515|GO:0003774|GO:0005524|GO:0016459|	PF00063 (Myosin head (motor domain));PF00063 (Myosin head (motor domain));PF06017 (Myosin tail);PF00612 (IQ calmodulin-binding motif);PF00612 (IQ calmodulin-binding motif);PF00063 (Myosin head (motor domain));	SSF52540;SSF52540;SSF52540;	754_OG5_126672
t.Unigene000104	g.Unigene000104	Unigene000104	1	6701	gi|181331982|ref|NP_001116729.1|_U5_small_nuclear_ribonucleoprotein_200_kDa_helicase_[Danio_rerio]	94.46	0	ko03040 Spliceosome; ;	GO:0003676|GO:0005524|GO:0008026|GO:0003676|GO:0005524|GO:0008026|GO:0003676|GO:0004386|GO:0005524|GO:0003676|GO:0004386|GO:0005524|	PF02889 (Sec63 Brl domain);PF02889 (Sec63 Brl domain);PF00270 (DEAD/DEAH box helicase);PF00270 (DEAD/DEAH box helicase);PF00271 (Helicase conserved C-terminal domain);PF00271 (Helicase conserved C-terminal domain);	SSF52540;SSF52540;SSF46785;SSF158702;SSF52540;SSF52540;SSF158702;SSF46785;	754_OG5_126701
t.Unigene000105	g.Unigene000105	Unigene000105	1	6693	gi|326676216|ref|XP_001919036.3|_PREDICTED:_probable_E3_ubiquitin-protein_ligase_TRIP12_[Danio_rerio]	89.49	0	ko04120 Ubiquitin mediated proteolysis; ;	GO:0004842|GO:0004842|GO:0005488|GO:0005488|	PF02825 (WWE domain);PF00632 (HECT-domain (ubiquitin-transferase));	SSF117839;SSF56204;SSF48371;SSF48371;	754_OG5_156983
t.Unigene000106	g.Unigene000106	Unigene000106	1	6682	gi|409973825|pdb|4EWJ|A	75.4	0		GO:0000015|GO:0000287|GO:0004634|GO:0006096|GO:0000015|GO:0000287|GO:0004634|GO:0006096|GO:0004619|GO:0005737|GO:0006007|GO:0030145|GO:0003824|GO:0046872|GO:0004619|GO:0005737|GO:0006007|GO:0030145|GO:0003824|GO:0008152|GO:0003824|GO:0008152|GO:0016620|GO:0055114|GO:0016620|GO:0055114|GO:0004618|GO:0006096|GO:0004618|GO:0006096|	PF03952 (Enolase, N-terminal domain);PF00113 (Enolase, C-terminal TIM barrel domain);PF06415 (BPG-independent PGAM N-terminus (iPGM_N));PF01676 (Metalloenzyme superfamily);PF00044 (Glyceraldehyde 3-phosphate dehydrogenase, NAD binding domain);PF02800 (Glyceraldehyde 3-phosphate dehydrogenase, C-terminal domain);PF00162 (Phosphoglycerate kinase);	SSF54826;SSF51604;SSF64158;SSF53649;SSF53649;SSF55347;SSF51735;SSF53748;	754_OG5_126776
t.Unigene000107	g.Unigene000107	Unigene000107	1	6667	gi|348511177|ref|XP_003443121.1|_PREDICTED:_myosin-9-like_[Oreochromis_niloticus]	85.94	0	ko04530 Tight junction; ko05416 Viral myocarditis; ;	GO:0005515|GO:0003774|GO:0005524|GO:0016459|GO:0003774|GO:0005524|GO:0016459|GO:0003774|GO:0016459|	PF00612 (IQ calmodulin-binding motif);PF00063 (Myosin head (motor domain));PF02736 (Myosin N-terminal SH3-like domain);PF01576 (Myosin tail);	SSF90257;SSF52540;SSF90257;SSF90257;SSF90257;SSF90257;SSF90257;	754_OG5_132088
t.Unigene000108	g.Unigene000108	Unigene000108	1	6658	gi|326676216|ref|XP_001919036.3|_PREDICTED:_probable_E3_ubiquitin-protein_ligase_TRIP12_[Danio_rerio]	89.49	0	ko04120 Ubiquitin mediated proteolysis; ;	GO:0004842|GO:0004842|GO:0005488|GO:0005488|	PF02825 (WWE domain);PF00632 (HECT-domain (ubiquitin-transferase));	SSF117839;SSF56204;SSF48371;SSF48371;	754_OG5_156983
t.Unigene000109	g.Unigene000109	Unigene000109	1	6636	gi|47228176|emb|CAG07571.1|_unnamed_protein_product_[Tetraodon_nigroviridis]	70.1	9e-24			PF13926 (Domain of unknown function (DUF4211));		754_OG5_149463
t.Unigene000110	g.Unigene000110	Unigene000110	1	6636	gi|326676216|ref|XP_001919036.3|_PREDICTED:_probable_E3_ubiquitin-protein_ligase_TRIP12_[Danio_rerio]	89.74	0	ko04120 Ubiquitin mediated proteolysis; ;	GO:0005488|GO:0005488|GO:0004842|GO:0004842|	PF02825 (WWE domain);PF00632 (HECT-domain (ubiquitin-transferase));	SSF48371;SSF48371;SSF117839;SSF56204;	754_OG5_156983
t.Unigene000111	g.Unigene000111	Unigene000111	1	6569	gi|326673169|ref|XP_001921298.3|_PREDICTED:_Golgin_subfamily_A_member_4_[Danio_rerio]	76.73	3e-61		GO:0000042|GO:0005515|GO:0000042|GO:0005515|	PF01465 (GRIP domain);	SSF101283;	754_OG5_152769
t.Unigene000112	g.Unigene000112	Unigene000112	1	6567	gi|410910674|ref|XP_003968815.1|_PREDICTED:_uncharacterized_protein_LOC101074055_[Takifugu_rubripes]	52.5	4e-179			PF02204 (Vacuolar sorting protein 9 (VPS9) domain);	SSF55550;SSF109993;	754_OG5_198139
t.Unigene000113	g.Unigene000113	Unigene000113	1	6564	gi|346421502|gb|AEO27228.1|_mediator_of_RNA_polymerase_II_transcription_subunit_12_[Danio_rerio]	89.47	0		GO:0008013|GO:0016592|GO:0001104|GO:0006357|GO:0016592|	PF12144 (Eukaryotic Mediator 12 catenin-binding domain);PF09497 (Transcription mediator complex subunit Med12);PF12145 (Eukaryotic Mediator 12 subunit domain);		754_OG5_131980
t.Unigene000114	g.Unigene000114	Unigene000114	1	6553	gi|125830570|ref|XP_686742.2|_PREDICTED:_probable_JmjC_domain-containing_histone_demethylation_protein_2C_[Danio_rerio]	70.21	0				SSF51197;SSF81995;	754_OG5_151201
t.Unigene000115	g.Unigene000115	Unigene000115	1	6552	gi|190337632|gb|AAI63551.1|_Dennd4a_protein_[Danio_rerio]	76.32	0			PF03456 (uDENN domain);PF02141 (DENN (AEX-3) domain);PF03455 (dDENN domain);		754_OG5_129471
t.Unigene000116	g.Unigene000116	Unigene000116	1	6550	gi|326676746|ref|XP_003200667.1|_PREDICTED:_microtubule-actin_cross-linking_factor_1,_isoforms_1/2/3/5_[Danio_rerio]	19.6	7e-21		GO:0007050|GO:0005515|GO:0005515|GO:0005515|GO:0005515|GO:0005515|GO:0005515|GO:0005515|GO:0005515|GO:0005515|GO:0005515|GO:0005515|GO:0005515|GO:0005515|GO:0005515|GO:0005509|	PF02187 (Growth-Arrest-Specific Protein 2 Domain);PF00435 (Spectrin repeat);PF00435 (Spectrin repeat);PF00435 (Spectrin repeat);PF00435 (Spectrin repeat);PF00435 (Spectrin repeat);PF00435 (Spectrin repeat);PF00435 (Spectrin repeat);PF00435 (Spectrin repeat);PF00435 (Spectrin repeat);PF00435 (Spectrin repeat);PF00435 (Spectrin repeat);PF00435 (Spectrin repeat);PF00435 (Spectrin repeat);PF00435 (Sp…	SSF46966;SSF46966;SSF47473;SSF46966;SSF46966;SSF46966;SSF46966;SSF46966;SSF46966;SSF46966;SSF46966;SSF46966;SSF46966;SSF46966;SSF46966;SSF46966;	754_OG5_127704
t.Unigene000117	g.Unigene000117	Unigene000117	1	6538	gi|472350385|ref|XP_004394882.1|_PREDICTED:_bromodomain_adjacent_to_zinc_finger_domain_protein_2B_isoform_1_[Odobenus_rosmarus_divergens]	49.37	0		GO:0005515|GO:0003677|GO:0005634|GO:0005515|GO:0003677|	PF02791 (DDT domain);PF00439 (Bromodomain);PF01429 (Methyl-CpG binding domain);	SSF47370;SSF54171;	754_OG5_131570
t.Unigene000118	g.Unigene000118	Unigene000118	1	6528	gi|302148465|ref|NP_001032756.2|_cytoskeleton-associated_protein_5_[Danio_rerio]	23.33	7e-07		GO:0005488|GO:0005488|GO:0005488|GO:0005488|GO:0005488|GO:0005488|	PF12348 (CLASP N terminal);PF12348 (CLASP N terminal);PF12348 (CLASP N terminal);	SSF48371;SSF48371;SSF48371;SSF48371;SSF48371;SSF48371;	754_OG5_128564
t.Unigene000119	g.Unigene000119	Unigene000119	1	6518	gi|410910674|ref|XP_003968815.1|_PREDICTED:_uncharacterized_protein_LOC101074055_[Takifugu_rubripes]	81.82	8e-07			PF02204 (Vacuolar sorting protein 9 (VPS9) domain);	SSF55550;SSF109993;	754_OG5_198139
t.Unigene000120	g.Unigene000120	Unigene000120	1	6514	gi|303304950|ref|NP_001181916.1|_low-density_lipoprotein_receptor-related_protein_2_precursor_[Danio_rerio]	39.67	8e-10	ko04340 Hedgehog signaling pathway; ;	GO:0005515|GO:0005515|GO:0005515|GO:0005515|GO:0005515|GO:0005515|GO:0005515|GO:0005515|GO:0005515|GO:0005515|GO:0005515|GO:0005515|GO:0005515|GO:0005515|GO:0005515|GO:0005515|GO:0005515|GO:0005515|GO:0005515|GO:0005515|GO:0005515|GO:0005515|GO:0005515|GO:0005515|GO:0005515|GO:0005515|GO:0005515|GO:0005509|GO:0005515|GO:0005515|GO:0005515|GO:0005515|GO:0005515|GO:0005515|GO:0005515|	PF00058 (Low-density lipoprotein receptor repeat class B);PF00058 (Low-density lipoprotein receptor repeat class B);PF00058 (Low-density lipoprotein receptor repeat class B);PF00058 (Low-density lipoprotein receptor repeat class B);PF00058 (Low-density lipoprotein receptor repeat class B);PF00057 (Low-density lipoprotein receptor domain class A);PF00057 (Low-density lipoprotein receptor domain cl…	SSF57424;SSF57424;SSF57424;SSF57196;SSF57196;SSF57196;SSF57424;SSF57196;SSF57196;SSF57424;SSF57424;SSF57424;SSF57424;SSF57424;SSF57424;SSF57424;SSF57424;SSF57424;SSF57424;SSF57424;SSF57424;SSF63825;SSF63825;SSF57424;	754_OG5_130540
t.Unigene000121	g.Unigene000121	Unigene000121	1	6480	gi|326673169|ref|XP_001921298.3|_PREDICTED:_Golgin_subfamily_A_member_4_[Danio_rerio]	58.38	0		GO:0000042|GO:0005515|GO:0000042|GO:0005515|	PF01465 (GRIP domain);	SSF101283;	754_OG5_152769
t.Unigene000122	g.Unigene000122	Unigene000122	1	6438	gi|113678140|ref|NP_001038323.1|_chromodomain_helicase_DNA_binding_protein_4_[Danio_rerio]	78.4	0		GO:0003677|GO:0005524|GO:0005634|GO:0006355|GO:0008270|GO:0016818|GO:0003677|GO:0005524|GO:0005634|GO:0006355|GO:0008270|GO:0016818|GO:0003676|GO:0004386|GO:0005524|GO:0005515|GO:0005515|GO:0003677|GO:0005524|	PF08073 (CHDNT (NUC034) domain);PF06465 (Domain of Unknown Function (DUF1087));PF00385 (Chromo (CHRromatin Organisation MOdifier) domain);PF00385 (Chromo (CHRromatin Organisation MOdifier) domain);PF08074 (CHDCT2 (NUC038) domain);PF00271 (Helicase conserved C-terminal domain);PF00628 (PHD-finger);PF00628 (PHD-finger);PF00176 (SNF2 family N-terminal domain);PF06461 (Domain of Unknown Function (DUF…	SSF52540;SSF54160;SSF54160;SSF57903;SSF54160;SSF52540;	754_OG5_245920
t.Unigene000123	g.Unigene000123	Unigene000123	1	6431	gi|326676216|ref|XP_001919036.3|_PREDICTED:_probable_E3_ubiquitin-protein_ligase_TRIP12_[Danio_rerio]	89.91	0	ko04120 Ubiquitin mediated proteolysis; ;	GO:0004842|GO:0004842|GO:0005488|GO:0005488|	PF00632 (HECT-domain (ubiquitin-transferase));PF02825 (WWE domain);	SSF56204;SSF117839;SSF48371;SSF48371;	754_OG5_156983
t.Unigene000124	g.Unigene000124	Unigene000124	1	6428	gi|167963512|ref|NP_001108158.1|_RNA-binding_protein_47_[Danio_rerio]	85.29	0		GO:0003676|GO:0003676|GO:0003676|	PF00076 (RNA recognition motif. (a.k.a. RRM, RBD, or RNP domain));PF00076 (RNA recognition motif. (a.k.a. RRM, RBD, or RNP domain));PF00076 (RNA recognition motif. (a.k.a. RRM, RBD, or RNP domain));PF02029 (Caldesmon);PF02029 (Caldesmon);	SSF54928;SSF54928;SSF54928;	754_OG5_139955
t.Unigene000125	g.Unigene000125	Unigene000125	1	6428	gi|181331982|ref|NP_001116729.1|_U5_small_nuclear_ribonucleoprotein_200_kDa_helicase_[Danio_rerio]	94.38	0	ko03040 Spliceosome; ;	GO:0003676|GO:0004386|GO:0005524|GO:0003676|GO:0004386|GO:0005524|GO:0003676|GO:0005524|GO:0008026|GO:0003676|GO:0005524|GO:0008026|	PF00271 (Helicase conserved C-terminal domain);PF00271 (Helicase conserved C-terminal domain);PF00270 (DEAD/DEAH box helicase);PF00270 (DEAD/DEAH box helicase);PF02889 (Sec63 Brl domain);PF02889 (Sec63 Brl domain);	SSF52540;SSF158702;SSF52540;SSF46785;SSF46785;SSF52540;SSF158702;SSF52540;	754_OG5_126701
t.Unigene000126	g.Unigene000126	Unigene000126	1	6425	gi|319655732|ref|NP_956947.2|_transcriptional_regulator_ATRX_[Danio_rerio]	62.97	7e-135		GO:0003676|GO:0004386|GO:0005524|GO:0003677|GO:0005524|	PF00271 (Helicase conserved C-terminal domain);PF00176 (SNF2 family N-terminal domain);	SSF57903;SSF52540;SSF52540;SSF52540;	754_OG5_132407
t.Unigene000127	g.Unigene000127	Unigene000127	1	6410	gi|472373458|ref|XP_004406199.1|_PREDICTED:_ankyrin-3-like_isoform_3_[Odobenus_rosmarus_divergens]	33.13	5e-47		GO:0005515|GO:0005515|GO:0005515|GO:0007165|	PF12796 (Ankyrin repeats (3 copies));PF12796 (Ankyrin repeats (3 copies));PF12796 (Ankyrin repeats (3 copies));PF00791 (ZU5 domain);PF00023 (Ankyrin repeat);PF00023 (Ankyrin repeat);PF00531 (Death domain);PF13637 (Ankyrin repeats (many copies));	SSF48403;SSF47986;	754_OG5_143126
t.Unigene000128	g.Unigene000128	Unigene000128	1	6408	gi|348538924|ref|XP_003456940.1|_PREDICTED:_ras_GTPase-activating-like_protein_IQGAP1-like_[Oreochromis_niloticus]	87.98	0		GO:0005515|GO:0005622|GO:0007165|GO:0005622|GO:0007165|GO:0005515|GO:0005515|GO:0005515|GO:0005515|GO:0005515|GO:0005096|GO:0005622|GO:0051056|GO:0005099|GO:0005622|GO:0007264|	PF00612 (IQ calmodulin-binding motif);PF00612 (IQ calmodulin-binding motif);PF00612 (IQ calmodulin-binding motif);PF00612 (IQ calmodulin-binding motif);PF00307 (Calponin homology (CH) domain);PF00616 (GTPase-activator protein for Ras-like GTPase);PF03836 (RasGAP C-terminus);	SSF47576;SSF48350;SSF48350;SSF52540;SSF143885;	754_OG5_128740
t.Unigene000129	g.Unigene000129	Unigene000129	1	6402	gi|167963512|ref|NP_001108158.1|_RNA-binding_protein_47_[Danio_rerio]	85.29	0		GO:0003676|GO:0003676|GO:0003676|	PF00076 (RNA recognition motif. (a.k.a. RRM, RBD, or RNP domain));PF00076 (RNA recognition motif. (a.k.a. RRM, RBD, or RNP domain));PF00076 (RNA recognition motif. (a.k.a. RRM, RBD, or RNP domain));PF02029 (Caldesmon);PF02029 (Caldesmon);	SSF54928;SSF54928;SSF54928;	754_OG5_139955
t.Unigene000130	g.Unigene000130	Unigene000130	1	6376	gi|256419025|ref|NP_001157866.1|_E3_ubiquitin-protein_ligase_UBR5_[Danio_rerio]	95.44	0	ko04120 Ubiquitin mediated proteolysis; ;	GO:0003723|GO:0004842|GO:0004842|GO:0004842|GO:0003723|GO:0004842|GO:0008270|	PF00632 (HECT-domain (ubiquitin-transferase));PF00658 (Poly-adenylate binding protein, unique domain);PF02207 (Putative zinc finger in N-recognin (UBR box));	SSF63570;SSF56204;SSF56204;	754_OG5_132386
t.Unigene000131	g.Unigene000131	Unigene000131	1	6375	gi|326670647|ref|XP_002663414.2|_PREDICTED:_nebulin_[Danio_rerio]	25.25	6e-12			PF00880 (Nebulin repeat);PF00880 (Nebulin repeat);PF00880 (Nebulin repeat);PF00880 (Nebulin repeat);PF00880 (Nebulin repeat);PF00880 (Nebulin repeat);PF00880 (Nebulin repeat);PF00880 (Nebulin repeat);PF00880 (Nebulin repeat);PF00880 (Nebulin repeat);PF00880 (Nebulin repeat);PF00880 (Nebulin repeat);PF00880 (Nebulin repeat);PF00880 (Nebulin repeat);PF00880 (Nebulin repeat);PF00880 (Nebulin repeat)…		754_OG5_131055
t.Unigene000132	g.Unigene000132	Unigene000132	1	6374	gi|348518636|ref|XP_003446837.1|_PREDICTED:_signal-induced_proliferation-associated_1-like_protein_2-like_[Oreochromis_niloticus]	97.87	6e-17		GO:0005096|GO:0051056|	PF02145 (Rap/ran-GAP);	SSF111347;	754_OG5_228904
t.Unigene000133	g.Unigene000133	Unigene000133	1	6370	gi|321267526|ref|NP_001189436.1|_protein_tyrosine_phosphatase,_non-receptor_type_23,_a_[Danio_rerio]	70.99	0		GO:0005515|GO:0004725|GO:0006470|	PF03097 (BRO1-like domain);PF13949 (ALIX V-shaped domain binding to HIV);PF00102 (Protein-tyrosine phosphatase);	SSF52799;	754_OG5_140263
t.Unigene000134	g.Unigene000134	Unigene000134	1	6370	gi|256419025|ref|NP_001157866.1|_E3_ubiquitin-protein_ligase_UBR5_[Danio_rerio]	95.49	0	ko04120 Ubiquitin mediated proteolysis; ;	GO:0004842|GO:0003723|GO:0004842|GO:0004842|GO:0003723|GO:0004842|GO:0008270|	PF00632 (HECT-domain (ubiquitin-transferase));PF00658 (Poly-adenylate binding protein, unique domain);PF02207 (Putative zinc finger in N-recognin (UBR box));	SSF63570;SSF56204;SSF56204;	754_OG5_132386
t.Unigene000135	g.Unigene000135	Unigene000135	1	6367	gi|348509372|ref|XP_003442223.1|_PREDICTED:_protein_tweety_homolog_3-like_[Oreochromis_niloticus]	83.37	0		GO:0005622|GO:0007165|GO:0005096|GO:0005622|GO:0051056|GO:0005622|GO:0007165|	PF00616 (GTPase-activator protein for Ras-like GTPase);PF04906 (Tweety);	SSF48350;SSF50729;SSF48350;	754_OG5_129873
t.Unigene000136	g.Unigene000136	Unigene000136	1	6367	gi|125830570|ref|XP_686742.2|_PREDICTED:_probable_JmjC_domain-containing_histone_demethylation_protein_2C_[Danio_rerio]	100	6e-18				SSF81995;	754_OG5_185062
t.Unigene000137	g.Unigene000137	Unigene000137	1	6358	gi|409973825|pdb|4EWJ|A	75.4	0	ko00010 Glycolysis / Gluconeogenesis; ko00051 Fructose and mannose metabolism; ko00562 Inositol phosphate metabolism; ko00710 Carbon fixation in photosynthetic organisms; ko01100 Metabolic pathways; ko01110 Biosynthesis of secondary metabolites; ko01120 Microbial metabolism in diverse environments; ;	GO:0000015|GO:0000287|GO:0004634|GO:0006096|GO:0000015|GO:0000287|GO:0004634|GO:0006096|GO:0004807|GO:0008152|GO:0004807|GO:0008152|GO:0004619|GO:0005737|GO:0006007|GO:0030145|GO:0003824|GO:0046872|GO:0004619|GO:0005737|GO:0006007|GO:0030145|GO:0003824|GO:0008152|GO:0003824|GO:0008152|GO:0016620|GO:0055114|GO:0016620|GO:0055114|GO:0004618|GO:0006096|GO:0004618|GO:0006096|	PF03952 (Enolase, N-terminal domain);PF00113 (Enolase, C-terminal TIM barrel domain);PF00121 (Triosephosphate isomerase);PF06415 (BPG-independent PGAM N-terminus (iPGM_N));PF01676 (Metalloenzyme superfamily);PF00044 (Glyceraldehyde 3-phosphate dehydrogenase, NAD binding domain);PF02800 (Glyceraldehyde 3-phosphate dehydrogenase, C-terminal domain);PF00162 (Phosphoglycerate kinase);	SSF54826;SSF51604;SSF51351;SSF64158;SSF53649;SSF53649;SSF55347;SSF51735;SSF53748;	754_OG5_126776
t.Unigene000138	g.Unigene000138	Unigene000138	1	6358	gi|348522096|ref|XP_003448562.1|_PREDICTED:_ankyrin_repeat_domain-containing_protein_12_[Oreochromis_niloticus]	66.17	2e-158		GO:0005515|	PF00023 (Ankyrin repeat);PF12796 (Ankyrin repeats (3 copies));	SSF48403;	754_OG5_131260
t.Unigene000139	g.Unigene000139	Unigene000139	1	6351	gi|408772183|ref|YP_006883409.1|_cytochrome_c_oxidase_subunit_I_(mitochondrion)_[Glyptothorax_fokiensis_fokiensis]	91.86	0					754_OG5_156903
t.Unigene000140	g.Unigene000140	Unigene000140	1	6350	gi|189530492|ref|XP_684861.3|_PREDICTED:_hypothetical_protein_LOC556848_[Danio_rerio]	25.48	3e-08			PF00030 (Beta/Gamma crystallin);PF00030 (Beta/Gamma crystallin);PF00030 (Beta/Gamma crystallin);	SSF49695;SSF49695;	754_OG5_138911
t.Unigene000141	g.Unigene000141	Unigene000141	1	6347	gi|326670647|ref|XP_002663414.2|_PREDICTED:_nebulin_[Danio_rerio]	25.25	6e-12			PF00880 (Nebulin repeat);PF00880 (Nebulin repeat);PF00880 (Nebulin repeat);PF00880 (Nebulin repeat);PF00880 (Nebulin repeat);PF00880 (Nebulin repeat);PF00880 (Nebulin repeat);PF00880 (Nebulin repeat);PF00880 (Nebulin repeat);PF00880 (Nebulin repeat);PF00880 (Nebulin repeat);PF00880 (Nebulin repeat);PF00880 (Nebulin repeat);PF00880 (Nebulin repeat);PF00880 (Nebulin repeat);PF00880 (Nebulin repeat)…		754_OG5_131055
t.Unigene000142	g.Unigene000142	Unigene000142	1	6342	gi|320118905|ref|NP_956979.2|_nucleoporin_98_[Danio_rerio]	72.42	0	ko03013 RNA transport; ko05164 Influenza A; ;	GO:0005643|GO:0006810|GO:0005643|GO:0006810|	PF12110 (Nuclear protein 96);PF04096 (Nucleoporin autopeptidase);	SSF82215;	754_OG5_147207
t.Unigene000143	g.Unigene000143	Unigene000143	1	6335	gi|472373458|ref|XP_004406199.1|_PREDICTED:_ankyrin-3-like_isoform_3_[Odobenus_rosmarus_divergens]	33.13	5e-47		GO:0005515|GO:0007165|GO:0005515|GO:0005515|	PF00791 (ZU5 domain);PF12796 (Ankyrin repeats (3 copies));PF12796 (Ankyrin repeats (3 copies));PF12796 (Ankyrin repeats (3 copies));PF12796 (Ankyrin repeats (3 copies));PF12796 (Ankyrin repeats (3 copies));PF00531 (Death domain);PF00023 (Ankyrin repeat);PF00023 (Ankyrin repeat);	SSF47986;SSF48403;SSF48403;	754_OG5_143126
t.Unigene000144	g.Unigene000144	Unigene000144	1	6309	gi|432935713|ref|XP_004082052.1|_PREDICTED:_collagen_alpha-2(IV)_chain-like_[Oryzias_latipes]	56.43	0	ko04510 Focal adhesion; ko04512 ECM-receptor interaction; ko04974 Protein digestion and absorption; ko05146 Amoebiasis; ko05200 Pathways in cancer; ; ;	GO:0005201|GO:0005581|GO:0005201|GO:0005581|	PF01391 (Collagen triple helix repeat (20 copies));PF01391 (Collagen triple helix repeat (20 copies));PF01391 (Collagen triple helix repeat (20 copies));PF01391 (Collagen triple helix repeat (20 copies));PF01391 (Collagen triple helix repeat (20 copies));PF01391 (Collagen triple helix repeat (20 copies));PF01391 (Collagen triple helix repeat (20 copies));PF01391 (Collagen triple helix repeat (20 …	SSF56436;SSF56436;	754_OG5_126592
t.Unigene000145	g.Unigene000145	Unigene000145	1	6288	gi|348511177|ref|XP_003443121.1|_PREDICTED:_myosin-9-like_[Oreochromis_niloticus]	84.66	0	ko04530 Tight junction; ko05416 Viral myocarditis; ;	GO:0005515|GO:0003774|GO:0016459|GO:0003774|GO:0005524|GO:0016459|	PF00612 (IQ calmodulin-binding motif);PF01576 (Myosin tail);PF00063 (Myosin head (motor domain));	SSF90257;SSF90257;SSF52540;SSF90257;SSF90257;SSF90257;SSF90257;	754_OG5_132088
t.Unigene000146	g.Unigene000146	Unigene000146	1	6255	gi|348540457|ref|XP_003457704.1|_PREDICTED:_hypothetical_protein_LOC100712234_[Oreochromis_niloticus]	33.08	1e-30		GO:0005515|	PF02373 (JmjC domain, hydroxylase);	SSF51197;SSF51197;	754_OG5_206897
t.Unigene000147	g.Unigene000147	Unigene000147	1	6231	gi|348522096|ref|XP_003448562.1|_PREDICTED:_ankyrin_repeat_domain-containing_protein_12_[Oreochromis_niloticus]	66.17	1e-158		GO:0005515|	PF00023 (Ankyrin repeat);PF12796 (Ankyrin repeats (3 copies));	SSF48403;	754_OG5_131260
t.Unigene000148	g.Unigene000148	Unigene000148	1	6213	gi|395542865|ref|XP_003773345.1|_PREDICTED:_RNA-binding_protein_47_isoform_2_[Sarcophilus_harrisii]	75.74	0		GO:0003676|GO:0003676|GO:0003676|	PF02029 (Caldesmon);PF02029 (Caldesmon);PF00076 (RNA recognition motif. (a.k.a. RRM, RBD, or RNP domain));PF00076 (RNA recognition motif. (a.k.a. RRM, RBD, or RNP domain));PF00076 (RNA recognition motif. (a.k.a. RRM, RBD, or RNP domain));	SSF54928;SSF54928;SSF54928;	754_OG5_139955
t.Unigene000149	g.Unigene000149	Unigene000149	1	6209	gi|317420081|emb|CBN82117.1|_DnaJ_homolog_subfamily_C_member_13_[Dicentrarchus_labrax]	85.48	0		GO:0005488|GO:0005488|GO:0005515|GO:0005488|GO:0005488|GO:0005488|	PF14237 (Domain of unknown function (DUF4339));PF00226 (DnaJ domain);	SSF48371;SSF48371;SSF55277;SSF46565;SSF48371;SSF48371;SSF48371;	754_OG5_129678
t.Unigene000150	g.Unigene000150	Unigene000150	1	6206	gi|348523738|ref|XP_003449380.1|_PREDICTED:_DNA-directed_RNA_polymerase_II_subunit_RPB1-like_[Oreochromis_niloticus]	97.2	0	ko00230 Purine metabolism; ko00240 Pyrimidine metabolism; ko01100 Metabolic pathways; ; ko05016 Huntington's disease; ;	GO:0003677|GO:0003899|GO:0006351|GO:0003677|GO:0003899|GO:0006351|GO:0003677|GO:0003899|GO:0006351|GO:0003677|GO:0005665|GO:0006366|GO:0003677|GO:0005665|GO:0006366|GO:0003677|GO:0005665|GO:0006366|GO:0003677|GO:0005665|GO:0006366|GO:0003677|GO:0005665|GO:0006366|GO:0003677|GO:0005665|GO:0006366|GO:0003677|GO:0005665|GO:0006366|GO:0003677|GO:0005665|GO:0006366|GO:0003677|GO:0005665|GO:0006366|GO:…	PF04998 (RNA polymerase Rpb1, domain 5);PF04992 (RNA polymerase Rpb1, domain 6);PF04990 (RNA polymerase Rpb1, domain 7);PF05001 (RNA polymerase Rpb1 C-terminal repeat);PF05001 (RNA polymerase Rpb1 C-terminal repeat);PF05001 (RNA polymerase Rpb1 C-terminal repeat);PF05001 (RNA polymerase Rpb1 C-terminal repeat);PF05001 (RNA polymerase Rpb1 C-terminal repeat);PF05001 (RNA polymerase Rpb1 C-terminal…	SSF64484;	754_OG5_127924
t.Unigene000151	g.Unigene000151	Unigene000151	1	6192	gi|125830570|ref|XP_686742.2|_PREDICTED:_probable_JmjC_domain-containing_histone_demethylation_protein_2C_[Danio_rerio]	68.18	0				SSF51197;SSF81995;	754_OG5_151201
t.Unigene000152	g.Unigene000152	Unigene000152	1	6179	gi|348540457|ref|XP_003457704.1|_PREDICTED:_hypothetical_protein_LOC100712234_[Oreochromis_niloticus]	30.15	9e-10		GO:0005515|	PF02373 (JmjC domain, hydroxylase);	SSF51197;SSF51197;	754_OG5_206897
t.Unigene000153	g.Unigene000153	Unigene000153	1	6177	gi|125830570|ref|XP_686742.2|_PREDICTED:_probable_JmjC_domain-containing_histone_demethylation_protein_2C_[Danio_rerio]	68.3	0				SSF51197;SSF81995;	754_OG5_151201
t.Unigene000154	g.Unigene000154	Unigene000154	1	6153	gi|348504588|ref|XP_003439843.1|_PREDICTED:_protein_Shroom2-like_[Oreochromis_niloticus]	47.62	0		GO:0005515|GO:0000902|GO:0005737|GO:0005515|	PF08688 (Apx/Shroom domain ASD1);PF08688 (Apx/Shroom domain ASD1);PF08687 (Apx/Shroom domain ASD2);PF00595 (PDZ domain (Also known as DHR or GLGF));	SSF50156;	754_OG5_134929
t.Unigene000155	g.Unigene000155	Unigene000155	1	6150	gi|189531127|ref|XP_001920508.1|_PREDICTED:_ral_GTPase-activating_protein_subunit_alpha-2-like_[Danio_rerio]	75.54	0		GO:0005096|GO:0051056|GO:0005488|	PF02145 (Rap/ran-GAP);	SSF111347;SSF48371;	754_OG5_207285
t.Unigene000156	g.Unigene000156	Unigene000156	1	6150	gi|363732975|ref|XP_420198.3|_PREDICTED:_LOW_QUALITY_PROTEIN:_transcription_initiation_factor_TFIID_subunit_1,_partial_[Gallus_gallus]	76.62	0	ko03022 Basal transcription factors; ;	GO:0005515|GO:0005515|GO:0005515|GO:0005515|	PF09247 (TATA box-binding protein binding);PF12157 (Protein of unknown function (DUF3591));PF00439 (Bromodomain);PF00439 (Bromodomain);PF15288 (Zinc knuckle);	SSF47370;SSF47055;SSF47370;	754_OG5_134296
t.Unigene000157	g.Unigene000157	Unigene000157	1	6143	gi|24785183|dbj|BAC23057.1|_complement_component_C5-1_[Cyprinus_carpio]	57.72	0	ko04610 Complement and coagulation cascades; ko05020 Prion diseases; ko05133 Pertussis; ko05150 Staphylococcus aureus infection; ko05322 Systemic lupus erythematosus; ;	GO:0005576|GO:0004866|GO:0005615|GO:0005576|GO:0004866|GO:0005576|	PF00207 (Alpha-2-macroglobulin family);PF07678 (A-macroglobulin complement component);PF07703 (Alpha-2-macroglobulin family N-terminal region);PF01821 (Anaphylotoxin-like domain);PF01835 (MG2 domain);PF01759 (UNC-6/NTR/C345C module);PF07677 (A-macroglobulin receptor);	SSF49410;SSF48239;SSF47686;SSF50242;	754_OG5_129477
t.Unigene000158	g.Unigene000158	Unigene000158	1	6123	gi|113681286|ref|NP_001025294.1|_nucleoprotein_TPR_[Danio_rerio]	64.55	3e-149	ko03013 RNA transport; ko04011 MAPK signaling pathway - yeast; ko05200 Pathways in cancer; ; ;	GO:0005643|GO:0006606|	PF07926 (TPR/MLP1/MLP2-like protein);		754_OG5_129652
t.Unigene000159	g.Unigene000159	Unigene000159	1	6116	gi|189521734|ref|XP_001919990.1|_PREDICTED:_DENN_domain-containing_protein_4C_[Danio_rerio]	75.77	0			PF03455 (dDENN domain);PF03456 (uDENN domain);PF02141 (DENN (AEX-3) domain);		754_OG5_129471
t.Unigene000160	g.Unigene000160	Unigene000160	1	6114	gi|291190692|ref|NP_001167393.1|_Ras_GTPase-activating_protein_nGAP_[Salmo_salar]	69.7	0		GO:0005096|GO:0005622|GO:0051056|GO:0005622|GO:0007165|	PF04906 (Tweety);PF00616 (GTPase-activator protein for Ras-like GTPase);	SSF48350;	754_OG5_129873
t.Unigene000161	g.Unigene000161	Unigene000161	1	6093	gi|432926048|ref|XP_004080804.1|_PREDICTED:_E3_ubiquitin-protein_ligase_RNF213-like_[Oryzias_latipes]	49.57	0		GO:0046872|	PF00097 (Zinc finger, C3HC4 type (RING finger));	SSF57850;	754_OG5_135498
t.Unigene000162	g.Unigene000162	Unigene000162	1	6084	gi|57222259|ref|NP_001009560.1|_talin-1_[Danio_rerio]	89.74	5e-10	ko04510 Focal adhesion; ;	GO:0005198|GO:0007155|GO:0015629|GO:0003779|GO:0005198|GO:0007155|GO:0015629|GO:0005198|GO:0007155|GO:0015629|GO:0005198|GO:0007155|GO:0015629|GO:0005198|GO:0007155|GO:0015629|	PF01608 (I/LWEQ domain);PF08913 (Vinculin Binding Site);PF08913 (Vinculin Binding Site);	SSF47220;SSF109885;SSF109885;SSF47220;SSF47220;SSF109885;SSF109885;SSF109885;SSF47220;SSF47220;	754_OG5_129801
t.Unigene000163	g.Unigene000163	Unigene000163	1	6076	gi|326672920|ref|XP_685634.5|_PREDICTED:_centrosomal_protein_of_170_kDa_[Danio_rerio]	67.87	1e-56		GO:0005515|GO:0005515|	PF15308 (CEP170 C-terminus);PF00498 (FHA domain);PF15308 (CEP170 C-terminus);	SSF49879;	754_OG5_132327
t.Unigene000164	g.Unigene000164	Unigene000164	1	6066	gi|23393612|gb|AAN31331.1|AF416897_1_cytochrome_b_[Bagarius_yarrelli]	92.61	0					754_OG5_237867
t.Unigene000165	g.Unigene000165	Unigene000165	1	6063	gi|326676999|ref|XP_002665714.2|_PREDICTED:_ubiquitin_carboxyl-terminal_hydrolase_24_[Danio_rerio]	92.5	0		GO:0004221|GO:0006511|	PF00443 (Ubiquitin carboxyl-terminal hydrolase);	SSF54236;SSF54001;SSF54001;	754_OG5_130114
t.Unigene000166	g.Unigene000166	Unigene000166	1	6054	gi|472373458|ref|XP_004406199.1|_PREDICTED:_ankyrin-3-like_isoform_3_[Odobenus_rosmarus_divergens]	33.13	4e-47		GO:0005515|GO:0007165|GO:0005515|GO:0005515|	PF00531 (Death domain);PF00023 (Ankyrin repeat);PF00023 (Ankyrin repeat);PF00791 (ZU5 domain);PF12796 (Ankyrin repeats (3 copies));PF12796 (Ankyrin repeats (3 copies));PF12796 (Ankyrin repeats (3 copies));PF12796 (Ankyrin repeats (3 copies));	SSF47986;SSF48403;SSF48403;	754_OG5_143126
t.Unigene000167	g.Unigene000167	Unigene000167	1	6053	gi|319655732|ref|NP_956947.2|_transcriptional_regulator_ATRX_[Danio_rerio]	52.3	4e-52		GO:0003676|GO:0004386|GO:0005524|GO:0003677|GO:0005524|	PF00271 (Helicase conserved C-terminal domain);PF00176 (SNF2 family N-terminal domain);	SSF52540;SSF52540;SSF57903;SSF52540;	754_OG5_132407
t.Unigene000168	g.Unigene000168	Unigene000168	1	6045	gi|432941045|ref|XP_004082802.1|_PREDICTED:_nesprin-2-like_[Oryzias_latipes]	26.57	2e-16		GO:0005515|GO:0005515|GO:0005515|GO:0005515|GO:0005515|GO:0003779|GO:0016021|	PF00435 (Spectrin repeat);PF00435 (Spectrin repeat);PF00435 (Spectrin repeat);PF00435 (Spectrin repeat);PF00435 (Spectrin repeat);PF10541 (Nuclear envelope localisation domain);	SSF46966;SSF46966;SSF46966;SSF46966;SSF46966;SSF46966;SSF46966;SSF46966;SSF46966;	754_OG5_129952
t.Unigene000169	g.Unigene000169	Unigene000169	1	6044	gi|348522096|ref|XP_003448562.1|_PREDICTED:_ankyrin_repeat_domain-containing_protein_12_[Oreochromis_niloticus]	66.17	9e-159		GO:0005515|	PF12796 (Ankyrin repeats (3 copies));PF00023 (Ankyrin repeat);	SSF48403;	754_OG5_131260
t.Unigene000170	g.Unigene000170	Unigene000170	1	5997	gi|190339288|gb|AAI62152.1|_Myosin,_heavy_polypeptide_11,_smooth_muscle_[Danio_rerio]	89.55	0	ko04530 Tight junction; ko05416 Viral myocarditis; ;	GO:0003774|GO:0005524|GO:0016459|GO:0003774|GO:0016459|GO:0003774|GO:0005524|GO:0016459|	PF00063 (Myosin head (motor domain));PF01576 (Myosin tail);PF02736 (Myosin N-terminal SH3-like domain);	SSF90257;SSF52540;SSF90257;SSF90257;SSF90257;SSF90257;SSF90257;SSF90257;SSF90257;	754_OG5_242519
t.Unigene000171	g.Unigene000171	Unigene000171	1	5995	gi|326672920|ref|XP_685634.5|_PREDICTED:_centrosomal_protein_of_170_kDa_[Danio_rerio]	97.3	4e-57		GO:0005515|GO:0005515|	PF00498 (FHA domain);PF15308 (CEP170 C-terminus);PF15308 (CEP170 C-terminus);	SSF49879;	754_OG5_132327
t.Unigene000172	g.Unigene000172	Unigene000172	1	5986	gi|153791743|ref|NP_001093459.1|_spectrin_beta_chain,_brain_1_[Danio_rerio]	21.55	2e-29		GO:0005515|GO:0005515|GO:0005515|GO:0005515|GO:0005515|GO:0005515|GO:0005515|GO:0005515|GO:0005515|GO:0005515|GO:0005515|GO:0005515|GO:0005515|GO:0005515|GO:0005515|GO:0005515|	PF00435 (Spectrin repeat);PF00435 (Spectrin repeat);PF00435 (Spectrin repeat);PF00435 (Spectrin repeat);PF00435 (Spectrin repeat);PF00435 (Spectrin repeat);PF00435 (Spectrin repeat);PF00435 (Spectrin repeat);PF00435 (Spectrin repeat);PF00435 (Spectrin repeat);PF00435 (Spectrin repeat);PF00435 (Spectrin repeat);PF00435 (Spectrin repeat);PF00307 (Calponin homology (CH) domain);PF00307 (Calponin hom…	SSF46966;SSF46966;SSF46966;SSF46966;SSF46966;SSF47576;SSF46966;SSF46966;SSF46966;SSF46966;SSF46966;	754_OG5_126924
t.Unigene000173	g.Unigene000173	Unigene000173	1	5980	gi|348536719|ref|XP_003455843.1|_PREDICTED:_tuberin-like_[Oreochromis_niloticus]	70.17	0	ko04115 p53 signaling pathway; ko04150 mTOR signaling pathway; ko04910 Insulin signaling pathway; ;	GO:0005096|GO:0043547|GO:0005488|GO:0005488|GO:0005488|GO:0005096|GO:0051056|	PF03542 (Tuberin);PF11864 (Domain of unknown function (DUF3384));PF02145 (Rap/ran-GAP);	SSF48371;SSF48371;SSF48371;SSF111347;	754_OG5_199108
t.Unigene000174	g.Unigene000174	Unigene000174	1	5979	gi|326672920|ref|XP_685634.5|_PREDICTED:_centrosomal_protein_of_170_kDa_[Danio_rerio]	67.82	0		GO:0005515|GO:0005515|	PF00498 (FHA domain);PF15308 (CEP170 C-terminus);	SSF49879;	754_OG5_132327
t.Unigene000175	g.Unigene000175	Unigene000175	1	5971	gi|291190692|ref|NP_001167393.1|_Ras_GTPase-activating_protein_nGAP_[Salmo_salar]	67.86	0		GO:0005096|GO:0005622|GO:0051056|GO:0005622|GO:0007165|	PF04906 (Tweety);PF00616 (GTPase-activator protein for Ras-like GTPase);	SSF48350;	754_OG5_129873
t.Unigene000176	g.Unigene000176	Unigene000176	1	5960	gi|326671802|ref|XP_692938.5|_PREDICTED:_nuclear_receptor_coactivator_3_[Danio_rerio]	64.13	1e-45		GO:0006355|GO:0003713|GO:0005634|GO:0006355|GO:0035257|GO:0003713|GO:0005634|GO:0006355|GO:0004871|GO:0007165|GO:0004871|GO:0007165|	PF08832 (Steroid receptor coactivator);PF00989 (PAS fold);PF08815 (Nuclear receptor coactivator);PF14598 (PAS domain);	SSF69125;SSF55785;SSF55785;	754_OG5_130313
t.Unigene000177	g.Unigene000177	Unigene000177	1	5956	gi|348500755|ref|XP_003437938.1|_PREDICTED:_desmoplakin_[Oreochromis_niloticus]	66.58	0	ko05412 Arrhythmogenic right ventricular cardiomyopathy (ARVC); ;	GO:0005856|GO:0005856|GO:0005856|GO:0005856|GO:0005856|GO:0005856|GO:0005856|GO:0005856|GO:0005515|	PF00681 (Plectin repeat);PF00681 (Plectin repeat);PF00681 (Plectin repeat);PF00681 (Plectin repeat);PF00681 (Plectin repeat);PF00681 (Plectin repeat);PF00681 (Plectin repeat);PF00681 (Plectin repeat);PF00435 (Spectrin repeat);	SSF46966;SSF46966;SSF75399;SSF75399;SSF75399;SSF75399;SSF75399;	754_OG5_134577
t.Unigene000178	g.Unigene000178	Unigene000178	1	5952	gi|57222259|ref|NP_001009560.1|_talin-1_[Danio_rerio]	94.29	0	ko04510 Focal adhesion; ;	GO:0005198|GO:0007155|GO:0015629|GO:0005198|GO:0007155|GO:0015629|GO:0005198|GO:0007155|GO:0015629|GO:0005198|GO:0007155|GO:0015629|GO:0005198|GO:0007155|GO:0015629|GO:0003779|GO:0003779|	PF08913 (Vinculin Binding Site);PF08913 (Vinculin Binding Site);PF01608 (I/LWEQ domain);PF01608 (I/LWEQ domain);	SSF47220;SSF47220;SSF47220;SSF109885;SSF109885;SSF47220;SSF109885;SSF109885;SSF47220;SSF109885;	754_OG5_129801
t.Unigene000179	g.Unigene000179	Unigene000179	1	5949	gi|326671802|ref|XP_692938.5|_PREDICTED:_nuclear_receptor_coactivator_3_[Danio_rerio]	64.13	1e-45		GO:0006355|GO:0003713|GO:0005634|GO:0006355|GO:0035257|GO:0003713|GO:0005634|GO:0006355|GO:0004871|GO:0007165|GO:0004871|GO:0007165|	PF08832 (Steroid receptor coactivator);PF00989 (PAS fold);PF08815 (Nuclear receptor coactivator);PF14598 (PAS domain);	SSF69125;SSF55785;SSF55785;	754_OG5_130313
t.Unigene000180	g.Unigene000180	Unigene000180	1	5938	gi|348518636|ref|XP_003446837.1|_PREDICTED:_signal-induced_proliferation-associated_1-like_protein_2-like_[Oreochromis_niloticus]	97.87	6e-17		GO:0005096|GO:0051056|	PF02145 (Rap/ran-GAP);	SSF111347;	754_OG5_228904
t.Unigene000181	g.Unigene000181	Unigene000181	1	5931	gi|326678008|ref|XP_002667379.2|_PREDICTED:_myosin_heavy_chain,_fast_skeletal_muscle_[Danio_rerio]	93.64	0	ko04530 Tight junction; ko05416 Viral myocarditis; ;	GO:0003774|GO:0005524|GO:0016459|GO:0003774|GO:0005524|GO:0016459|GO:0003774|GO:0016459|	PF00063 (Myosin head (motor domain));PF02736 (Myosin N-terminal SH3-like domain);PF01576 (Myosin tail);	SSF90257;SSF90257;SSF90257;SSF90257;SSF90257;SSF57997;SSF52540;SSF90257;	754_OG5_126577
t.Unigene000182	g.Unigene000182	Unigene000182	1	5928	gi|326668061|ref|XP_001922596.2|_PREDICTED:_microtubule-associated_serine/threonine-protein_kinase_4_[Danio_rerio]	31.58	4e-12		GO:0005515|GO:0016772|GO:0004672|GO:0005524|GO:0006468|GO:0005515|	PF00595 (PDZ domain (Also known as DHR or GLGF));PF00069 (Protein kinase domain);	SSF56112;SSF50156;	754_OG5_135400
t.Unigene000183	g.Unigene000183	Unigene000183	1	5915	gi|348535065|ref|XP_003455022.1|_PREDICTED:_protein_PRRC2B-like_[Oreochromis_niloticus]	60.66	0					754_OG5_132940
t.Unigene000184	g.Unigene000184	Unigene000184	1	5908	gi|326678008|ref|XP_002667379.2|_PREDICTED:_myosin_heavy_chain,_fast_skeletal_muscle_[Danio_rerio]	93.23	0	ko04530 Tight junction; ko05416 Viral myocarditis; ;	GO:0003774|GO:0005524|GO:0016459|GO:0003774|GO:0016459|GO:0003774|GO:0005524|GO:0016459|	PF00063 (Myosin head (motor domain));PF01576 (Myosin tail);PF02736 (Myosin N-terminal SH3-like domain);	SSF90257;SSF52540;SSF90257;SSF90257;SSF57997;SSF90257;SSF90257;	754_OG5_126577
t.Unigene000185	g.Unigene000185	Unigene000185	1	5870	gi|291190692|ref|NP_001167393.1|_Ras_GTPase-activating_protein_nGAP_[Salmo_salar]	67.19	0		GO:0005622|GO:0007165|GO:0005096|GO:0005622|GO:0051056|	PF04906 (Tweety);PF00616 (GTPase-activator protein for Ras-like GTPase);	SSF48350;SSF50729;	754_OG5_129873
t.Unigene000186	g.Unigene000186	Unigene000186	1	5850	gi|57222259|ref|NP_001009560.1|_talin-1_[Danio_rerio]	94.29	0	ko04510 Focal adhesion; ;	GO:0005198|GO:0007155|GO:0015629|GO:0005198|GO:0007155|GO:0015629|GO:0005198|GO:0007155|GO:0015629|GO:0003779|GO:0003779|GO:0005198|GO:0007155|GO:0015629|GO:0005198|GO:0007155|GO:0015629|	PF08913 (Vinculin Binding Site);PF08913 (Vinculin Binding Site);PF01608 (I/LWEQ domain);PF01608 (I/LWEQ domain);	SSF47220;SSF47220;SSF47220;SSF109885;SSF47220;SSF47220;SSF109885;SSF109885;SSF109885;SSF109885;	754_OG5_129801
t.Unigene000187	g.Unigene000187	Unigene000187	1	5827	gi|326672123|ref|XP_001920014.3|_PREDICTED:_hypothetical_protein_LOC335618_[Danio_rerio]	61.01	0		GO:0005524|	PF13020 (Domain of unknown function (DUF3883));	SSF55874;	754_OG5_197255
t.Unigene000188	g.Unigene000188	Unigene000188	1	5804	gi|326672920|ref|XP_685634.5|_PREDICTED:_centrosomal_protein_of_170_kDa_[Danio_rerio]	97.3	4e-57		GO:0005515|GO:0005515|	PF15308 (CEP170 C-terminus);PF15308 (CEP170 C-terminus);PF00498 (FHA domain);	SSF49879;	754_OG5_132327
t.Unigene000189	g.Unigene000189	Unigene000189	1	5797	gi|348535065|ref|XP_003455022.1|_PREDICTED:_protein_PRRC2B-like_[Oreochromis_niloticus]	60.8	0					754_OG5_132940
t.Unigene000190	g.Unigene000190	Unigene000190	1	5775	gi|348518636|ref|XP_003446837.1|_PREDICTED:_signal-induced_proliferation-associated_1-like_protein_2-like_[Oreochromis_niloticus]	75.45	0		GO:0005096|GO:0051056|	PF02145 (Rap/ran-GAP);	SSF111347;	754_OG5_228904
t.Unigene000191	g.Unigene000191	Unigene000191	1	5774	gi|317420081|emb|CBN82117.1|_DnaJ_homolog_subfamily_C_member_13_[Dicentrarchus_labrax]	84.91	0		GO:0005488|GO:0005488|GO:0005488|GO:0005488|GO:0005515|GO:0005488|GO:0005488|	PF00226 (DnaJ domain);PF14237 (Domain of unknown function (DUF4339));	SSF48371;SSF48371;SSF48371;SSF48371;SSF55277;SSF46565;SSF48371;SSF48371;	754_OG5_129678
t.Unigene000192	g.Unigene000192	Unigene000192	1	5772	gi|326668777|ref|XP_696007.5|_PREDICTED:_inositol_1,4,5-trisphosphate_receptor_type_1_[Danio_rerio]	86.85	0	ko04020 Calcium signaling pathway; ko04070 Phosphatidylinositol signaling system; ko04114 Oocyte meiosis; ko04270 Vascular smooth muscle contraction; ko04540 Gap junction; ko04720 Long-term potentiation; ko04724 Glutamatergic synapse; ko04725 Cholinergic synapse; ko04730 Long-term depression; ko04912 GnRH signaling pathway; ko04970 Salivary secretion; ko04971 Gastric acid secretion; ko04972 Pancr…	GO:0005216|GO:0006811|GO:0016020|GO:0055085|GO:0005262|GO:0016020|GO:0070588|	PF08454 (RyR and IP3R Homology associated);PF00520 (Ion transport protein);PF01365 (RIH domain);	SSF100909;	754_OG5_129492
t.Unigene000193	g.Unigene000193	Unigene000193	1	5769	gi|348540335|ref|XP_003457643.1|_PREDICTED:_DENN_domain-containing_protein_4B-like_[Oreochromis_niloticus]	78.06	0			PF02141 (DENN (AEX-3) domain);PF03455 (dDENN domain);PF03456 (uDENN domain);		754_OG5_129471
t.Unigene000194	g.Unigene000194	Unigene000194	1	5765	gi|326673169|ref|XP_001921298.3|_PREDICTED:_Golgin_subfamily_A_member_4_[Danio_rerio]	55.99	0		GO:0000042|GO:0005515|GO:0000042|GO:0005515|	PF01465 (GRIP domain);	SSF101283;	754_OG5_152769
t.Unigene000195	g.Unigene000195	Unigene000195	1	5758	gi|88900457|ref|NP_001034716.1|_cation-independent_mannose-6-phosphate_receptor_precursor_[Danio_rerio]	26.3	3e-15	ko04142 Lysosome; ;	GO:0005215|GO:0005737|GO:0006810|GO:0016021|GO:0005215|GO:0005737|GO:0006810|GO:0016021|GO:0005215|GO:0005737|GO:0006810|GO:0016021|GO:0005215|GO:0005737|GO:0006810|GO:0016021|GO:0005215|GO:0005737|GO:0006810|GO:0016021|GO:0005215|GO:0005737|GO:0006810|GO:0016021|GO:0005215|GO:0005737|GO:0006810|GO:0016021|GO:0005215|GO:0005737|GO:0006810|GO:0016021|GO:0005215|GO:0005737|GO:0006810|GO:0016021|GO:…	PF00878 (Cation-independent mannose-6-phosphate receptor repeat);PF00878 (Cation-independent mannose-6-phosphate receptor repeat);PF00878 (Cation-independent mannose-6-phosphate receptor repeat);PF00878 (Cation-independent mannose-6-phosphate receptor repeat);PF00878 (Cation-independent mannose-6-phosphate receptor repeat);PF00878 (Cation-independent mannose-6-phosphate receptor repeat);PF00878 (…	SSF50911;SSF50911;SSF50911;SSF50911;SSF50911;SSF50911;SSF50911;SSF50911;SSF57440;SSF50911;SSF50911;SSF50911;SSF50911;SSF50911;	754_OG5_134152
t.Unigene000196	g.Unigene000196	Unigene000196	1	5741	gi|348534021|ref|XP_003454502.1|_PREDICTED:_LOW_QUALITY_PROTEIN:_neurobeachin-like_protein_2-like_[Oreochromis_niloticus]	77.94	0		GO:0005515|GO:0005515|GO:0005515|	PF14844 (PH domain associated with Beige/BEACH);PF02138 (Beige/BEACH domain);PF00400 (WD domain, G-beta repeat);PF00400 (WD domain, G-beta repeat);	SSF50729;SSF81837;SSF50978;	754_OG5_128817
t.Unigene000197	g.Unigene000197	Unigene000197	1	5738	gi|189521245|ref|XP_696641.3|_PREDICTED:_chromodomain-helicase-DNA-binding_protein_3_[Danio_rerio]	44.12	4e-102		GO:0003677|GO:0005524|GO:0005634|GO:0006355|GO:0008270|GO:0016818|GO:0003677|GO:0005524|	PF08074 (CHDCT2 (NUC038) domain);PF06461 (Domain of Unknown Function (DUF1086));PF06465 (Domain of Unknown Function (DUF1087));PF00176 (SNF2 family N-terminal domain);PF00385 (Chromo (CHRromatin Organisation MOdifier) domain);PF00385 (Chromo (CHRromatin Organisation MOdifier) domain);	SSF52540;SSF54160;SSF54160;SSF52540;	754_OG5_128209
t.Unigene000198	g.Unigene000198	Unigene000198	1	5737	gi|31745178|ref|NP_853634.1|_transcription_activator_BRG1_[Danio_rerio]	92.51	0		GO:0005515|GO:0005524|GO:0005634|GO:0006355|GO:0016818|GO:0005515|GO:0016817|GO:0003677|GO:0005524|GO:0003676|GO:0004386|GO:0005524|GO:0005515|	PF08880 (QLQ);PF07533 (BRK domain);PF14619 (Snf2-ATP coupling, chromatin remodelling complex);PF00176 (SNF2 family N-terminal domain);PF00271 (Helicase conserved C-terminal domain);PF00439 (Bromodomain);PF07529 (HSA);	SSF47370;SSF160481;SSF52540;SSF52540;	754_OG5_127595
t.Unigene000199	g.Unigene000199	Unigene000199	1	5721	gi|348532706|ref|XP_003453847.1|_PREDICTED:_myosin-11-like_[Oreochromis_niloticus]	60.27	9e-82	ko04530 Tight junction; ko05416 Viral myocarditis; ;	GO:0003774|GO:0016459|GO:0003774|GO:0005524|GO:0016459|GO:0003774|GO:0016459|	PF01576 (Myosin tail);PF00063 (Myosin head (motor domain));PF01576 (Myosin tail);	SSF90257;SSF90257;SSF90257;SSF52540;SSF90257;SSF90257;SSF57997;	754_OG5_126577
t.Unigene000200	g.Unigene000200	Unigene000200	1	5716	gi|395501450|ref|XP_003755108.1|_PREDICTED:_ankyrin-3_[Sarcophilus_harrisii]	33.1	4e-16		GO:0005515|GO:0005515|GO:0007165|	PF00023 (Ankyrin repeat);PF00531 (Death domain);PF12796 (Ankyrin repeats (3 copies));PF12796 (Ankyrin repeats (3 copies));PF12796 (Ankyrin repeats (3 copies));PF13637 (Ankyrin repeats (many copies));PF00791 (ZU5 domain);	SSF47986;SSF48403;	754_OG5_126538
t.Unigene000201	g.Unigene000201	Unigene000201	1	5710	gi|348501984|ref|XP_003438549.1|_PREDICTED:_hypothetical_protein_LOC100712247_[Oreochromis_niloticus]	55.54	0		GO:0005524|		SSF55874;	754_OG5_197255
t.Unigene000202	g.Unigene000202	Unigene000202	1	5703	gi|41393105|ref|NP_958880.1|_plasminogen_precursor_[Danio_rerio]	73.36	0		GO:0016021|GO:0022857|GO:0055085|GO:0003824|GO:0004252|GO:0006508|	PF00083 (Sugar (and other) transporter);PF00024 (PAN domain);PF00051 (Kringle domain);PF00051 (Kringle domain);PF00051 (Kringle domain);PF00051 (Kringle domain);PF00051 (Kringle domain);PF00089 (Trypsin);	SSF103473;SSF57440;SSF57414;SSF57440;SSF57440;SSF50494;SSF57440;SSF57440;	754_OG5_139107
t.Unigene000203	g.Unigene000203	Unigene000203	1	5701	gi|41054021|ref|NP_956195.1|_myomegalin_[Danio_rerio]	64.46	1e-89			PF07989 (Microtubule associated);		754_OG5_140042
t.Unigene000204	g.Unigene000204	Unigene000204	1	5685	gi|41393105|ref|NP_958880.1|_plasminogen_precursor_[Danio_rerio]	73.36	0	ko04080 Neuroactive ligand-receptor interaction; ko04610 Complement and coagulation cascades; ko05150 Staphylococcus aureus infection; ko05164 Influenza A; ;	GO:0003824|GO:0004252|GO:0006508|GO:0016021|GO:0022857|GO:0055085|	PF00024 (PAN domain);PF00051 (Kringle domain);PF00051 (Kringle domain);PF00051 (Kringle domain);PF00051 (Kringle domain);PF00051 (Kringle domain);PF00089 (Trypsin);PF00083 (Sugar (and other) transporter);	SSF57440;SSF57414;SSF57440;SSF57440;SSF50494;SSF57440;SSF57440;SSF103473;	754_OG5_139107
t.Unigene000205	g.Unigene000205	Unigene000205	1	5675	gi|47086099|ref|NP_998431.1|_probable_helicase_with_zinc_finger_domain_[Danio_rerio]	83.84	0		GO:0046872|	PF00642 (Zinc finger C-x8-C-x5-C-x3-H type (and similar));PF13086 (AAA domain);PF13086 (AAA domain);PF13087 (AAA domain);	SSF90229;SSF52540;	754_OG5_136856
t.Unigene000206	g.Unigene000206	Unigene000206	1	5674	gi|348505811|ref|XP_003440454.1|_PREDICTED:_LOW_QUALITY_PROTEIN:_chromodomain-helicase-DNA-binding_protein_2-like_[Oreochromis_niloticus]	69.41	0		GO:0003677|GO:0005524|GO:0005515|GO:0005515|GO:0003676|GO:0004386|GO:0005524|	PF00385 (Chromo (CHRromatin Organisation MOdifier) domain);PF13907 (Domain of unknown function (DUF4208));PF00176 (SNF2 family N-terminal domain);PF00628 (PHD-finger);PF00628 (PHD-finger);PF00271 (Helicase conserved C-terminal domain);	SSF52540;SSF57903;SSF52540;SSF54160;SSF54160;SSF54160;	754_OG5_170732
t.Unigene000207	g.Unigene000207	Unigene000207	1	5657	gi|190340108|gb|AAI63716.1|_Sipa1l1_protein_[Danio_rerio]	91.87	0		GO:0005096|GO:0051056|GO:0005515|GO:0005515|	PF02145 (Rap/ran-GAP);PF11881 (Domain of unknown function (DUF3401));PF00595 (PDZ domain (Also known as DHR or GLGF));	SSF111347;SSF50156;	754_OG5_131700
t.Unigene000208	g.Unigene000208	Unigene000208	1	5656	gi|50345116|ref|NP_001002228.1|_inactive_rhomboid_protein_1_[Danio_rerio]	81.36	1e-18		GO:0004252|GO:0016021|GO:0035556|GO:0035556|GO:0004672|GO:0005524|GO:0006468|GO:0004674|GO:0005524|GO:0006468|GO:0016772|	PF12595 (Rhomboid serine protease);PF01694 (Rhomboid family);PF00130 (Phorbol esters/diacylglycerol binding domain (C1 domain));PF00130 (Phorbol esters/diacylglycerol binding domain (C1 domain));PF00069 (Protein kinase domain);PF00433 (Protein kinase C terminal domain);	SSF144091;SSF144091;SSF57889;SSF57889;SSF56112;	754_OG5_132502
t.Unigene000209	g.Unigene000209	Unigene000209	1	5633	gi|326674807|ref|XP_003200210.1|_PREDICTED:_neurobeachin-like_protein_2-like_[Danio_rerio]	64.87	0		GO:0005515|GO:0005515|GO:0005515|	PF00400 (WD domain, G-beta repeat);PF00400 (WD domain, G-beta repeat);PF02138 (Beige/BEACH domain);PF14844 (PH domain associated with Beige/BEACH);	SSF50978;SSF50729;SSF81837;	754_OG5_128817
t.Unigene000210	g.Unigene000210	Unigene000210	1	5624	gi|326668417|ref|XP_683046.5|_PREDICTED:_myosin-10_[Danio_rerio]	82	0	ko04530 Tight junction; ko05416 Viral myocarditis; ;	GO:0003774|GO:0016459|GO:0005515|GO:0003774|GO:0005524|GO:0016459|	PF01576 (Myosin tail);PF00612 (IQ calmodulin-binding motif);PF00063 (Myosin head (motor domain));	SSF90257;SSF90257;SSF90257;SSF52540;SSF90257;SSF90257;	754_OG5_132088
t.Unigene000211	g.Unigene000211	Unigene000211	1	5624	gi|326672283|ref|XP_001923817.3|_PREDICTED:_supervillin_[Danio_rerio]	77.76	0		GO:0003779|GO:0007010|GO:0003779|GO:0007010|	PF02209 (Villin headpiece domain);PF00626 (Gelsolin repeat);	SSF55753;SSF47050;SSF55753;SSF55753;SSF55753;SSF55753;SSF55753;	754_OG5_132228
t.Unigene000212	g.Unigene000212	Unigene000212	1	5608	gi|125830570|ref|XP_686742.2|_PREDICTED:_probable_JmjC_domain-containing_histone_demethylation_protein_2C_[Danio_rerio]	67.86	0				SSF81995;	754_OG5_185062
t.Unigene000213	g.Unigene000213	Unigene000213	1	5606	gi|88900457|ref|NP_001034716.1|_cation-independent_mannose-6-phosphate_receptor_precursor_[Danio_rerio]	27.89	6e-53	ko04142 Lysosome; ;	GO:0005215|GO:0005737|GO:0006810|GO:0016021|GO:0005215|GO:0005737|GO:0006810|GO:0016021|GO:0005215|GO:0005737|GO:0006810|GO:0016021|GO:0005215|GO:0005737|GO:0006810|GO:0016021|GO:0005215|GO:0005737|GO:0006810|GO:0016021|GO:0005215|GO:0005737|GO:0006810|GO:0016021|GO:0005215|GO:0005737|GO:0006810|GO:0016021|GO:0005215|GO:0005737|GO:0006810|GO:0016021|GO:0005215|GO:0005737|GO:0006810|GO:0016021|GO:…	PF00040 (Fibronectin type II domain);PF00878 (Cation-independent mannose-6-phosphate receptor repeat);PF00878 (Cation-independent mannose-6-phosphate receptor repeat);PF00878 (Cation-independent mannose-6-phosphate receptor repeat);PF00878 (Cation-independent mannose-6-phosphate receptor repeat);PF00878 (Cation-independent mannose-6-phosphate receptor repeat);PF00878 (Cation-independent mannose-6…	SSF50911;SSF50911;SSF50911;SSF50911;SSF50911;SSF50911;SSF50911;SSF57440;SSF50911;SSF50911;SSF50911;SSF50911;SSF50911;	754_OG5_134152
t.Unigene000214	g.Unigene000214	Unigene000214	1	5604	gi|348504588|ref|XP_003439843.1|_PREDICTED:_protein_Shroom2-like_[Oreochromis_niloticus]	63.6	9e-120		GO:0005515|GO:0005515|GO:0000902|GO:0005737|	PF08688 (Apx/Shroom domain ASD1);PF08688 (Apx/Shroom domain ASD1);PF00595 (PDZ domain (Also known as DHR or GLGF));PF08687 (Apx/Shroom domain ASD2);	SSF50156;	754_OG5_134929
t.Unigene000215	g.Unigene000215	Unigene000215	1	5604	gi|190337632|gb|AAI63551.1|_Dennd4a_protein_[Danio_rerio]	75.09	0			PF02141 (DENN (AEX-3) domain);PF03455 (dDENN domain);		754_OG5_129471
t.Unigene000216	g.Unigene000216	Unigene000216	1	5593	gi|169646251|ref|NP_001108611.1|_CLIP-associating_protein_1_[Danio_rerio]	83.69	0		GO:0005488|GO:0005488|GO:0005488|GO:0005488|GO:0005488|	PF12348 (CLASP N terminal);PF12348 (CLASP N terminal);	SSF48371;SSF48371;SSF48371;SSF48371;SSF48371;	754_OG5_141366
t.Unigene000217	g.Unigene000217	Unigene000217	1	5593	gi|348540335|ref|XP_003457643.1|_PREDICTED:_DENN_domain-containing_protein_4B-like_[Oreochromis_niloticus]	73.01	5e-103			PF03455 (dDENN domain);PF02141 (DENN (AEX-3) domain);PF03456 (uDENN domain);		754_OG5_129471
t.Unigene000218	g.Unigene000218	Unigene000218	1	5580	gi|156230497|gb|AAI51944.1|_LOC560041_protein_[Danio_rerio]	72.73	1e-127		GO:0046872|	PF00642 (Zinc finger C-x8-C-x5-C-x3-H type (and similar));	SSF90229;
t.Unigene000219	g.Unigene000219	Unigene000219	1	5568	gi|190340108|gb|AAI63716.1|_Sipa1l1_protein_[Danio_rerio]	86.81	0		GO:0005515|GO:0005096|GO:0051056|GO:0005515|	PF11881 (Domain of unknown function (DUF3401));PF02145 (Rap/ran-GAP);PF00595 (PDZ domain (Also known as DHR or GLGF));	SSF50156;SSF111347;	754_OG5_149393
t.Unigene000220	g.Unigene000220	Unigene000220	1	5567	gi|395501450|ref|XP_003755108.1|_PREDICTED:_ankyrin-3_[Sarcophilus_harrisii]	34.51	5e-14		GO:0005515|GO:0007165|GO:0005515|	PF00791 (ZU5 domain);PF00531 (Death domain);PF00023 (Ankyrin repeat);PF12796 (Ankyrin repeats (3 copies));PF12796 (Ankyrin repeats (3 copies));	SSF48403;SSF47986;	754_OG5_126538
t.Unigene000221	g.Unigene000221	Unigene000221	1	5555	gi|292627062|ref|XP_001920591.2|_PREDICTED:_low-density_lipoprotein_receptor-related_protein_1_[Danio_rerio]	35.35	9e-06		GO:0005515|GO:0005515|GO:0005515|GO:0005515|GO:0005515|GO:0005515|GO:0005515|GO:0005515|GO:0005515|GO:0005515|GO:0005515|GO:0005515|GO:0005515|GO:0005515|GO:0005515|GO:0005515|GO:0005515|GO:0005515|GO:0005515|	PF00008 (EGF-like domain);PF00008 (EGF-like domain);PF00058 (Low-density lipoprotein receptor repeat class B);PF00058 (Low-density lipoprotein receptor repeat class B);PF00057 (Low-density lipoprotein receptor domain class A);PF00057 (Low-density lipoprotein receptor domain class A);PF00057 (Low-density lipoprotein receptor domain class A);PF00057 (Low-density lipoprotein receptor domain class A)…	SSF57424;SSF57424;SSF57196;SSF57196;SSF57196;SSF57424;SSF63825;SSF57424;SSF57424;SSF57424;SSF57424;SSF57196;SSF57424;SSF57424;SSF57196;SSF54160;	754_OG5_130540
t.Unigene000222	g.Unigene000222	Unigene000222	1	5548	gi|432865690|ref|XP_004070565.1|_PREDICTED:_sodium-_and_chloride-dependent_taurine_transporter-like_[Oryzias_latipes]	79.01	0		GO:0005328|GO:0006836|GO:0016021|	PF00209 (Sodium:neurotransmitter symporter family);	SSF161070;	754_OG5_128673
t.Unigene000223	g.Unigene000223	Unigene000223	1	5548	gi|66911922|gb|AAH97139.1|_Lrrfip1a_protein_[Danio_rerio]	53.37	5e-103			PF09738 (Double stranded RNA binding protein (DUF2051));		754_OG5_142843
t.Unigene000224	g.Unigene000224	Unigene000224	1	5545	gi|41053471|ref|NP_956605.1|_CTAGE_family,_member_5_[Danio_rerio]	59.94	0		GO:0005515|		SSF50044;	754_OG5_139950
t.Unigene000225	g.Unigene000225	Unigene000225	1	5545	gi|189522303|ref|XP_001343753.2|_PREDICTED:_centrosome-associated_protein_350_[Danio_rerio]	51.58	2e-101			PF01302 (CAP-Gly domain);	SSF74924;	754_OG5_134701
t.Unigene000226	g.Unigene000226	Unigene000226	1	5536	gi|41053471|ref|NP_956605.1|_CTAGE_family,_member_5_[Danio_rerio]	58.59	0		GO:0005515|		SSF50044;	754_OG5_139950
t.Unigene000227	g.Unigene000227	Unigene000227	1	5532	gi|326668725|ref|XP_689291.4|_PREDICTED:_ras-related_protein_Rab-44_[Danio_rerio]	66.67	1e-78		GO:0005525|GO:0007264|	PF00071 (Ras family);	SSF52540;	754_OG5_127321
t.Unigene000228	g.Unigene000228	Unigene000228	1	5530	gi|66911922|gb|AAH97139.1|_Lrrfip1a_protein_[Danio_rerio]	54.04	9e-104			PF09738 (Double stranded RNA binding protein (DUF2051));		754_OG5_142843
t.Unigene000229	g.Unigene000229	Unigene000229	1	5529	gi|169403986|ref|NP_001108595.1|_pericentriolar_material_1_protein_[Danio_rerio]	61.39	2e-112					754_OG5_149520
t.Unigene000230	g.Unigene000230	Unigene000230	1	5522	gi|441430520|gb|AGC11944.1|_RNA-specific_adenosine_deaminase_[Ctenopharyngodon_idella]	31.65	3e-09	ko04623 Cytosolic DNA-sensing pathway; ko05162 Measles; ko05164 Influenza A; ;	GO:0003723|GO:0003726|GO:0003723|GO:0004000|GO:0006396|	PF02295 (Adenosine deaminase z-alpha domain);PF00035 (Double-stranded RNA binding motif);PF00035 (Double-stranded RNA binding motif);PF00035 (Double-stranded RNA binding motif);PF02137 (Adenosine-deaminase (editase) domain);	SSF54768;SSF46785;SSF54768;SSF54768;	754_OG5_138421
t.Unigene000231	g.Unigene000231	Unigene000231	1	5502	gi|26986035|emb|CAD38825.1|_collagen_XVIII_[Danio_rerio]	65.8	6e-128	ko04974 Protein digestion and absorption; ;	GO:0005198|GO:0007155|GO:0031012|	PF01391 (Collagen triple helix repeat (20 copies));PF01391 (Collagen triple helix repeat (20 copies));PF01391 (Collagen triple helix repeat (20 copies));PF01391 (Collagen triple helix repeat (20 copies));PF01391 (Collagen triple helix repeat (20 copies));PF01391 (Collagen triple helix repeat (20 copies));PF06482 (Collagenase NC10 and Endostatin);	SSF49899;SSF56436;	754_OG5_132648
t.Unigene000232	g.Unigene000232	Unigene000232	1	5489	gi|326668725|ref|XP_689291.4|_PREDICTED:_ras-related_protein_Rab-44_[Danio_rerio]	66.67	1e-78		GO:0005525|GO:0007264|	PF00071 (Ras family);	SSF52540;	754_OG5_127321
t.Unigene000233	g.Unigene000233	Unigene000233	1	5485	gi|326676024|ref|XP_003200485.1|_PREDICTED:_early_endosome_antigen_1_[Danio_rerio]	83.9	8e-59	ko04144 Endocytosis; ko04145 Phagosome; ko05152 Tuberculosis; ;	GO:0046872|	PF01363 (FYVE zinc finger);	SSF57903;	754_OG5_139489
t.Unigene000234	g.Unigene000234	Unigene000234	1	5479	gi|169154335|emb|CAQ15069.1|_novel_protein_similar_to_sorting_nexin_9_(_snx9_)_[Danio_rerio]	75	2e-34		GO:0005515|GO:0007154|GO:0035091|GO:0005515|GO:0005515|GO:0005515|GO:0007154|GO:0035091|GO:0016021|	PF00787 (PX domain);PF10456 (WASP-binding domain of Sorting nexin protein);PF00018 (SH3 domain);PF02709 (N-terminal domain of galactosyltransferase);PF13733 (N-terminal region of glycosyl transferase group 7);PF01151 (GNS1/SUR4 family);PF10456 (WASP-binding domain of Sorting nexin protein);	SSF50044;SSF64268;SSF53448;	754_OG5_187858
t.Unigene000235	g.Unigene000235	Unigene000235	1	5475	gi|326672920|ref|XP_685634.5|_PREDICTED:_centrosomal_protein_of_170_kDa_[Danio_rerio]	67.87	9e-57			PF15308 (CEP170 C-terminus);PF15308 (CEP170 C-terminus);		754_OG5_132327
t.Unigene000236	g.Unigene000236	Unigene000236	1	5467	gi|125851605|ref|XP_696263.2|_PREDICTED:_solute_carrier_organic_anion_transporter_family_member_4A1_[Danio_rerio]	74.56	0		GO:0005215|GO:0006810|GO:0016020|GO:0005515|	PF03137 (Organic Anion Transporter Polypeptide (OATP) family);PF07648 (Kazal-type serine protease inhibitor domain);	SSF100895;SSF103473;SSF103473;SSF103473;	754_OG5_127940
t.Unigene000237	g.Unigene000237	Unigene000237	1	5465	gi|122114606|ref|NP_001073669.1|_eukaryotic_translation_initiation_factor_4_gamma_1_[Danio_rerio]	63.74	1e-52	ko03013 RNA transport; ko05416 Viral myocarditis; ;	GO:0005488|GO:0003723|GO:0005515|GO:0005488|GO:0005488|GO:0005515|	PF02847 (MA3 domain);PF02854 (MIF4G domain);PF02020 (eIF4-gamma/eIF5/eIF2-epsilon);	SSF48371;SSF48371;SSF48371;	754_OG5_132868
t.Unigene000238	g.Unigene000238	Unigene000238	1	5464	gi|326667786|ref|XP_001344954.2|_PREDICTED:_ATP-binding_cassette_sub-family_A_member_2_[Danio_rerio]	31.63	4e-19	ko02010 ABC transporters; ko04142 Lysosome; ;	GO:0005524|GO:0016887|GO:0005524|GO:0016887|	PF00005 (ABC transporter);PF00005 (ABC transporter);PF12698 (ABC-2 family transporter protein);PF12698 (ABC-2 family transporter protein);	SSF52540;SSF52540;SSF52540;	754_OG5_208945
t.Unigene000239	g.Unigene000239	Unigene000239	1	5455	gi|348529309|ref|XP_003452156.1|_PREDICTED:_hypothetical_protein_LOC100696470_[Oreochromis_niloticus]	68.22	0		GO:0005488|GO:0003677|GO:0005622|GO:0003677|GO:0005622|	PF12031 (Domain of unknown function (DUF3518));PF01388 (ARID/BRIGHT DNA binding domain);	SSF48371;SSF46774;	754_OG5_127370
t.Unigene000240	g.Unigene000240	Unigene000240	1	5451	gi|26986035|emb|CAD38825.1|_collagen_XVIII_[Danio_rerio]	65.8	5e-128	ko04974 Protein digestion and absorption; ;	GO:0005198|GO:0007155|GO:0031012|	PF06482 (Collagenase NC10 and Endostatin);PF01391 (Collagen triple helix repeat (20 copies));PF01391 (Collagen triple helix repeat (20 copies));PF01391 (Collagen triple helix repeat (20 copies));PF01391 (Collagen triple helix repeat (20 copies));PF01391 (Collagen triple helix repeat (20 copies));PF01391 (Collagen triple helix repeat (20 copies));	SSF49899;SSF56436;	754_OG5_132648
t.Unigene000241	g.Unigene000241	Unigene000241	1	5450	gi|432858986|ref|XP_004069037.1|_PREDICTED:_zinc_finger_protein_831-like_[Oryzias_latipes]	44.16	3e-109			PF13465 (Zinc-finger double domain);	SSF57667;	754_OG5_131393
t.Unigene000242	g.Unigene000242	Unigene000242	1	5449	gi|113682366|ref|NP_001038550.1|_enhancer_of_mRNA-decapping_protein_4_[Danio_rerio]	78.39	0	ko03018 RNA degradation; ;	GO:0005515|GO:0005515|	PF00400 (WD domain, G-beta repeat);	SSF50978;	754_OG5_130777
t.Unigene000243	g.Unigene000243	Unigene000243	1	5449	gi|449274047|gb|EMC83352.1|_hypothetical_protein_A306_08510,_partial_[Columba_livia]	36.54	0			PF12509 (Protein of unknown function (DUF3715));	SSF56399;	754_OG5_153990
t.Unigene000244	g.Unigene000244	Unigene000244	1	5441	gi|122114606|ref|NP_001073669.1|_eukaryotic_translation_initiation_factor_4_gamma_1_[Danio_rerio]	62.21	3e-48	ko03013 RNA transport; ko05416 Viral myocarditis; ;	GO:0005515|GO:0005488|GO:0003723|GO:0005515|GO:0005488|GO:0005488|	PF02020 (eIF4-gamma/eIF5/eIF2-epsilon);PF02854 (MIF4G domain);PF02847 (MA3 domain);	SSF48371;SSF48371;SSF48371;	754_OG5_132868
t.Unigene000245	g.Unigene000245	Unigene000245	1	5433	gi|326676216|ref|XP_001919036.3|_PREDICTED:_probable_E3_ubiquitin-protein_ligase_TRIP12_[Danio_rerio]	99	7e-51	ko04120 Ubiquitin mediated proteolysis; ;	GO:0005488|GO:0005488|GO:0004842|GO:0004842|	PF00632 (HECT-domain (ubiquitin-transferase));PF02825 (WWE domain);	SSF48371;SSF48371;SSF56204;SSF117839;	754_OG5_128439
t.Unigene000246	g.Unigene000246	Unigene000246	1	5431	gi|50345116|ref|NP_001002228.1|_inactive_rhomboid_protein_1_[Danio_rerio]	81.36	1e-18		GO:0004252|GO:0016021|GO:0016772|GO:0004674|GO:0005524|GO:0006468|GO:0004672|GO:0005524|GO:0006468|	PF12595 (Rhomboid serine protease);PF01694 (Rhomboid family);PF00433 (Protein kinase C terminal domain);PF00069 (Protein kinase domain);	SSF144091;SSF144091;SSF56112;	754_OG5_131830
t.Unigene000247	g.Unigene000247	Unigene000247	1	5428	gi|326668417|ref|XP_683046.5|_PREDICTED:_myosin-10_[Danio_rerio]	89.09	0	ko04530 Tight junction; ko05416 Viral myocarditis; ;	GO:0005515|GO:0003774|GO:0016459|GO:0003774|GO:0005524|GO:0016459|	PF00612 (IQ calmodulin-binding motif);PF01576 (Myosin tail);PF00063 (Myosin head (motor domain));	SSF90257;SSF90257;SSF90257;SSF52540;SSF90257;SSF90257;	754_OG5_132088
t.Unigene000248	g.Unigene000248	Unigene000248	1	5423	gi|380420327|ref|NP_001007033.1|_nuclear_receptor_corepressor_2_[Danio_rerio]	57.28	5e-144	ko04330 Notch signaling pathway; ;	GO:0003677|GO:0003682|	PF00249 (Myb-like DNA-binding domain);PF08648 (Protein of unknown function (DUF1777));	SSF46689;	754_OG5_141013
t.Unigene000249	g.Unigene000249	Unigene000249	1	5419	gi|319738640|ref|NP_958504.2|_large_proline-rich_protein_BAT2_[Danio_rerio]	60.75	0					754_OG5_132940
t.Unigene000250	g.Unigene000250	Unigene000250	1	5412	gi|41055194|ref|NP_956748.1|_protein_tyrosine_phosphatase,_non-receptor_type_11,_b_[Danio_rerio]	91.06	0	ko04013 MAPK signaling pathway - fly; ko04630 Jak-STAT signaling pathway; ko04650 Natural killer cell mediated cytotoxicity; ko04670 Leukocyte transendothelial migration; ko04722 Neurotrophin signaling pathway; ko04920 Adipocytokine signaling pathway; ko05120 Epithelial cell signaling in Helicobacter pylori infection; ko05211 Renal cell carcinoma; ; ;	GO:0004725|GO:0006470|GO:0005515|GO:0005515|	PF00102 (Protein-tyrosine phosphatase);PF00017 (SH2 domain);PF00017 (SH2 domain);	SSF52799;SSF55550;SSF55550;	754_OG5_208458
t.Unigene000251	g.Unigene000251	Unigene000251	1	5412	gi|348513583|ref|XP_003444321.1|_PREDICTED:_hypothetical_protein_LOC100691449_[Oreochromis_niloticus]	56.74	7e-57			PF15035 (Ciliary rootlet component, centrosome cohesion);	SSF57997;SSF57997;SSF57997;	754_OG5_131133
t.Unigene000252	g.Unigene000252	Unigene000252	1	5408	gi|326675504|ref|XP_697727.4|_PREDICTED:_protein_ELYS_[Danio_rerio]	37.31	7e-83			PF13934 (Nuclear pore complex assembly);		754_OG5_135042
t.Unigene000253	g.Unigene000253	Unigene000253	1	5404	gi|113682038|ref|NP_001038480.1|_AP-3_complex_subunit_delta-1_[Danio_rerio]	92.03	1e-145	ko04142 Lysosome; ;	GO:0006886|GO:0016192|GO:0030117|GO:0005488|	PF06375 (Bovine leukaemia virus receptor (BLVR));PF01602 (Adaptin N terminal region);	SSF48371;	754_OG5_128382
t.Unigene000254	g.Unigene000254	Unigene000254	1	5402	gi|181330478|ref|NP_001116706.1|_lysine-specific_demethylase_5C_[Danio_rerio]	63.62	1e-112		GO:0005515|GO:0005515|GO:0003677|GO:0005622|GO:0003677|GO:0005622|GO:0016706|GO:0055114|GO:0005634|GO:0016706|GO:0055114|	PF02373 (JmjC domain, hydroxylase);PF00628 (PHD-finger);PF01388 (ARID/BRIGHT DNA binding domain);PF08429 (PLU-1-like protein);PF02375 (jmjN domain);PF02928 (C5HC2 zinc finger);PF08429 (PLU-1-like protein);	SSF51197;SSF51197;SSF57903;SSF46774;SSF57903;	754_OG5_178108
t.Unigene000255	g.Unigene000255	Unigene000255	1	5398	gi|125830570|ref|XP_686742.2|_PREDICTED:_probable_JmjC_domain-containing_histone_demethylation_protein_2C_[Danio_rerio]	70.01	0				SSF51197;	754_OG5_151201
t.Unigene000256	g.Unigene000256	Unigene000256	1	5394	gi|292623315|ref|XP_699336.4|_PREDICTED:_LOW_QUALITY_PROTEIN:_kinase_D-interacting_substrate_of_220_kDa_[Danio_rerio]	72.64	0	ko04722 Neurotrophin signaling pathway; ;	GO:0005515|GO:0005515|	PF12796 (Ankyrin repeats (3 copies));PF12796 (Ankyrin repeats (3 copies));PF12796 (Ankyrin repeats (3 copies));PF12796 (Ankyrin repeats (3 copies));PF00023 (Ankyrin repeat);PF00023 (Ankyrin repeat);PF07693 (KAP family P-loop domain);	SSF48403;	754_OG5_174450
t.Unigene000257	g.Unigene000257	Unigene000257	1	5378	gi|326669621|ref|XP_002662990.2|_PREDICTED:_ankyrin_repeat_domain-containing_protein_11_[Danio_rerio]	80.6	2e-156					754_OG5_131260
t.Unigene000258	g.Unigene000258	Unigene000258	1	5377	gi|189522303|ref|XP_001343753.2|_PREDICTED:_centrosome-associated_protein_350_[Danio_rerio]	51.32	5e-102			PF01302 (CAP-Gly domain);	SSF74924;	754_OG5_134701
t.Unigene000259	g.Unigene000259	Unigene000259	1	5367	gi|348500707|ref|XP_003437914.1|_PREDICTED:_RB1-inducible_coiled-coil_protein_1_[Oreochromis_niloticus]	67.24	0			PF10377 (Autophagy-related protein 11);		754_OG5_210299
t.Unigene000260	g.Unigene000260	Unigene000260	1	5366	gi|348511177|ref|XP_003443121.1|_PREDICTED:_myosin-9-like_[Oreochromis_niloticus]	84.31	0	ko04530 Tight junction; ko05416 Viral myocarditis; ;	GO:0003774|GO:0016459|GO:0003774|GO:0005524|GO:0016459|GO:0005515|	PF01576 (Myosin tail);PF00063 (Myosin head (motor domain));PF00612 (IQ calmodulin-binding motif);	SSF90257;SSF90257;SSF52540;SSF90257;SSF90257;SSF90257;SSF90257;	754_OG5_131072
t.Unigene000261	g.Unigene000261	Unigene000261	1	5360	gi|326668061|ref|XP_001922596.2|_PREDICTED:_microtubule-associated_serine/threonine-protein_kinase_4_[Danio_rerio]	31.58	7e-12		GO:0016772|GO:0005515|GO:0005515|	PF00595 (PDZ domain (Also known as DHR or GLGF));	SSF56112;SSF50156;	754_OG5_126635
t.Unigene000262	g.Unigene000262	Unigene000262	1	5357	gi|122114606|ref|NP_001073669.1|_eukaryotic_translation_initiation_factor_4_gamma_1_[Danio_rerio]	54.96	1e-32	ko03013 RNA transport; ko05416 Viral myocarditis; ;	GO:0005515|GO:0005488|GO:0003723|GO:0005515|GO:0005488|GO:0005488|	PF02020 (eIF4-gamma/eIF5/eIF2-epsilon);PF02847 (MA3 domain);PF02854 (MIF4G domain);	SSF48371;SSF48371;SSF48371;	754_OG5_132868
t.Unigene000263	g.Unigene000263	Unigene000263	1	5355	gi|156230497|gb|AAI51944.1|_LOC560041_protein_[Danio_rerio]	72.73	8e-128		GO:0046872|	PF00642 (Zinc finger C-x8-C-x5-C-x3-H type (and similar));	SSF90229;
t.Unigene000264	g.Unigene000264	Unigene000264	1	5345	gi|292623315|ref|XP_699336.4|_PREDICTED:_LOW_QUALITY_PROTEIN:_kinase_D-interacting_substrate_of_220_kDa_[Danio_rerio]	72.24	0	ko04722 Neurotrophin signaling pathway; ;	GO:0005515|GO:0005515|	PF07693 (KAP family P-loop domain);PF12796 (Ankyrin repeats (3 copies));PF12796 (Ankyrin repeats (3 copies));PF12796 (Ankyrin repeats (3 copies));PF12796 (Ankyrin repeats (3 copies));PF00023 (Ankyrin repeat);PF00023 (Ankyrin repeat);	SSF48403;	754_OG5_174450
t.Unigene000265	g.Unigene000265	Unigene000265	1	5343	gi|441430520|gb|AGC11944.1|_RNA-specific_adenosine_deaminase_[Ctenopharyngodon_idella]	65.03	0		GO:0003723|GO:0003726|GO:0003723|GO:0004000|GO:0006396|	PF02295 (Adenosine deaminase z-alpha domain);PF00035 (Double-stranded RNA binding motif);PF00035 (Double-stranded RNA binding motif);PF00035 (Double-stranded RNA binding motif);PF02137 (Adenosine-deaminase (editase) domain);	SSF54768;SSF46785;SSF54768;SSF54768;	754_OG5_138421
t.Unigene000266	g.Unigene000266	Unigene000266	1	5335	gi|153791614|ref|NP_001093498.1|_stromal_antigen_2_[Danio_rerio]	81.6	0	ko04110 Cell cycle; ko04111 Cell cycle - yeast; ko04113 Meiosis - yeast; ;	GO:0005488|GO:0005488|GO:0005488|	PF08514 (STAG domain);	SSF48371;SSF48371;SSF48371;	754_OG5_127983
t.Unigene000267	g.Unigene000267	Unigene000267	1	5334	gi|190339288|gb|AAI62152.1|_Myosin,_heavy_polypeptide_11,_smooth_muscle_[Danio_rerio]	88.95	0	ko04530 Tight junction; ko05416 Viral myocarditis; ;	GO:0003774|GO:0016459|GO:0003774|GO:0005524|GO:0016459|	PF01576 (Myosin tail);PF00063 (Myosin head (motor domain));	SSF90257;SSF90257;SSF90257;SSF90257;SSF90257;SSF52540;SSF90257;SSF90257;SSF90257;	754_OG5_172404
t.Unigene000268	g.Unigene000268	Unigene000268	1	5328	gi|292622418|ref|XP_685699.4|_PREDICTED:_chromodomain-helicase-DNA-binding_protein_4_isoform_1_[Danio_rerio]	54.35	4e-11		GO:0005515|GO:0003676|GO:0004386|GO:0005524|GO:0003677|GO:0005524|GO:0005634|GO:0006355|GO:0008270|GO:0016818|GO:0003677|GO:0005524|	PF00628 (PHD-finger);PF00271 (Helicase conserved C-terminal domain);PF00385 (Chromo (CHRromatin Organisation MOdifier) domain);PF00385 (Chromo (CHRromatin Organisation MOdifier) domain);PF06465 (Domain of Unknown Function (DUF1087));PF08074 (CHDCT2 (NUC038) domain);PF00176 (SNF2 family N-terminal domain);PF06461 (Domain of Unknown Function (DUF1086));	SSF54160;SSF54160;SSF52540;SSF54160;SSF52540;	754_OG5_245920
t.Unigene000269	g.Unigene000269	Unigene000269	1	5328	gi|441430520|gb|AGC11944.1|_RNA-specific_adenosine_deaminase_[Ctenopharyngodon_idella]	65.03	0		GO:0003723|GO:0003726|GO:0003723|GO:0004000|GO:0006396|	PF02295 (Adenosine deaminase z-alpha domain);PF00035 (Double-stranded RNA binding motif);PF00035 (Double-stranded RNA binding motif);PF00035 (Double-stranded RNA binding motif);PF02137 (Adenosine-deaminase (editase) domain);	SSF54768;SSF46785;SSF54768;SSF54768;	754_OG5_138421
t.Unigene000270	g.Unigene000270	Unigene000270	1	5321	gi|441430520|gb|AGC11944.1|_RNA-specific_adenosine_deaminase_[Ctenopharyngodon_idella]	58.09	0	ko04623 Cytosolic DNA-sensing pathway; ko05162 Measles; ko05164 Influenza A; ;	GO:0003723|GO:0003726|GO:0003723|GO:0003726|GO:0003723|GO:0004000|GO:0006396|	PF00035 (Double-stranded RNA binding motif);PF00035 (Double-stranded RNA binding motif);PF00035 (Double-stranded RNA binding motif);PF02295 (Adenosine deaminase z-alpha domain);PF02295 (Adenosine deaminase z-alpha domain);PF02137 (Adenosine-deaminase (editase) domain);	SSF46785;SSF54768;SSF54768;SSF46785;SSF54768;	754_OG5_138421
t.Unigene000271	g.Unigene000271	Unigene000271	1	5316	gi|326672920|ref|XP_685634.5|_PREDICTED:_centrosomal_protein_of_170_kDa_[Danio_rerio]	66.02	0			PF15308 (CEP170 C-terminus);		754_OG5_132327
t.Unigene000272	g.Unigene000272	Unigene000272	1	5302	gi|55793857|gb|AAV65851.1|_CD45_precursor_[Ictalurus_punctatus]	67.57	0	ko04514 Cell adhesion molecules (CAMs); ko04660 T cell receptor signaling pathway; ko04666 Fc gamma R-mediated phagocytosis; ko05340 Primary immunodeficiency; ;	GO:0005515|GO:0004725|GO:0006470|GO:0004725|GO:0006470|	PF00102 (Protein-tyrosine phosphatase);PF00102 (Protein-tyrosine phosphatase);	SSF49265;SSF52799;SSF52799;	754_OG5_132665
t.Unigene000273	g.Unigene000273	Unigene000273	1	5295	gi|410900882|ref|XP_003963925.1|_PREDICTED:_girdin-like_[Takifugu_rubripes]	71.47	0			PF05622 (HOOK protein);	SSF116907;	754_OG5_151080
t.Unigene000274	g.Unigene000274	Unigene000274	1	5273	gi|292628588|ref|XP_001332484.3|_PREDICTED:_Golgi_apparatus_protein_1_isoform_1_[Danio_rerio]	85.74	0	ko04514 Cell adhesion molecules (CAMs); ;	GO:0016020|GO:0016020|GO:0016020|GO:0016020|GO:0016020|GO:0016020|GO:0016020|GO:0016020|GO:0016020|GO:0016020|GO:0016020|GO:0016020|GO:0016020|GO:0016020|GO:0016020|	PF00839 (Cysteine rich repeat);PF00839 (Cysteine rich repeat);PF00839 (Cysteine rich repeat);PF00839 (Cysteine rich repeat);PF00839 (Cysteine rich repeat);PF00839 (Cysteine rich repeat);PF00839 (Cysteine rich repeat);PF00839 (Cysteine rich repeat);PF00839 (Cysteine rich repeat);PF00839 (Cysteine rich repeat);PF00839 (Cysteine rich repeat);PF00839 (Cysteine rich repeat);PF00839 (Cysteine rich repe…		754_OG5_132676
t.Unigene000275	g.Unigene000275	Unigene000275	1	5270	gi|326666615|ref|XP_690759.4|_PREDICTED:_plexin-C1_[Danio_rerio]	59.83	0	ko04360 Axon guidance; ;	GO:0004872|GO:0007275|GO:0016020|GO:0005515|GO:0005622|GO:0007165|GO:0005622|GO:0007165|	PF08337 (Plexin cytoplasmic RasGAP domain);	SSF103575;SSF101912;SSF48350;SSF48350;	754_OG5_127010
t.Unigene000276	g.Unigene000276	Unigene000276	1	5267	gi|326663920|ref|XP_689617.5|_PREDICTED:_TBC1_domain_family_member_1_[Danio_rerio]	72.28	0		GO:0005097|GO:0032313|GO:0005097|GO:0032313|GO:0005515|GO:0005097|GO:0032313|	PF00566 (Rab-GTPase-TBC domain);PF11830 (Domain of unknown function (DUF3350));PF00640 (Phosphotyrosine interaction domain (PTB/PID));	SSF47923;SSF50729;SSF50729;SSF50729;SSF47923;	754_OG5_127661
t.Unigene000277	g.Unigene000277	Unigene000277	1	5267	gi|317420081|emb|CBN82117.1|_DnaJ_homolog_subfamily_C_member_13_[Dicentrarchus_labrax]	85.4	0		GO:0005488|GO:0005488|GO:0005515|GO:0005488|GO:0005488|GO:0005488|	PF00226 (DnaJ domain);PF14237 (Domain of unknown function (DUF4339));	SSF48371;SSF48371;SSF55277;SSF48371;SSF48371;SSF48371;SSF46565;	754_OG5_129678
t.Unigene000278	g.Unigene000278	Unigene000278	1	5265	gi|348522508|ref|XP_003448766.1|_PREDICTED:_hypothetical_protein_LOC100699486_[Oreochromis_niloticus]	67.21	3e-103		GO:0003677|GO:0005524|	PF07529 (HSA);PF00176 (SNF2 family N-terminal domain);	SSF52540;SSF52540;SSF52540;	754_OG5_127568
t.Unigene000279	g.Unigene000279	Unigene000279	1	5259	gi|317419335|emb|CBN81372.1|_Uncharacterized_protein_[Dicentrarchus_labrax]	32.36	3e-14
t.Unigene000280	g.Unigene000280	Unigene000280	1	5256	gi|292623315|ref|XP_699336.4|_PREDICTED:_LOW_QUALITY_PROTEIN:_kinase_D-interacting_substrate_of_220_kDa_[Danio_rerio]	37.64	8e-35	ko04722 Neurotrophin signaling pathway; ;		PF12796 (Ankyrin repeats (3 copies));PF12796 (Ankyrin repeats (3 copies));PF12796 (Ankyrin repeats (3 copies));PF07693 (KAP family P-loop domain);	SSF48403;	754_OG5_126566
t.Unigene000281	g.Unigene000281	Unigene000281	1	5252	gi|326669209|ref|XP_003198954.1|_PREDICTED:_a-kinase_anchor_protein_13-like,_partial_[Danio_rerio]	39.6	6e-87				SSF57889;	754_OG5_140585
t.Unigene000282	g.Unigene000282	Unigene000282	1	5251	gi|292628588|ref|XP_001332484.3|_PREDICTED:_Golgi_apparatus_protein_1_isoform_1_[Danio_rerio]	85.74	0	ko04514 Cell adhesion molecules (CAMs); ;	GO:0016020|GO:0016020|GO:0016020|GO:0016020|GO:0016020|GO:0016020|GO:0016020|GO:0016020|GO:0016020|GO:0016020|GO:0016020|GO:0016020|GO:0016020|GO:0016020|GO:0016020|	PF00839 (Cysteine rich repeat);PF00839 (Cysteine rich repeat);PF00839 (Cysteine rich repeat);PF00839 (Cysteine rich repeat);PF00839 (Cysteine rich repeat);PF00839 (Cysteine rich repeat);PF00839 (Cysteine rich repeat);PF00839 (Cysteine rich repeat);PF00839 (Cysteine rich repeat);PF00839 (Cysteine rich repeat);PF00839 (Cysteine rich repeat);PF00839 (Cysteine rich repeat);PF00839 (Cysteine rich repe…		754_OG5_132676
t.Unigene000283	g.Unigene000283	Unigene000283	1	5246	gi|350538725|ref|NP_001232891.1|_strawberry_notch_homolog_2a_[Danio_rerio]	81.85	0			PF13871 (Helicase_C-like);PF13872 (P-loop containing NTP hydrolase pore-1);	SSF52540;SSF52540;SSF52540;SSF52540;	754_OG5_129178
t.Unigene000284	g.Unigene000284	Unigene000284	1	5246	gi|292627062|ref|XP_001920591.2|_PREDICTED:_low-density_lipoprotein_receptor-related_protein_1_[Danio_rerio]	44.19	5e-06		GO:0005515|GO:0005515|GO:0005515|GO:0005515|GO:0005515|	PF00058 (Low-density lipoprotein receptor repeat class B);PF00058 (Low-density lipoprotein receptor repeat class B);PF00057 (Low-density lipoprotein receptor domain class A);PF00008 (EGF-like domain);PF00008 (EGF-like domain);PF00385 (Chromo (CHRromatin Organisation MOdifier) domain);	SSF57424;SSF57196;SSF63825;SSF57196;SSF57184;SSF57184;SSF57424;SSF57196;SSF54160;	754_OG5_126933
t.Unigene000285	g.Unigene000285	Unigene000285	1	5244	gi|326672920|ref|XP_685634.5|_PREDICTED:_centrosomal_protein_of_170_kDa_[Danio_rerio]	67.73	0			PF15308 (CEP170 C-terminus);		754_OG5_132327
t.Unigene000286	g.Unigene000286	Unigene000286	1	5238	gi|326674378|ref|XP_696437.5|_PREDICTED:_hypothetical_protein_LOC568036_[Danio_rerio]	24.56	2e-13			PF13895 (Immunoglobulin domain);PF08205 (CD80-like C2-set immunoglobulin domain);PF07686 (Immunoglobulin V-set domain);PF07686 (Immunoglobulin V-set domain);PF07686 (Immunoglobulin V-set domain);	SSF48726;SSF48726;SSF48726;SSF48726;SSF48726;SSF48726;SSF48726;SSF48726;	754_OG5_229950
t.Unigene000287	g.Unigene000287	Unigene000287	1	5234	gi|326668565|ref|XP_002662398.2|_PREDICTED:_LOW_QUALITY_PROTEIN:_trinucleotide_repeat-containing_gene_6C_protein_[Danio_rerio]	62.22	0		GO:0005515|GO:0005515|	PF13893 (RNA recognition motif. (a.k.a. RRM, RBD, or RNP domain));PF12938 (M domain of GW182);PF00627 (UBA/TS-N domain);	SSF46934;SSF54928;	754_OG5_229973
t.Unigene000288	g.Unigene000288	Unigene000288	1	5231	gi|292611895|ref|XP_001341895.3|_PREDICTED:_multidrug_resistance-associated_protein_1_isoform_1_[Danio_rerio]	70.93	0	ko02010 ABC transporters; ko04977 Vitamin digestion and absorption; ;	GO:0005524|GO:0016887|GO:0005524|GO:0016887|GO:0005524|GO:0006810|GO:0016021|GO:0042626|GO:0055085|GO:0005524|GO:0006810|GO:0016021|GO:0042626|GO:0055085|GO:0005524|GO:0006810|GO:0016021|GO:0042626|GO:0055085|GO:0005524|GO:0006810|GO:0016021|GO:0042626|GO:0055085|	PF00005 (ABC transporter);PF00005 (ABC transporter);PF00664 (ABC transporter transmembrane region);PF00664 (ABC transporter transmembrane region);	SSF90123;SSF52540;SSF90123;SSF52540;	754_OG5_126561
t.Unigene000289	g.Unigene000289	Unigene000289	1	5230	gi|326672920|ref|XP_685634.5|_PREDICTED:_centrosomal_protein_of_170_kDa_[Danio_rerio]	67.32	0			PF15308 (CEP170 C-terminus);		754_OG5_132327
t.Unigene000290	g.Unigene000290	Unigene000290	1	5222	gi|50539828|ref|NP_001002384.1|_cleavage_and_polyadenylation_specificity_factor_subunit_2_[Danio_rerio]	88.89	1e-43	ko03015 mRNA surveillance pathway; ;	GO:0016787|	PF07521 (RNA-metabolising metallo-beta-lactamase);PF10996 (Beta-Casp domain);PF13299 (Cleavage and polyadenylation factor 2 C-terminal);PF07521 (RNA-metabolising metallo-beta-lactamase);PF00753 (Metallo-beta-lactamase superfamily);PF10996 (Beta-Casp domain);PF13299 (Cleavage and polyadenylation factor 2 C-terminal);PF13299 (Cleavage and polyadenylation factor 2 C-terminal);	SSF56281;SSF56281;SSF56281;SSF56281;	754_OG5_128623
t.Unigene000291	g.Unigene000291	Unigene000291	1	5222	gi|50539828|ref|NP_001002384.1|_cleavage_and_polyadenylation_specificity_factor_subunit_2_[Danio_rerio]	88.89	1e-43	ko03015 mRNA surveillance pathway; ;	GO:0016787|	PF13299 (Cleavage and polyadenylation factor 2 C-terminal);PF07521 (RNA-metabolising metallo-beta-lactamase);PF10996 (Beta-Casp domain);PF00753 (Metallo-beta-lactamase superfamily);PF07521 (RNA-metabolising metallo-beta-lactamase);PF10996 (Beta-Casp domain);PF13299 (Cleavage and polyadenylation factor 2 C-terminal);PF13299 (Cleavage and polyadenylation factor 2 C-terminal);	SSF56281;SSF56281;SSF56281;SSF56281;	754_OG5_128623
t.Unigene000292	g.Unigene000292	Unigene000292	1	5219	gi|315583015|ref|NP_001186845.1|_protein_strawberry_notch_homolog_1_[Danio_rerio]	71.27	0			PF13871 (Helicase_C-like);PF13872 (P-loop containing NTP hydrolase pore-1);	SSF52540;SSF52540;	754_OG5_129178
t.Unigene000293	g.Unigene000293	Unigene000293	1	5219	gi|189515794|ref|XP_697956.3|_PREDICTED:_chromodomain-helicase-DNA-binding_protein_7_[Danio_rerio]	85.07	0		GO:0003677|GO:0005524|GO:0003676|GO:0004386|GO:0005524|	PF00176 (SNF2 family N-terminal domain);PF00271 (Helicase conserved C-terminal domain);PF00385 (Chromo (CHRromatin Organisation MOdifier) domain);PF00385 (Chromo (CHRromatin Organisation MOdifier) domain);	SSF54160;SSF52540;SSF52540;SSF54160;	754_OG5_170732
t.Unigene000294	g.Unigene000294	Unigene000294	1	5205	gi|326679111|ref|XP_689922.5|_PREDICTED:_ubiquitin_carboxyl-terminal_hydrolase_19_[Danio_rerio]	69.48	0		GO:0004221|GO:0006511|	PF00443 (Ubiquitin carboxyl-terminal hydrolase);PF01753 (MYND finger);PF04969 (CS domain);PF04969 (CS domain);	SSF144232;SSF54001;SSF54001;SSF49764;SSF49764;	754_OG5_138050
t.Unigene000295	g.Unigene000295	Unigene000295	1	5203	gi|326663961|ref|XP_002660488.2|_PREDICTED:_LOW_QUALITY_PROTEIN:_si:dkey-257n17.3_[Danio_rerio]	71.82	0		GO:0005515|GO:0005515|GO:0005515|	PF02138 (Beige/BEACH domain);PF06469 (Domain of Unknown Function (DUF1088));PF00400 (WD domain, G-beta repeat);PF00400 (WD domain, G-beta repeat);PF14844 (PH domain associated with Beige/BEACH);	SSF50729;SSF81837;SSF50978;	754_OG5_128750
t.Unigene000296	g.Unigene000296	Unigene000296	1	5190	gi|41055194|ref|NP_956748.1|_protein_tyrosine_phosphatase,_non-receptor_type_11,_b_[Danio_rerio]	43.24	6e-10	ko04013 MAPK signaling pathway - fly; ko04630 Jak-STAT signaling pathway; ko04650 Natural killer cell mediated cytotoxicity; ko04670 Leukocyte transendothelial migration; ko04722 Neurotrophin signaling pathway; ko04920 Adipocytokine signaling pathway; ko05120 Epithelial cell signaling in Helicobacter pylori infection; ko05211 Renal cell carcinoma; ; ;	GO:0004725|GO:0006470|	PF00102 (Protein-tyrosine phosphatase);	SSF52799;	754_OG5_130331
t.Unigene000297	g.Unigene000297	Unigene000297	1	5186	gi|465951657|gb|EMP24462.1|_hypothetical_protein_UY3_18387_[Chelonia_mydas]	56.1	3e-82					754_OG5_141258
t.Unigene000298	g.Unigene000298	Unigene000298	1	5183	gi|410931740|ref|XP_003979253.1|_PREDICTED:_sterile_alpha_motif_domain-containing_protein_9-like_[Takifugu_rubripes]	64.61	0			PF00536 (SAM domain (Sterile alpha motif));	SSF48452;SSF47769;	754_OG5_136288
t.Unigene000299	g.Unigene000299	Unigene000299	1	5181	gi|348538198|ref|XP_003456579.1|_PREDICTED:_nidogen-1-like_[Oreochromis_niloticus]	57.81	0		GO:0005509|GO:0007160|	PF07645 (Calcium-binding EGF domain);PF06119 (Nidogen-like);PF14670 (Coagulation Factor Xa inhibitory site);PF12947 (EGF domain);PF12662 (Complement Clr-like EGF-like);PF00058 (Low-density lipoprotein receptor repeat class B);PF00058 (Low-density lipoprotein receptor repeat class B);PF00058 (Low-density lipoprotein receptor repeat class B);PF00086 (Thyroglobulin type-1 repeat);PF07474 (G2F domain…	SSF57184;SSF57184;SSF63825;SSF57196;SSF57610;SSF54511;	754_OG5_130540
t.Unigene000300	g.Unigene000300	Unigene000300	1	5178	gi|326679111|ref|XP_689922.5|_PREDICTED:_ubiquitin_carboxyl-terminal_hydrolase_19_[Danio_rerio]	71.25	0		GO:0004221|GO:0006511|	PF01753 (MYND finger);PF00443 (Ubiquitin carboxyl-terminal hydrolase);PF04969 (CS domain);PF04969 (CS domain);	SSF49764;SSF54001;SSF54001;SSF49764;SSF144232;	754_OG5_138050
t.Unigene000301	g.Unigene000301	Unigene000301	1	5175	gi|470596190|ref|XP_004310912.1|_PREDICTED:_echinoderm_microtubule-associated_protein-like_4_[Tursiops_truncatus]	75.95	0		GO:0005515|GO:0005515|GO:0005515|GO:0005515|GO:0005515|	PF03451 (HELP motif);PF00400 (WD domain, G-beta repeat);PF00400 (WD domain, G-beta repeat);PF00400 (WD domain, G-beta repeat);PF00400 (WD domain, G-beta repeat);PF00400 (WD domain, G-beta repeat);	SSF50998;SSF50998;	754_OG5_129133
t.Unigene000302	g.Unigene000302	Unigene000302	1	5175	gi|148226704|ref|NP_001091654.1|_A-kinase_anchor_protein_12_[Danio_rerio]	59.83	4e-41		GO:0006605|GO:0007165|GO:0006605|GO:0007165|	PF03832 (WSK motif);PF03832 (WSK motif);		754_OG5_142438
t.Unigene000303	g.Unigene000303	Unigene000303	1	5170	gi|348516695|ref|XP_003445873.1|_PREDICTED:_cytoplasmic_FMR1-interacting_protein_2-like_isoform_2_[Oreochromis_niloticus]	99.12	0	ko04810 Regulation of actin cytoskeleton; ;		PF05994 (Cytoplasmic Fragile-X interacting family);		754_OG5_174435
t.Unigene000304	g.Unigene000304	Unigene000304	1	5167	gi|326668914|ref|XP_002662611.2|_PREDICTED:_LOW_QUALITY_PROTEIN:_ral_GTPase-activating_protein_subunit_beta_[Danio_rerio]	91.58	0				SSF111347;SSF111347;	754_OG5_132671
t.Unigene000305	g.Unigene000305	Unigene000305	1	5164	gi|197245616|gb|AAI68513.1|_Unknown_(protein_for_IMAGE:6962011)_[Danio_rerio]	88.13	0		GO:0005488|GO:0005488|GO:0005488|GO:0005488|GO:0005515|GO:0005515|GO:0005515|	PF13646 (HEAT repeats);PF02985 (HEAT repeat);PF02985 (HEAT repeat);PF02985 (HEAT repeat);PF13513 (HEAT-like repeat);	SSF48371;SSF48371;SSF48371;SSF48371;	754_OG5_128125
t.Unigene000306	g.Unigene000306	Unigene000306	1	5162	gi|31745178|ref|NP_853634.1|_transcription_activator_BRG1_[Danio_rerio]	91.55	0		GO:0005515|GO:0005515|GO:0016817|GO:0005515|GO:0003676|GO:0004386|GO:0005524|GO:0005524|GO:0005634|GO:0006355|GO:0016818|GO:0003677|GO:0005524|	PF07533 (BRK domain);PF00439 (Bromodomain);PF00271 (Helicase conserved C-terminal domain);PF08880 (QLQ);PF00176 (SNF2 family N-terminal domain);PF07529 (HSA);PF14619 (Snf2-ATP coupling, chromatin remodelling complex);	SSF47370;SSF52540;SSF160481;SSF52540;	754_OG5_127595
t.Unigene000307	g.Unigene000307	Unigene000307	1	5158	gi|326669481|ref|XP_001922536.3|_PREDICTED:_chromodomain-helicase-DNA-binding_protein_9-like_[Danio_rerio]	72.17	0		GO:0003676|GO:0004386|GO:0005524|GO:0005515|GO:0016817|GO:0005515|GO:0016817|	PF00271 (Helicase conserved C-terminal domain);PF07533 (BRK domain);PF07533 (BRK domain);	SSF160481;SSF52540;SSF160481;	754_OG5_127421
t.Unigene000308	g.Unigene000308	Unigene000308	1	5134	gi|125818780|ref|XP_695556.2|_PREDICTED:_probable_phospholipid-transporting_ATPase_VA-like_[Danio_rerio]	80.68	0		GO:0000166|GO:0046872|	PF00122 (E1-E2 ATPase);PF12710 (haloacid dehalogenase-like hydrolase);	SSF81660;SSF56784;SSF56784;SSF81665;SSF81665;SSF81665;SSF81653;SSF81653;	754_OG5_126610
t.Unigene000309	g.Unigene000309	Unigene000309	1	5126	gi|326679111|ref|XP_689922.5|_PREDICTED:_ubiquitin_carboxyl-terminal_hydrolase_19_[Danio_rerio]	71.1	0		GO:0004221|GO:0006511|	PF01753 (MYND finger);PF00443 (Ubiquitin carboxyl-terminal hydrolase);PF04969 (CS domain);PF04969 (CS domain);	SSF49764;SSF54001;SSF54001;SSF49764;SSF144232;	754_OG5_138050
t.Unigene000310	g.Unigene000310	Unigene000310	1	5125	gi|348535367|ref|XP_003455172.1|_PREDICTED:_protein_transport_protein_Sec31A-like_[Oreochromis_niloticus]	67.27	3e-89	ko04141 Protein processing in endoplasmic reticulum; ;	GO:0005515|GO:0005515|GO:0005515|	PF00400 (WD domain, G-beta repeat);PF00400 (WD domain, G-beta repeat);	SSF50978;	754_OG5_127506
t.Unigene000311	g.Unigene000311	Unigene000311	1	5119	gi|190339288|gb|AAI62152.1|_Myosin,_heavy_polypeptide_11,_smooth_muscle_[Danio_rerio]	88.53	0	ko04530 Tight junction; ko05416 Viral myocarditis; ;	GO:0003774|GO:0016459|GO:0003774|GO:0005524|GO:0016459|	PF01576 (Myosin tail);PF00063 (Myosin head (motor domain));	SSF90257;SSF52540;SSF90257;SSF90257;SSF90257;SSF90257;SSF90257;SSF90257;SSF90257;	754_OG5_172404
t.Unigene000312	g.Unigene000312	Unigene000312	1	5118	gi|334351807|dbj|BAK32934.1|_C3_complement_component_[Clarias_macrocephalus]	73.49	0	ko04145 Phagosome; ko04610 Complement and coagulation cascades; ko05133 Pertussis; ko05140 Leishmaniasis; ko05142 Chagas disease (American trypanosomiasis); ko05150 Staphylococcus aureus infection; ko05152 Tuberculosis; ko05322 Systemic lupus erythematosus; ;	GO:0005576|GO:0005576|GO:0005615|GO:0004866|GO:0005576|GO:0004866|	PF01821 (Anaphylotoxin-like domain);PF10569 (Alpha-macro-globulin thiol-ester bond-forming region);PF07703 (Alpha-2-macroglobulin family N-terminal region);PF01759 (UNC-6/NTR/C345C module);PF07678 (A-macroglobulin complement component);PF00207 (Alpha-2-macroglobulin family);PF07677 (A-macroglobulin receptor);PF01835 (MG2 domain);	SSF49410;SSF48239;SSF50242;SSF47686;	754_OG5_129477
t.Unigene000313	g.Unigene000313	Unigene000313	1	5116	gi|326672123|ref|XP_001920014.3|_PREDICTED:_hypothetical_protein_LOC335618_[Danio_rerio]	60.01	0		GO:0005524|	PF13020 (Domain of unknown function (DUF3883));	SSF55874;	754_OG5_197255
t.Unigene000314	g.Unigene000314	Unigene000314	1	5116	gi|410903940|ref|XP_003965451.1|_PREDICTED:_protein_strawberry_notch_homolog_1-like_[Takifugu_rubripes]	71.76	0			PF13871 (Helicase_C-like);PF13872 (P-loop containing NTP hydrolase pore-1);PF13872 (P-loop containing NTP hydrolase pore-1);	SSF52540;SSF52540;	754_OG5_129178
t.Unigene000315	g.Unigene000315	Unigene000315	1	5109	gi|326666077|ref|XP_689365.4|_PREDICTED:_trinucleotide_repeat-containing_gene_6C_protein-like_[Danio_rerio]	58.59	0		GO:0005515|GO:0005515|	PF13893 (RNA recognition motif. (a.k.a. RRM, RBD, or RNP domain));PF00627 (UBA/TS-N domain);PF12938 (M domain of GW182);	SSF46934;SSF54928;	754_OG5_229973
t.Unigene000316	g.Unigene000316	Unigene000316	1	5105	gi|326672198|ref|XP_003199611.1|_PREDICTED:_hypothetical_protein_LOC100537699_[Danio_rerio]	35.29	7e-10
t.Unigene000317	g.Unigene000317	Unigene000317	1	5102	gi|348534341|ref|XP_003454660.1|_PREDICTED:_microtubule-actin_cross-linking_factor_1-like_[Oreochromis_niloticus]	78.03	0		GO:0005856|GO:0005856|GO:0005515|GO:0005515|GO:0005515|GO:0005515|	PF00681 (Plectin repeat);PF00681 (Plectin repeat);PF00307 (Calponin homology (CH) domain);PF00307 (Calponin homology (CH) domain);	SSF75399;SSF46966;SSF46966;SSF46966;SSF46966;SSF46966;SSF47576;SSF47576;	754_OG5_230124
t.Unigene000318	g.Unigene000318	Unigene000318	1	5102	gi|125833583|ref|XP_690171.2|_PREDICTED:_son_of_sevenless_homolog_2_[Danio_rerio]	78.49	0	ko04010 MAPK signaling pathway; ko04012 ErbB signaling pathway; ko04013 MAPK signaling pathway - fly; ko04062 Chemokine signaling pathway; ko04320 Dorso-ventral axis formation; ko04510 Focal adhesion; ko04540 Gap junction; ko04630 Jak-STAT signaling pathway; ko04650 Natural killer cell mediated cytotoxicity; ko04660 T cell receptor signaling pathway; ko04662 B cell receptor signaling pathway; ko0…	GO:0005085|GO:0005622|GO:0051056|GO:0005089|GO:0035023|GO:0005085|GO:0005622|GO:0007264|GO:0046982|GO:0003677|GO:0005089|GO:0035023|	PF00618 (RasGEF N-terminal motif);PF00617 (RasGEF domain);PF00125 (Core histone H2A/H2B/H3/H4);PF00621 (RhoGEF domain);	SSF48366;SSF50729;SSF48065;SSF47113;	754_OG5_163028
t.Unigene000319	g.Unigene000319	Unigene000319	1	5086	gi|190337632|gb|AAI63551.1|_Dennd4a_protein_[Danio_rerio]	72.85	0			PF02141 (DENN (AEX-3) domain);PF03455 (dDENN domain);		754_OG5_152794
t.Unigene000320	g.Unigene000320	Unigene000320	1	5082	gi|71834500|ref|NP_001025349.1|_lysine_(K)-specific_demethylase_6B,_b_[Danio_rerio]	54.86	0		GO:0005515|	PF02373 (JmjC domain, hydroxylase);PF11600 (Chromatin assembly factor 1 complex p150 subunit, N-terminal);	SSF51197;SSF51197;	754_OG5_206897
t.Unigene000321	g.Unigene000321	Unigene000321	1	5081	gi|161611453|gb|AAI55670.1|_LOC796833_protein_[Danio_rerio]	83.24	0		GO:0016021|GO:0033227|GO:0051033|GO:0016021|GO:0033227|GO:0051033|	PF13965 (dsRNA-gated channel SID-1);PF13965 (dsRNA-gated channel SID-1);		754_OG5_229090
t.Unigene000322	g.Unigene000322	Unigene000322	1	5079	gi|348513450|ref|XP_003444255.1|_PREDICTED:_vigilin-like_[Oreochromis_niloticus]	89.25	0		GO:0003723|GO:0003723|GO:0003723|GO:0003723|GO:0003723|GO:0003723|GO:0003723|GO:0003723|GO:0003723|GO:0003723|GO:0003723|GO:0003723|GO:0003723|GO:0003723|	PF00013 (KH domain);PF00013 (KH domain);PF00013 (KH domain);PF00013 (KH domain);PF00013 (KH domain);PF00013 (KH domain);PF00013 (KH domain);PF00013 (KH domain);PF00013 (KH domain);PF00013 (KH domain);PF00013 (KH domain);PF00013 (KH domain);PF00013 (KH domain);PF00013 (KH domain);	SSF54791;SSF54791;SSF54791;SSF54791;SSF54791;SSF54791;SSF54791;SSF54791;SSF54791;SSF54791;SSF54791;SSF54791;SSF54791;	754_OG5_130001
t.Unigene000323	g.Unigene000323	Unigene000323	1	5073	gi|197245616|gb|AAI68513.1|_Unknown_(protein_for_IMAGE:6962011)_[Danio_rerio]	88.22	0		GO:0005515|GO:0005515|GO:0005515|GO:0005488|GO:0005488|GO:0005488|GO:0005488|GO:0005488|GO:0005488|GO:0005488|	PF02985 (HEAT repeat);PF02985 (HEAT repeat);PF02985 (HEAT repeat);PF13646 (HEAT repeats);	SSF48371;SSF48371;SSF48371;SSF48371;SSF48371;SSF48371;SSF48371;	754_OG5_128125
t.Unigene000324	g.Unigene000324	Unigene000324	1	5068	gi|432847164|ref|XP_004065962.1|_PREDICTED:_methylcytosine_dioxygenase_TET2-like_[Oryzias_latipes]	53.86	0			PF12851 (Oxygenase domain of the 2OGFeDO superfamily);		754_OG5_230047
t.Unigene000325	g.Unigene000325	Unigene000325	1	5051	gi|441430520|gb|AGC11944.1|_RNA-specific_adenosine_deaminase_[Ctenopharyngodon_idella]	65.03	0	ko04623 Cytosolic DNA-sensing pathway; ko05162 Measles; ko05164 Influenza A; ;	GO:0003723|GO:0003726|GO:0003723|GO:0004000|GO:0006396|	PF02295 (Adenosine deaminase z-alpha domain);PF00035 (Double-stranded RNA binding motif);PF00035 (Double-stranded RNA binding motif);PF00035 (Double-stranded RNA binding motif);PF02137 (Adenosine-deaminase (editase) domain);	SSF54768;SSF46785;SSF54768;SSF54768;	754_OG5_138421
t.Unigene000326	g.Unigene000326	Unigene000326	1	5043	gi|41054021|ref|NP_956195.1|_myomegalin_[Danio_rerio]	62.13	0					754_OG5_138936
t.Unigene000327	g.Unigene000327	Unigene000327	1	5040	gi|261245065|ref|NP_001159700.1|_dedicator_of_cytokinesis_protein_4_[Danio_rerio]	87.28	0			PF06920 (Dedicator of cytokinesis);PF14429 (C2 domain in Dock180 and Zizimin proteins);		754_OG5_224297
t.Unigene000328	g.Unigene000328	Unigene000328	1	5040	gi|71834474|ref|NP_001025335.1|_human_immunodeficiency_virus_type_I_enhancer_binding_protein_2_[Danio_rerio]	63.16	9e-14			PF13465 (Zinc-finger double domain);	SSF57667;	754_OG5_131393
t.Unigene000329	g.Unigene000329	Unigene000329	1	5039	gi|42542620|gb|AAH66513.1|_Ivns1abpa_protein_[Danio_rerio]	86.49	1e-09		GO:0005515|GO:0005515|GO:0005515|GO:0005515|GO:0005515|GO:0005515|GO:0005515|	PF01344 (Kelch motif);PF01344 (Kelch motif);PF01344 (Kelch motif);PF01344 (Kelch motif);PF01344 (Kelch motif);PF01344 (Kelch motif);PF07707 (BTB And C-terminal Kelch);PF00651 (BTB/POZ domain);	SSF117281;SSF117281;SSF54695;	754_OG5_135676
t.Unigene000330	g.Unigene000330	Unigene000330	1	5037	gi|375298761|ref|NP_001243563.1|_Rho-associated,_coiled-coil_containing_protein_kinase_1_[Danio_rerio]	87.01	8e-134	ko04062 Chemokine signaling pathway; ko04270 Vascular smooth muscle contraction; ko04310 Wnt signaling pathway; ko04350 TGF-beta signaling pathway; ko04360 Axon guidance; ko04510 Focal adhesion; ko04670 Leukocyte transendothelial migration; ko04810 Regulation of actin cytoskeleton; ko05130 Pathogenic Escherichia coli infection; ko05131 Shigellosis; ;	GO:0004672|GO:0005524|GO:0006468|GO:0016772|GO:0004674|GO:0005524|GO:0006468|GO:0017048|GO:0007165|GO:0004672|GO:0005524|GO:0006468|GO:0016772|	PF00069 (Protein kinase domain);PF00433 (Protein kinase C terminal domain);PF08912 (Rho Binding);PF02185 (Hr1 repeat);PF00069 (Protein kinase domain);	SSF56112;SSF50729;SSF50729;SSF103652;SSF57889;SSF56112;	754_OG5_129617
t.Unigene000331	g.Unigene000331	Unigene000331	1	5029	gi|261244998|ref|NP_001159677.1|_huntingtin-interacting_protein_1_[Danio_rerio]	93.75	1e-06	ko05016 Huntington's disease; ;	GO:0005543|GO:0003779|	PF07651 (ANTH domain);PF01608 (I/LWEQ domain);	SSF48464;SSF109885;	754_OG5_129801
t.Unigene000332	g.Unigene000332	Unigene000332	1	5020	gi|326669462|ref|XP_001922445.2|_PREDICTED:_diacylglycerol_kinase_zeta_[Danio_rerio]	88.02	0	ko00561 Glycerolipid metabolism; ko00564 Glycerophospholipid metabolism; ko01100 Metabolic pathways; ko04070 Phosphatidylinositol signaling system; ;	GO:0005515|GO:0004143|GO:0007205|GO:0003951|GO:0008152|GO:0035556|GO:0004143|GO:0007205|	PF13606 (Ankyrin repeat);PF00609 (Diacylglycerol kinase accessory domain);PF00130 (Phorbol esters/diacylglycerol binding domain (C1 domain));PF00781 (Diacylglycerol kinase catalytic domain);	SSF111331;SSF48403;	754_OG5_134203
t.Unigene000333	g.Unigene000333	Unigene000333	1	5020	gi|113677837|ref|NP_001038250.1|_transcription_initiation_factor_TFIID_subunit_1_[Danio_rerio]	84.21	7e-13	ko03022 Basal transcription factors; ;	GO:0005515|GO:0005515|GO:0005515|GO:0005515|	PF00439 (Bromodomain);PF00439 (Bromodomain);PF12157 (Protein of unknown function (DUF3591));PF15288 (Zinc knuckle);	SSF47370;SSF47370;	754_OG5_134296
t.Unigene000334	g.Unigene000334	Unigene000334	1	5020	gi|326670789|ref|XP_001918979.3|_PREDICTED:_sperm-specific_antigen_2_homolog_[Danio_rerio]	38.98	7e-110			PF14723 (Sperm-specific antigen 2 C-terminus);PF14722 (Ki-ras-induced actin-interacting protein-IP3R-interacting domain);		754_OG5_141592
t.Unigene000335	g.Unigene000335	Unigene000335	1	5006	gi|88900457|ref|NP_001034716.1|_cation-independent_mannose-6-phosphate_receptor_precursor_[Danio_rerio]	25.91	2e-09	ko04142 Lysosome; ;	GO:0005215|GO:0005737|GO:0006810|GO:0016021|GO:0005215|GO:0005737|GO:0006810|GO:0016021|GO:0005215|GO:0005737|GO:0006810|GO:0016021|GO:0005215|GO:0005737|GO:0006810|GO:0016021|GO:0005215|GO:0005737|GO:0006810|GO:0016021|GO:0005215|GO:0005737|GO:0006810|GO:0016021|GO:0005215|GO:0005737|GO:0006810|GO:0016021|GO:0005215|GO:0005737|GO:0006810|GO:0016021|GO:0005215|GO:0005737|GO:0006810|GO:0016021|GO:…	PF00040 (Fibronectin type II domain);PF00878 (Cation-independent mannose-6-phosphate receptor repeat);PF00878 (Cation-independent mannose-6-phosphate receptor repeat);PF00878 (Cation-independent mannose-6-phosphate receptor repeat);PF00878 (Cation-independent mannose-6-phosphate receptor repeat);PF00878 (Cation-independent mannose-6-phosphate receptor repeat);PF00878 (Cation-independent mannose-6…	SSF50911;SSF50911;SSF50911;SSF50911;SSF50911;SSF50911;SSF57440;SSF50911;SSF50911;SSF50911;SSF50911;SSF50911;	754_OG5_134152
t.Unigene000336	g.Unigene000336	Unigene000336	1	4994	gi|189522549|ref|XP_699627.3|_PREDICTED:_phosphatidylinositol_3,4,5-trisphosphate-dependent_Rac_exchanger_1_protein_isoform_2_[Danio_rerio]	84.5	0	ko04062 Chemokine signaling pathway; ;	GO:0005515|GO:0005515|GO:0035556|GO:0035556|	PF00610 (Domain found in Dishevelled, Egl-10, and Pleckstrin (DEP));PF00610 (Domain found in Dishevelled, Egl-10, and Pleckstrin (DEP));	SSF50729;SSF50156;SSF46785;SSF46785;SSF50156;	754_OG5_133810
t.Unigene000337	g.Unigene000337	Unigene000337	1	4986	gi|55793857|gb|AAV65851.1|_CD45_precursor_[Ictalurus_punctatus]	67.57	0	ko04514 Cell adhesion molecules (CAMs); ko04660 T cell receptor signaling pathway; ko04666 Fc gamma R-mediated phagocytosis; ko05340 Primary immunodeficiency; ;	GO:0005515|GO:0004725|GO:0006470|GO:0004725|GO:0006470|	PF00102 (Protein-tyrosine phosphatase);PF00102 (Protein-tyrosine phosphatase);	SSF52799;SSF52799;SSF49265;	754_OG5_132665
t.Unigene000338	g.Unigene000338	Unigene000338	1	4986	gi|432854661|ref|XP_004068011.1|_PREDICTED:_probable_cation-transporting_ATPase_13A3-like_[Oryzias_latipes]	82.29	0		GO:0000166|GO:0046872|	PF12710 (haloacid dehalogenase-like hydrolase);PF00122 (E1-E2 ATPase);	SSF81660;SSF81660;SSF81653;SSF56784;SSF56784;SSF56784;SSF81665;SSF81665;SSF81665;	754_OG5_127048
t.Unigene000339	g.Unigene000339	Unigene000339	1	4983	gi|125841549|ref|XP_700210.2|_PREDICTED:_kinesin_family_member_13Ba_[Danio_rerio]	87.89	0		GO:0003777|GO:0005524|GO:0007018|GO:0008017|GO:0005515|GO:0005515|	PF00225 (Kinesin motor domain);PF00498 (FHA domain);PF12423 (Kinesin protein 1B);PF12473 (Kinesin protein);	SSF49879;SSF52540;	754_OG5_126833
t.Unigene000340	g.Unigene000340	Unigene000340	1	4973	gi|125813436|ref|XP_693087.2|_PREDICTED:_hypothetical_protein_LOC564666_[Danio_rerio]	59.73	0		GO:0016772|GO:0004672|GO:0006468|	PF07714 (Protein tyrosine kinase);	SSF56112;	754_OG5_142957
t.Unigene000341	g.Unigene000341	Unigene000341	1	4959	gi|83415192|ref|NP_001032750.1|_solute_carrier_family_6,_member_6_[Danio_rerio]	88.85	4e-141		GO:0005328|GO:0006836|GO:0016021|	PF00209 (Sodium:neurotransmitter symporter family);	SSF161070;	754_OG5_128673
t.Unigene000342	g.Unigene000342	Unigene000342	1	4954	gi|189535029|ref|XP_687332.3|_PREDICTED:_helicase_ARIP4_[Danio_rerio]	60.92	1e-09		GO:0003677|GO:0005524|GO:0003676|GO:0004386|GO:0005524|GO:0003677|GO:0005524|	PF00176 (SNF2 family N-terminal domain);PF00271 (Helicase conserved C-terminal domain);PF00176 (SNF2 family N-terminal domain);	SSF52540;SSF52540;SSF52540;SSF52540;	754_OG5_132407
t.Unigene000343	g.Unigene000343	Unigene000343	1	4942	gi|167963512|ref|NP_001108158.1|_RNA-binding_protein_47_[Danio_rerio]	85.29	0		GO:0003676|GO:0003676|GO:0003676|	PF00076 (RNA recognition motif. (a.k.a. RRM, RBD, or RNP domain));PF00076 (RNA recognition motif. (a.k.a. RRM, RBD, or RNP domain));PF00076 (RNA recognition motif. (a.k.a. RRM, RBD, or RNP domain));	SSF54928;SSF54928;SSF54928;	754_OG5_139955
t.Unigene000344	g.Unigene000344	Unigene000344	1	4940	gi|125830570|ref|XP_686742.2|_PREDICTED:_probable_JmjC_domain-containing_histone_demethylation_protein_2C_[Danio_rerio]	66.23	0					754_OG5_185062
t.Unigene000345	g.Unigene000345	Unigene000345	1	4934	gi|348534341|ref|XP_003454660.1|_PREDICTED:_microtubule-actin_cross-linking_factor_1-like_[Oreochromis_niloticus]	81.32	0		GO:0005515|GO:0005515|GO:0005515|GO:0005515|GO:0005856|GO:0005856|	PF00435 (Spectrin repeat);PF00307 (Calponin homology (CH) domain);PF00307 (Calponin homology (CH) domain);PF00681 (Plectin repeat);PF00681 (Plectin repeat);	SSF46966;SSF47576;SSF46966;SSF75399;SSF46966;SSF46966;SSF46966;	754_OG5_129952
t.Unigene000346	g.Unigene000346	Unigene000346	1	4928	gi|326668417|ref|XP_683046.5|_PREDICTED:_myosin-10_[Danio_rerio]	83.79	0	ko04530 Tight junction; ko05416 Viral myocarditis; ;	GO:0005515|GO:0003774|GO:0005524|GO:0016459|GO:0003774|GO:0016459|	PF00612 (IQ calmodulin-binding motif);PF00063 (Myosin head (motor domain));PF01576 (Myosin tail);	SSF90257;SSF90257;SSF90257;SSF90257;SSF90257;SSF52540;	754_OG5_132088
t.Unigene000347	g.Unigene000347	Unigene000347	1	4926	gi|71834468|ref|NP_001025332.1|_PERQ_amino_acid-rich_with_GYF_domain-containing_protein_2_[Danio_rerio]	74.9	7e-72		GO:0005515|GO:0005515|	PF02213 (GYF domain);	SSF55277;	754_OG5_164643
t.Unigene000348	g.Unigene000348	Unigene000348	1	4921	gi|375298761|ref|NP_001243563.1|_Rho-associated,_coiled-coil_containing_protein_kinase_1_[Danio_rerio]	85.02	0	ko04062 Chemokine signaling pathway; ko04270 Vascular smooth muscle contraction; ko04310 Wnt signaling pathway; ko04350 TGF-beta signaling pathway; ko04360 Axon guidance; ko04510 Focal adhesion; ko04670 Leukocyte transendothelial migration; ko04810 Regulation of actin cytoskeleton; ko05130 Pathogenic Escherichia coli infection; ko05131 Shigellosis; ;	GO:0016772|GO:0017048|GO:0007165|GO:0004672|GO:0005524|GO:0006468|GO:0004674|GO:0005524|GO:0006468|	PF08912 (Rho Binding);PF02185 (Hr1 repeat);PF00069 (Protein kinase domain);PF00433 (Protein kinase C terminal domain);	SSF56112;SSF103652;SSF57889;SSF50729;SSF50729;	754_OG5_129617
t.Unigene000349	g.Unigene000349	Unigene000349	1	4921	gi|218563719|ref|NP_001116245.1|_1-phosphatidylinositol-4,5-bisphosphate_phosphodiesterase_beta-3_[Danio_rerio]	86.48	5e-141	ko00562 Inositol phosphate metabolism; ko01100 Metabolic pathways; ko04020 Calcium signaling pathway; ko04062 Chemokine signaling pathway; ko04070 Phosphatidylinositol signaling system; ko04270 Vascular smooth muscle contraction; ko04310 Wnt signaling pathway; ko04540 Gap junction; ko04720 Long-term potentiation; ko04724 Glutamatergic synapse; ko04725 Cholinergic synapse; ko04730 Long-term depres…	GO:0006629|GO:0008081|GO:0004435|GO:0006629|GO:0007165|GO:0035556|GO:0005515|GO:0004435|GO:0005509|GO:0016042|GO:0004435|GO:0005509|GO:0006629|GO:0005515|GO:0006629|GO:0008081|	PF09279 (Phosphoinositide-specific phospholipase C, efhand-like);PF00388 (Phosphatidylinositol-specific phospholipase C, X domain);PF00387 (Phosphatidylinositol-specific phospholipase C, Y domain);PF00168 (C2 domain);PF08703 (PLC-beta C terminal);PF06631 (Protein of unknown function (DUF1154));	SSF51695;SSF47473;SSF69989;SSF69989;SSF49562;SSF51695;	754_OG5_131119
t.Unigene000350	g.Unigene000350	Unigene000350	1	4916	gi|348523555|ref|XP_003449289.1|_PREDICTED:_low-density_lipoprotein_receptor-related_protein_5_[Oreochromis_niloticus]	79.26	0	ko04310 Wnt signaling pathway; ;	GO:0005515|GO:0005515|GO:0005515|GO:0005515|GO:0005515|GO:0005515|	PF14670 (Coagulation Factor Xa inhibitory site);PF14670 (Coagulation Factor Xa inhibitory site);PF14670 (Coagulation Factor Xa inhibitory site);PF00058 (Low-density lipoprotein receptor repeat class B);PF00058 (Low-density lipoprotein receptor repeat class B);PF00058 (Low-density lipoprotein receptor repeat class B);PF00058 (Low-density lipoprotein receptor repeat class B);PF00058 (Low-density li…	SSF57424;SSF63825;SSF57424;SSF63825;SSF63825;SSF57196;SSF57424;SSF57196;SSF63825;SSF57184;SSF57184;	754_OG5_126933
t.Unigene000351	g.Unigene000351	Unigene000351	1	4906	gi|326680136|ref|XP_684554.5|_PREDICTED:_a-kinase_anchor_protein_13_[Danio_rerio]	48.54	5e-97				SSF48403;
t.Unigene000352	g.Unigene000352	Unigene000352	1	4902	gi|189516979|ref|XP_685164.3|_PREDICTED:_serine/threonine-protein_kinase_WNK4-like_[Danio_rerio]	74.67	4e-48		GO:0016772|GO:0016772|GO:0004672|GO:0005524|GO:0006468|	PF12202 (Oxidative-stress-responsive kinase 1 C terminal);PF00069 (Protein kinase domain);	SSF56112;SSF56112;	754_OG5_127736
t.Unigene000353	g.Unigene000353	Unigene000353	1	4902	gi|189522303|ref|XP_001343753.2|_PREDICTED:_centrosome-associated_protein_350_[Danio_rerio]	55.83	1e-71			PF01302 (CAP-Gly domain);	SSF74924;	754_OG5_134701
t.Unigene000354	g.Unigene000354	Unigene000354	1	4883	gi|432855277|ref|XP_004068141.1|_PREDICTED:_probable_phospholipid-transporting_ATPase_IF-like_[Oryzias_latipes]	86	0		GO:0000166|GO:0046872|	PF00122 (E1-E2 ATPase);PF12710 (haloacid dehalogenase-like hydrolase);	SSF81660;SSF81665;SSF81665;SSF81665;SSF81653;SSF81653;SSF56784;SSF56784;SSF56784;	754_OG5_138687
t.Unigene000355	g.Unigene000355	Unigene000355	1	4876	gi|317418947|emb|CBN80985.1|_Inositol_1,4,5-trisphosphate_receptor_type_1_[Dicentrarchus_labrax]	85.63	0	ko04020 Calcium signaling pathway; ko04070 Phosphatidylinositol signaling system; ko04114 Oocyte meiosis; ko04270 Vascular smooth muscle contraction; ko04540 Gap junction; ko04720 Long-term potentiation; ko04724 Glutamatergic synapse; ko04725 Cholinergic synapse; ko04730 Long-term depression; ko04912 GnRH signaling pathway; ko04970 Salivary secretion; ko04971 Gastric acid secretion; ko04972 Pancr…	GO:0005262|GO:0016020|GO:0070588|GO:0005262|GO:0016020|GO:0070588|	PF01365 (RIH domain);PF01365 (RIH domain);	SSF100909;SSF100909;	754_OG5_129492
t.Unigene000356	g.Unigene000356	Unigene000356	1	4855	gi|292628153|ref|XP_001923807.2|_PREDICTED:_mitochondrial_glutamate_carrier_1_[Danio_rerio]	82.35	7e-162			PF00153 (Mitochondrial carrier protein);PF00153 (Mitochondrial carrier protein);PF00153 (Mitochondrial carrier protein);PF09738 (Double stranded RNA binding protein (DUF2051));	SSF103506;SSF90257;	754_OG5_131872
t.Unigene000357	g.Unigene000357	Unigene000357	1	4853	gi|326674714|ref|XP_698304.4|_PREDICTED:_hypothetical_protein_LOC569805_[Danio_rerio]	32.98	2e-55		GO:0005515|	PF00533 (BRCA1 C Terminus (BRCT) domain);	SSF49879;SSF52113;	754_OG5_243493
t.Unigene000358	g.Unigene000358	Unigene000358	1	4851	gi|113678764|ref|NP_001038433.1|_1-phosphatidylinositol-4,5-bisphosphate_phosphodiesterase_gamma-2_[Danio_rerio]	75.2	0	ko00562 Inositol phosphate metabolism; ko01100 Metabolic pathways; ko04012 ErbB signaling pathway; ko04020 Calcium signaling pathway; ko04070 Phosphatidylinositol signaling system; ko04370 VEGF signaling pathway; ko04650 Natural killer cell mediated cytotoxicity; ko04664 Fc epsilon RI signaling pathway; ko04666 Fc gamma R-mediated phagocytosis; ko04670 Leukocyte transendothelial migration; ko0472…	GO:0004435|GO:0006629|GO:0007165|GO:0035556|GO:0005515|GO:0006629|GO:0008081|GO:0006629|GO:0008081|GO:0005515|GO:0005515|GO:0005515|GO:0005515|	PF00387 (Phosphatidylinositol-specific phospholipase C, Y domain);PF00168 (C2 domain);PF09279 (Phosphoinositide-specific phospholipase C, efhand-like);PF00388 (Phosphatidylinositol-specific phospholipase C, X domain);PF14604 (Variant SH3 domain);PF00017 (SH2 domain);PF00017 (SH2 domain);	SSF47473;SSF50729;SSF55550;SSF51695;SSF51695;SSF55550;SSF50044;SSF49562;	754_OG5_131092
t.Unigene000359	g.Unigene000359	Unigene000359	1	4843	gi|348527930|ref|XP_003451472.1|_PREDICTED:_E3_ubiquitin-protein_ligase_TTC3-like_[Oreochromis_niloticus]	27.56	4e-06		GO:0005515|GO:0008270|	PF13639 (Ring finger domain);PF13414 (TPR repeat);	SSF57850;SSF48452;	754_OG5_234013
t.Unigene000360	g.Unigene000360	Unigene000360	1	4843	gi|449265684|gb|EMC76842.1|_E3_ubiquitin-protein_ligase_MARCH6_[Columba_livia]	86.16	0	ko04141 Protein processing in endoplasmic reticulum; ;	GO:0008270|	PF12906 (RING-variant domain);	SSF57850;	754_OG5_224869
t.Unigene000361	g.Unigene000361	Unigene000361	1	4841	gi|189535788|ref|XP_001921043.1|_PREDICTED:_tensin-like_C1_domain-containing_phosphatase-like_[Danio_rerio]	64.92	0		GO:0005515|GO:0005515|GO:0005515|GO:0005515|	PF00017 (SH2 domain);PF10409 (C2 domain of PTEN tumour-suppressor protein);PF08416 (Phosphotyrosine-binding domain);	SSF50729;SSF55550;SSF49562;	754_OG5_185024
t.Unigene000362	g.Unigene000362	Unigene000362	1	4834	gi|348534021|ref|XP_003454502.1|_PREDICTED:_LOW_QUALITY_PROTEIN:_neurobeachin-like_protein_2-like_[Oreochromis_niloticus]	77.14	0		GO:0005515|GO:0005515|GO:0005515|	PF02138 (Beige/BEACH domain);PF14844 (PH domain associated with Beige/BEACH);PF00400 (WD domain, G-beta repeat);PF00400 (WD domain, G-beta repeat);	SSF50978;SSF81837;SSF50729;	754_OG5_128817
t.Unigene000363	g.Unigene000363	Unigene000363	1	4804	gi|47087327|ref|NP_998639.1|_regulator_of_nonsense_transcripts_1_[Danio_rerio]	98	0	ko03013 RNA transport; ko03015 mRNA surveillance pathway; ;	GO:0000184|GO:0003677|GO:0004386|GO:0005524|GO:0005737|GO:0008270|	PF09416 (RNA helicase (UPF2 interacting domain));PF13086 (AAA domain);PF13087 (AAA domain);	SSF52540;SSF52540;	754_OG5_235715
t.Unigene000364	g.Unigene000364	Unigene000364	1	4804	gi|47226632|emb|CAG07791.1|_unnamed_protein_product_[Tetraodon_nigroviridis]	42.47	0		GO:0005515|	PF14604 (Variant SH3 domain);PF02759 (RUN domain);	SSF50044;SSF140741;	754_OG5_143014
t.Unigene000365	g.Unigene000365	Unigene000365	1	4798	gi|449476695|ref|XP_002194934.2|_PREDICTED:_CAP-Gly_domain-containing_linker_protein_1_isoform_3_[Taeniopygia_guttata]	56.08	0			PF01302 (CAP-Gly domain);PF01302 (CAP-Gly domain);	SSF74924;SSF74924;	754_OG5_130174
t.Unigene000366	g.Unigene000366	Unigene000366	1	4793	gi|324106116|gb|ADY18307.1|_transmembrane_protein_2_[Danio_rerio]	71.08	0			PF10162 (G8 domain);	SSF51126;SSF51126;SSF51126;SSF51126;SSF51126;	754_OG5_134874
t.Unigene000367	g.Unigene000367	Unigene000367	1	4776	gi|189516979|ref|XP_685164.3|_PREDICTED:_serine/threonine-protein_kinase_WNK4-like_[Danio_rerio]	74.67	3e-48		GO:0004672|GO:0005524|GO:0006468|GO:0016772|GO:0016772|	PF12202 (Oxidative-stress-responsive kinase 1 C terminal);PF00069 (Protein kinase domain);	SSF56112;SSF56112;	754_OG5_127736
t.Unigene000368	g.Unigene000368	Unigene000368	1	4773	gi|187960123|ref|NP_001120806.1|_Golgin_subfamily_A_member_2_[Danio_rerio]	74.07	0			PF15070 (Putative golgin subfamily A member 2-like protein 5);		754_OG5_184308
t.Unigene000369	g.Unigene000369	Unigene000369	1	4773	gi|122114606|ref|NP_001073669.1|_eukaryotic_translation_initiation_factor_4_gamma_1_[Danio_rerio]	61.9	4e-25	ko03013 RNA transport; ko05416 Viral myocarditis; ;	GO:0005488|GO:0005515|GO:0005488|GO:0005488|GO:0003723|GO:0005515|	PF02020 (eIF4-gamma/eIF5/eIF2-epsilon);PF02847 (MA3 domain);PF02854 (MIF4G domain);	SSF48371;SSF48371;SSF48371;	754_OG5_132868
t.Unigene000370	g.Unigene000370	Unigene000370	1	4771	gi|348509091|ref|XP_003442085.1|_PREDICTED:_V-type_proton_ATPase_116_kDa_subunit_a_isoform_1-like_isoform_1_[Oreochromis_niloticus]	88.5	0		GO:0015078|GO:0015991|GO:0033179|	PF15237 (PTRF/SDPR family);PF15237 (PTRF/SDPR family);PF01496 (V-type ATPase 116kDa subunit family);		754_OG5_139704
t.Unigene000371	g.Unigene000371	Unigene000371	1	4770	gi|113682366|ref|NP_001038550.1|_enhancer_of_mRNA-decapping_protein_4_[Danio_rerio]	81.22	0	ko03018 RNA degradation; ;	GO:0005515|GO:0005515|	PF00400 (WD domain, G-beta repeat);	SSF50978;	754_OG5_130777
t.Unigene000372	g.Unigene000372	Unigene000372	1	4769	gi|253314468|ref|NP_001156600.1|_thrombospondin-1b_precursor_[Oryzias_latipes]	78.7	0		GO:0005515|GO:0005509|GO:0005576|GO:0007155|GO:0005509|GO:0005509|GO:0007155|GO:0005509|GO:0007155|GO:0005509|GO:0007155|GO:0005509|GO:0007155|GO:0005509|GO:0007155|GO:0005509|GO:0007155|GO:0005509|GO:0007155|	PF00093 (von Willebrand factor type C domain);PF05735 (Thrombospondin C-terminal region);PF07645 (Calcium-binding EGF domain);PF00090 (Thrombospondin type 1 domain);PF00090 (Thrombospondin type 1 domain);PF00090 (Thrombospondin type 1 domain);PF02412 (Thrombospondin type 3 repeat);PF02412 (Thrombospondin type 3 repeat);PF02412 (Thrombospondin type 3 repeat);PF02412 (Thrombospondin type 3 repeat);…	SSF82895;SSF57196;SSF103647;SSF103647;SSF49899;SSF103647;SSF49899;SSF82895;SSF57603;SSF82895;	754_OG5_127873
t.Unigene000373	g.Unigene000373	Unigene000373	1	4768	gi|115313323|gb|AAI24137.1|_Si:ch211-114c12.2_[Danio_rerio]	59.65	2e-08
t.Unigene000374	g.Unigene000374	Unigene000374	1	4748	gi|326670789|ref|XP_001918979.3|_PREDICTED:_sperm-specific_antigen_2_homolog_[Danio_rerio]	38.98	5e-110			PF14723 (Sperm-specific antigen 2 C-terminus);PF14722 (Ki-ras-induced actin-interacting protein-IP3R-interacting domain);		754_OG5_141592
t.Unigene000375	g.Unigene000375	Unigene000375	1	4746	gi|189535029|ref|XP_687332.3|_PREDICTED:_helicase_ARIP4_[Danio_rerio]	60.92	1e-09		GO:0003676|GO:0004386|GO:0005524|GO:0003677|GO:0005524|	PF00271 (Helicase conserved C-terminal domain);PF00176 (SNF2 family N-terminal domain);	SSF52540;SSF52540;SSF52540;SSF52540;	754_OG5_132407
t.Unigene000376	g.Unigene000376	Unigene000376	1	4745	gi|326670789|ref|XP_001918979.3|_PREDICTED:_sperm-specific_antigen_2_homolog_[Danio_rerio]	38.98	5e-110			PF14723 (Sperm-specific antigen 2 C-terminus);PF14722 (Ki-ras-induced actin-interacting protein-IP3R-interacting domain);		754_OG5_141592
t.Unigene000377	g.Unigene000377	Unigene000377	1	4742	gi|432941045|ref|XP_004082802.1|_PREDICTED:_nesprin-2-like_[Oryzias_latipes]	68.57	2e-07		GO:0005515|GO:0005515|GO:0005515|GO:0005515|GO:0005515|	PF00435 (Spectrin repeat);PF00435 (Spectrin repeat);PF00435 (Spectrin repeat);PF00435 (Spectrin repeat);PF00435 (Spectrin repeat);	SSF46966;SSF46966;SSF46966;SSF46966;SSF46966;SSF46966;SSF46966;	754_OG5_129952
t.Unigene000378	g.Unigene000378	Unigene000378	1	4736	gi|114326269|ref|NP_001001840.2|_nuclear_factor_NF-kappa-B_p100_subunit_[Danio_rerio]	67.52	0		GO:0003700|GO:0005634|GO:0006355|GO:0005515|GO:0005515|GO:0007165|GO:0003700|GO:0006355|	PF00554 (Rel homology domain (RHD));PF00023 (Ankyrin repeat);PF00531 (Death domain);PF12796 (Ankyrin repeats (3 copies));PF12796 (Ankyrin repeats (3 copies));PF14259 (RNA recognition motif (a.k.a. RRM, RBD, or RNP domain));PF13893 (RNA recognition motif. (a.k.a. RRM, RBD, or RNP domain));PF13893 (RNA recognition motif. (a.k.a. RRM, RBD, or RNP domain));	SSF48403;SSF47986;SSF81296;SSF49417;SSF54928;SSF54928;SSF54928;	754_OG5_132683
t.Unigene000379	g.Unigene000379	Unigene000379	1	4727	gi|326663969|ref|XP_693816.4|_PREDICTED:_si:ch211-208h7.4_[Danio_rerio]	63.45	0			PF12371 (Protein of unknown function (DUF3651));		754_OG5_134135
t.Unigene000380	g.Unigene000380	Unigene000380	1	4723	gi|380876975|sp|F1QH17.2|MCA3A_DANRE	58.82	2e-57		GO:0005515|GO:0005515|GO:0008270|	PF00307 (Calponin homology (CH) domain);PF00412 (LIM domain);PF12130 (Protein of unknown function (DUF3585));	SSF47576;SSF57716;SSF57716;	754_OG5_128687
t.Unigene000381	g.Unigene000381	Unigene000381	1	4714	gi|50345116|ref|NP_001002228.1|_inactive_rhomboid_protein_1_[Danio_rerio]	81.36	0		GO:0004674|GO:0005524|GO:0006468|GO:0016772|GO:0004672|GO:0005524|GO:0006468|GO:0035556|GO:0035556|GO:0005515|GO:0005515|	PF00433 (Protein kinase C terminal domain);PF00069 (Protein kinase domain);PF12595 (Rhomboid serine protease);PF00130 (Phorbol esters/diacylglycerol binding domain (C1 domain));PF00130 (Phorbol esters/diacylglycerol binding domain (C1 domain));PF00168 (C2 domain);	SSF56112;SSF57889;SSF57889;SSF49562;	754_OG5_132502
t.Unigene000382	g.Unigene000382	Unigene000382	1	4714	gi|31745178|ref|NP_853634.1|_transcription_activator_BRG1_[Danio_rerio]	93.94	0		GO:0003676|GO:0004386|GO:0005524|GO:0005515|GO:0005515|GO:0016817|GO:0003677|GO:0005524|GO:0005515|	PF07529 (HSA);PF00271 (Helicase conserved C-terminal domain);PF00439 (Bromodomain);PF14619 (Snf2-ATP coupling, chromatin remodelling complex);PF07533 (BRK domain);PF00176 (SNF2 family N-terminal domain);	SSF52540;SSF52540;SSF160481;SSF47370;	754_OG5_127595
t.Unigene000383	g.Unigene000383	Unigene000383	1	4713	gi|326674807|ref|XP_003200210.1|_PREDICTED:_neurobeachin-like_protein_2-like_[Danio_rerio]	72.06	0		GO:0005488|GO:0005488|GO:0005488|GO:0005488|GO:0005488|		SSF49899;SSF48371;SSF48371;SSF48371;SSF48371;SSF48371;	754_OG5_181039
t.Unigene000384	g.Unigene000384	Unigene000384	1	4699	gi|410908627|ref|XP_003967792.1|_PREDICTED:_tight_junction_protein_ZO-1-like_[Takifugu_rubripes]	50.75	1e-21		GO:0005515|GO:0005515|GO:0005515|GO:0005515|GO:0005515|GO:0005515|GO:0005515|GO:0005515|	PF07653 (Variant SH3 domain);PF00625 (Guanylate kinase);PF00595 (PDZ domain (Also known as DHR or GLGF));PF00595 (PDZ domain (Also known as DHR or GLGF));PF00595 (PDZ domain (Also known as DHR or GLGF));	SSF50156;SSF50044;SSF50156;SSF52540;SSF50156;	754_OG5_237998
t.Unigene000385	g.Unigene000385	Unigene000385	1	4689	gi|120537647|gb|AAI29249.1|_LOC559027_protein_[Danio_rerio]	73.89	0		GO:0016772|GO:0004672|GO:0005524|GO:0006468|	PF00069 (Protein kinase domain);	SSF56112;	754_OG5_212123
t.Unigene000386	g.Unigene000386	Unigene000386	1	4685	gi|326679111|ref|XP_689922.5|_PREDICTED:_ubiquitin_carboxyl-terminal_hydrolase_19_[Danio_rerio]	71.32	0		GO:0004221|GO:0006511|	PF04969 (CS domain);PF04969 (CS domain);PF01753 (MYND finger);PF00443 (Ubiquitin carboxyl-terminal hydrolase);	SSF49764;SSF54001;SSF54001;SSF144232;SSF49764;	754_OG5_138050
t.Unigene000387	g.Unigene000387	Unigene000387	1	4681	gi|189521150|ref|XP_694912.3|_PREDICTED:_hypothetical_protein_LOC327495_[Danio_rerio]	63.78	5e-84	ko03013 RNA transport; ko03015 mRNA surveillance pathway; ko03040 Spliceosome; ;	GO:0003676|	PF02037 (SAP domain);PF13893 (RNA recognition motif. (a.k.a. RRM, RBD, or RNP domain));	SSF54928;SSF68906;	754_OG5_155375
t.Unigene000388	g.Unigene000388	Unigene000388	1	4679	gi|432895001|ref|XP_004076037.1|_PREDICTED:_ubiquitin_carboxyl-terminal_hydrolase_32-like_[Oryzias_latipes]	76.66	0		GO:0005509|GO:0004221|GO:0006511|GO:0004221|	PF13499 (EF-hand domain pair);PF14836 (Ubiquitin-like domain);PF00443 (Ubiquitin carboxyl-terminal hydrolase);PF06337 (DUSP domain);	SSF54001;SSF54001;SSF54001;SSF47473;SSF143791;SSF143791;	754_OG5_131366
t.Unigene000389	g.Unigene000389	Unigene000389	1	4675	gi|157279308|gb|AAI48167.1|_Nktr_protein_[Danio_rerio]	75.79	1e-173		GO:0003755|GO:0006457|GO:0003755|GO:0006457|	PF00160 (Cyclophilin type peptidyl-prolyl cis-trans isomerase/CLD);	SSF50891;	754_OG5_131614
t.Unigene000390	g.Unigene000390	Unigene000390	1	4669	gi|326671046|ref|XP_002663531.2|_PREDICTED:_mitogen-activated_protein_kinase_kinase_kinase_1_[Danio_rerio]	74.98	0	ko04010 MAPK signaling pathway; ko04120 Ubiquitin mediated proteolysis; ko04622 RIG-I-like receptor signaling pathway; ko04722 Neurotrophin signaling pathway; ko04912 GnRH signaling pathway; ;	GO:0016772|GO:0008270|GO:0004672|GO:0005524|GO:0006468|GO:0005488|GO:0005488|	PF04434 (SWIM zinc finger);PF00069 (Protein kinase domain);	SSF56112;SSF48371;SSF48371;SSF57850;	754_OG5_152352
t.Unigene000391	g.Unigene000391	Unigene000391	1	4668	gi|323510624|ref|NP_001108058.2|_ATP-binding_cassette,_sub-family_A_(ABC1),_member_1B_[Danio_rerio]	40.93	3e-44	ko02010 ABC transporters; ko04975 Fat digestion and absorption; ;	GO:0005524|GO:0016887|	PF12698 (ABC-2 family transporter protein);PF00005 (ABC transporter);	SSF52540;	754_OG5_175495
t.Unigene000392	g.Unigene000392	Unigene000392	1	4665	gi|110626183|ref|NP_001007176.1|_protein_scribble_homolog_[Danio_rerio]	34.36	3e-06		GO:0005515|GO:0005515|GO:0005515|GO:0005515|GO:0005515|GO:0005515|GO:0005515|GO:0005515|GO:0005515|	PF00560 (Leucine Rich Repeat);PF00595 (PDZ domain (Also known as DHR or GLGF));PF00595 (PDZ domain (Also known as DHR or GLGF));PF00595 (PDZ domain (Also known as DHR or GLGF));PF00595 (PDZ domain (Also known as DHR or GLGF));PF12799 (Leucine Rich repeats (2 copies));	SSF50156;SSF50156;SSF50156;SSF50156;SSF52058;	754_OG5_208914
t.Unigene000393	g.Unigene000393	Unigene000393	1	4657	gi|190340092|gb|AAI63923.1|_O-linked_N-acetylglucosamine_(GlcNAc)_transferase_(UDP-N-acetylglucosamine:polypeptide-N-acetylglucosaminyl_transferase)_[Danio_rerio]	96.46	0		GO:0005515|	PF13414 (TPR repeat);PF13414 (TPR repeat);PF13414 (TPR repeat);PF13414 (TPR repeat);PF13414 (TPR repeat);PF13844 (Glycosyl transferase family 41);PF00515 (Tetratricopeptide repeat);	SSF48452;SSF48452;	754_OG5_127266
t.Unigene000394	g.Unigene000394	Unigene000394	1	4653	gi|348542483|ref|XP_003458714.1|_PREDICTED:_TBC1_domain_family_member_9B-like_[Oreochromis_niloticus]	75.05	0		GO:0005097|GO:0032313|GO:0005097|GO:0032313|GO:0005097|GO:0032313|	PF00566 (Rab-GTPase-TBC domain);PF02893 (GRAM domain);	SSF47923;SSF47473;SSF47923;	754_OG5_131587
t.Unigene000395	g.Unigene000395	Unigene000395	1	4653	gi|55793857|gb|AAV65851.1|_CD45_precursor_[Ictalurus_punctatus]	67.57	0	ko04514 Cell adhesion molecules (CAMs); ko04660 T cell receptor signaling pathway; ko04666 Fc gamma R-mediated phagocytosis; ko05340 Primary immunodeficiency; ;	GO:0004725|GO:0006470|GO:0004725|GO:0006470|GO:0005515|	PF00102 (Protein-tyrosine phosphatase);PF00102 (Protein-tyrosine phosphatase);	SSF52799;SSF49265;SSF52799;	754_OG5_132665
t.Unigene000396	g.Unigene000396	Unigene000396	1	4641	gi|189527733|ref|XP_001339797.2|_PREDICTED:_lysine-specific_demethylase_2A_[Danio_rerio]	73.1	0		GO:0003677|GO:0008270|GO:0005515|GO:0005515|	PF02008 (CXXC zinc finger domain);PF02373 (JmjC domain, hydroxylase);PF00646 (F-box domain);	SSF52047;SSF51197;SSF57903;	754_OG5_136534
t.Unigene000397	g.Unigene000397	Unigene000397	1	4626	gi|189531021|ref|XP_001921737.1|_PREDICTED:_putative_Polycomb_group_protein_ASXL2-like_[Danio_rerio]	94.68	7e-46		GO:0006351|GO:0006355|GO:0003677|	PF05066 (HB1, ASXL, restriction endonuclease HTH domain);PF13919 (Asx homology domain);PF13922 (PHD domain of transcriptional enhancer, Asx);		754_OG5_142567
t.Unigene000398	g.Unigene000398	Unigene000398	1	4620	gi|300796442|ref|NP_001179740.1|_probable_ATP-dependent_RNA_helicase_YTHDC2_[Bos_taurus]	72.4	0		GO:0004386|GO:0003676|GO:0003676|GO:0005524|GO:0008026|GO:0003676|GO:0004386|GO:0005524|	PF04408 (Helicase associated domain (HA2));PF01424 (R3H domain);PF00270 (DEAD/DEAH box helicase);PF07717 (Oligonucleotide/oligosaccharide-binding (OB)-fold);PF12796 (Ankyrin repeats (3 copies));PF04146 (YT521-B-like domain);PF00271 (Helicase conserved C-terminal domain);	SSF48403;SSF82708;SSF52540;SSF52540;	754_OG5_212067
t.Unigene000399	g.Unigene000399	Unigene000399	1	4620	gi|190337769|gb|AAI63893.1|_Dnmt1_protein_[Danio_rerio]	87.05	0	ko00270 Cysteine and methionine metabolism; ko01100 Metabolic pathways; ;	GO:0005634|GO:0008134|GO:0003677|GO:0006306|GO:0008168|GO:0003677|GO:0008270|GO:0003677|GO:0003677|	PF06464 (DMAP1-binding Domain);PF00145 (C-5 cytosine-specific DNA methylase);PF12047 (Cytosine specific DNA methyltransferase replication foci domain);PF02008 (CXXC zinc finger domain);PF01426 (BAH domain);PF01426 (BAH domain);	SSF53335;SSF53335;	754_OG5_160161
t.Unigene000400	g.Unigene000400	Unigene000400	1	4612	gi|326664677|ref|XP_001338198.4|_PREDICTED:_plasminogen_activator_inhibitor_1_RNA-binding_protein_[Danio_rerio]	70.15	3e-69			PF04774 (Hyaluronan / mRNA binding family);		754_OG5_232207
t.Unigene000401	g.Unigene000401	Unigene000401	1	4607	gi|41055194|ref|NP_956748.1|_protein_tyrosine_phosphatase,_non-receptor_type_11,_b_[Danio_rerio]	87.74	0	ko04013 MAPK signaling pathway - fly; ko04630 Jak-STAT signaling pathway; ko04650 Natural killer cell mediated cytotoxicity; ko04670 Leukocyte transendothelial migration; ko04722 Neurotrophin signaling pathway; ko04920 Adipocytokine signaling pathway; ko05120 Epithelial cell signaling in Helicobacter pylori infection; ko05211 Renal cell carcinoma; ; ;	GO:0004725|GO:0006470|	PF00102 (Protein-tyrosine phosphatase);	SSF52799;	754_OG5_147863
t.Unigene000402	g.Unigene000402	Unigene000402	1	4606	gi|148226704|ref|NP_001091654.1|_A-kinase_anchor_protein_12_[Danio_rerio]	59.83	4e-41		GO:0006605|GO:0007165|GO:0006605|GO:0007165|	PF03832 (WSK motif);PF03832 (WSK motif);		754_OG5_142438
t.Unigene000403	g.Unigene000403	Unigene000403	1	4601	gi|189527733|ref|XP_001339797.2|_PREDICTED:_lysine-specific_demethylase_2A_[Danio_rerio]	73.09	0		GO:0005515|GO:0003677|GO:0008270|GO:0005515|	PF00646 (F-box domain);PF02008 (CXXC zinc finger domain);PF02373 (JmjC domain, hydroxylase);	SSF51197;SSF57903;SSF52047;	754_OG5_136534
t.Unigene000404	g.Unigene000404	Unigene000404	1	4598	gi|41055194|ref|NP_956748.1|_protein_tyrosine_phosphatase,_non-receptor_type_11,_b_[Danio_rerio]	81.82	3e-150	ko04013 MAPK signaling pathway - fly; ko04630 Jak-STAT signaling pathway; ko04650 Natural killer cell mediated cytotoxicity; ko04670 Leukocyte transendothelial migration; ko04722 Neurotrophin signaling pathway; ko04920 Adipocytokine signaling pathway; ko05120 Epithelial cell signaling in Helicobacter pylori infection; ko05211 Renal cell carcinoma; ; ;	GO:0004725|GO:0006470|	PF00102 (Protein-tyrosine phosphatase);	SSF52799;	754_OG5_144593
t.Unigene000405	g.Unigene000405	Unigene000405	1	4596	gi|189523351|ref|XP_692550.3|_PREDICTED:_hypothetical_protein_LOC564101_[Danio_rerio]	50.43	2e-33					754_OG5_231658
t.Unigene000406	g.Unigene000406	Unigene000406	1	4595	gi|88900457|ref|NP_001034716.1|_cation-independent_mannose-6-phosphate_receptor_precursor_[Danio_rerio]	24.05	9e-15	ko04142 Lysosome; ;	GO:0005215|GO:0005737|GO:0006810|GO:0016021|GO:0005215|GO:0005737|GO:0006810|GO:0016021|GO:0005215|GO:0005737|GO:0006810|GO:0016021|GO:0005215|GO:0005737|GO:0006810|GO:0016021|GO:0005215|GO:0005737|GO:0006810|GO:0016021|GO:0005215|GO:0005737|GO:0006810|GO:0016021|GO:0005215|GO:0005737|GO:0006810|GO:0016021|GO:0005215|GO:0005737|GO:0006810|GO:0016021|GO:0005215|GO:0005737|GO:0006810|GO:0016021|GO:…	PF00878 (Cation-independent mannose-6-phosphate receptor repeat);PF00878 (Cation-independent mannose-6-phosphate receptor repeat);PF00878 (Cation-independent mannose-6-phosphate receptor repeat);PF00878 (Cation-independent mannose-6-phosphate receptor repeat);PF00878 (Cation-independent mannose-6-phosphate receptor repeat);PF00878 (Cation-independent mannose-6-phosphate receptor repeat);PF00878 (…	SSF50911;SSF50911;SSF50911;SSF50911;SSF50911;SSF50911;SSF50911;SSF50911;SSF50911;SSF50911;	754_OG5_140411
t.Unigene000407	g.Unigene000407	Unigene000407	1	4592	gi|292619944|ref|XP_002664137.1|_PREDICTED:_hypothetical_protein_LOC100330611_[Danio_rerio]	35.8	3e-47				SSF52266;	754_OG5_141258
t.Unigene000408	g.Unigene000408	Unigene000408	1	4588	gi|326680136|ref|XP_684554.5|_PREDICTED:_a-kinase_anchor_protein_13_[Danio_rerio]	48.54	2e-97				SSF48403;
t.Unigene000409	g.Unigene000409	Unigene000409	1	4587	gi|326679379|ref|XP_001923008.3|_PREDICTED:_OTU_domain-containing_protein_4_isoform_1_[Danio_rerio]	56.17	8e-125			PF02338 (OTU-like cysteine protease);	SSF54001;SSF63748;	754_OG5_132343
t.Unigene000410	g.Unigene000410	Unigene000410	1	4582	gi|187960123|ref|NP_001120806.1|_Golgin_subfamily_A_member_2_[Danio_rerio]	74.07	0			PF15070 (Putative golgin subfamily A member 2-like protein 5);		754_OG5_184308
t.Unigene000411	g.Unigene000411	Unigene000411	1	4578	gi|348500755|ref|XP_003437938.1|_PREDICTED:_desmoplakin_[Oreochromis_niloticus]	67.25	0	ko05412 Arrhythmogenic right ventricular cardiomyopathy (ARVC); ;	GO:0005856|GO:0005856|GO:0005856|GO:0005856|GO:0005856|GO:0005856|GO:0005856|GO:0005856|	PF00681 (Plectin repeat);PF00681 (Plectin repeat);PF00681 (Plectin repeat);PF00681 (Plectin repeat);PF00681 (Plectin repeat);PF00681 (Plectin repeat);PF00681 (Plectin repeat);PF00681 (Plectin repeat);	SSF75399;SSF75399;SSF75399;SSF75399;SSF75399;	754_OG5_134577
t.Unigene000412	g.Unigene000412	Unigene000412	1	4578	gi|56090186|ref|NP_001007777.1|_far_upstream_element-binding_protein_3_[Danio_rerio]	83.63	0		GO:0003723|GO:0003723|GO:0003723|GO:0003723|	PF00013 (KH domain);PF00013 (KH domain);PF00013 (KH domain);PF00013 (KH domain);PF09005 (Domain of unknown function (DUF1897));PF09005 (Domain of unknown function (DUF1897));	SSF54791;SSF54791;SSF54791;SSF54791;	754_OG5_212229
t.Unigene000413	g.Unigene000413	Unigene000413	1	4574	gi|348530282|ref|XP_003452640.1|_PREDICTED:_LOW_QUALITY_PROTEIN:_liprin-alpha-1-like_[Oreochromis_niloticus]	80.63	0		GO:0005515|	PF07647 (SAM domain (Sterile alpha motif));PF00536 (SAM domain (Sterile alpha motif));PF00536 (SAM domain (Sterile alpha motif));	SSF47769;SSF47769;SSF47769;	754_OG5_204710
t.Unigene000414	g.Unigene000414	Unigene000414	1	4573	gi|122114606|ref|NP_001073669.1|_eukaryotic_translation_initiation_factor_4_gamma_1_[Danio_rerio]	65	2e-12	ko03013 RNA transport; ko05416 Viral myocarditis; ;	GO:0005488|GO:0005488|GO:0003723|GO:0005515|GO:0005515|GO:0005488|	PF02847 (MA3 domain);PF02854 (MIF4G domain);PF02020 (eIF4-gamma/eIF5/eIF2-epsilon);	SSF48371;SSF48371;SSF48371;	754_OG5_132868
t.Unigene000415	g.Unigene000415	Unigene000415	1	4571	gi|18858711|ref|NP_571160.1|_forkhead_box_protein_O3_[Danio_rerio]	71.3	0	ko04062 Chemokine signaling pathway; ko04722 Neurotrophin signaling pathway; ; ; ;	GO:0003700|GO:0006355|GO:0043565|	PF00250 (Fork head domain);	SSF46785;	754_OG5_135703
t.Unigene000416	g.Unigene000416	Unigene000416	1	4557	gi|432896170|ref|XP_004076293.1|_PREDICTED:_EH_domain-binding_protein_1-like_[Oryzias_latipes]	63.87	1e-136		GO:0005515|GO:0005515|	PF12130 (Protein of unknown function (DUF3585));PF00307 (Calponin homology (CH) domain);	SSF47576;	754_OG5_136858
t.Unigene000417	g.Unigene000417	Unigene000417	1	4552	gi|348527930|ref|XP_003451472.1|_PREDICTED:_E3_ubiquitin-protein_ligase_TTC3-like_[Oreochromis_niloticus]	38.73	0		GO:0005515|GO:0008270|	PF13639 (Ring finger domain);	SSF57850;	754_OG5_234013
t.Unigene000418	g.Unigene000418	Unigene000418	1	4545	gi|47678259|emb|CAG30250.1|_Em:AC016026.2_[Homo_sapiens]	57.97	0		GO:0008270|GO:0005515|GO:0005515|	PF00412 (LIM domain);PF00307 (Calponin homology (CH) domain);PF12130 (Protein of unknown function (DUF3585));	SSF57716;SSF47576;SSF57716;	754_OG5_134692
t.Unigene000419	g.Unigene000419	Unigene000419	1	4538	gi|326666090|ref|XP_002661250.2|_PREDICTED:_multidrug_resistance-associated_protein_1-like_[Danio_rerio]	69.24	0	ko02010 ABC transporters; ko04977 Vitamin digestion and absorption; ;	GO:0005524|GO:0006810|GO:0016021|GO:0042626|GO:0055085|GO:0005524|GO:0006810|GO:0016021|GO:0042626|GO:0055085|GO:0005524|GO:0016887|GO:0005524|GO:0016887|GO:0005524|GO:0006810|GO:0016021|GO:0042626|GO:0055085|GO:0005524|GO:0006810|GO:0016021|GO:0042626|GO:0055085|	PF00664 (ABC transporter transmembrane region);PF00664 (ABC transporter transmembrane region);PF00005 (ABC transporter);PF00005 (ABC transporter);	SSF52540;SSF52540;SSF90123;SSF90123;	754_OG5_126561
t.Unigene000420	g.Unigene000420	Unigene000420	1	4536	gi|363741840|ref|XP_417594.3|_PREDICTED:_arginine-glutamic_acid_dipeptide_repeats_protein_[Gallus_gallus]	43.1	2e-10		GO:0003677|GO:0003700|GO:0006355|GO:0008270|GO:0043565|GO:0003677|	PF03154 (Atrophin-1 family);PF00320 (GATA zinc finger);PF01426 (BAH domain);PF01448 (ELM2 domain);	SSF57716;SSF46689;	754_OG5_196781
t.Unigene000421	g.Unigene000421	Unigene000421	1	4535	gi|348537212|ref|XP_003456089.1|_PREDICTED:_hypothetical_protein_LOC100697905_[Oreochromis_niloticus]	31.8	1e-12		GO:0003777|GO:0005524|GO:0007018|GO:0008017|	PF00225 (Kinesin motor domain);	SSF52540;	754_OG5_134941
t.Unigene000422	g.Unigene000422	Unigene000422	1	4534	gi|66347879|ref|NP_001018117.1|_O-linked_N-acetylglucosamine_transferase_isoform_4_[Danio_rerio]	96.52	0		GO:0005515|	PF13844 (Glycosyl transferase family 41);PF13414 (TPR repeat);PF13414 (TPR repeat);PF13414 (TPR repeat);PF13414 (TPR repeat);PF13414 (TPR repeat);PF00515 (Tetratricopeptide repeat);	SSF48452;SSF48452;SSF48452;SSF48452;	754_OG5_127266
t.Unigene000423	g.Unigene000423	Unigene000423	1	4527	gi|326664946|ref|XP_687939.5|_PREDICTED:_macrophage_mannose_receptor_1_[Danio_rerio]	53.95	0	ko04145 Phagosome; ko05152 Tuberculosis; ;	GO:0030246|GO:0030246|GO:0030246|GO:0030246|GO:0030246|GO:0030246|GO:0030246|GO:0030246|	PF00040 (Fibronectin type II domain);PF00059 (Lectin C-type domain);PF00059 (Lectin C-type domain);PF00059 (Lectin C-type domain);PF00059 (Lectin C-type domain);PF00059 (Lectin C-type domain);PF00059 (Lectin C-type domain);PF00059 (Lectin C-type domain);PF00059 (Lectin C-type domain);PF00652 (Ricin-type beta-trefoil lectin domain);	SSF50370;SSF56436;SSF56436;SSF56436;SSF56436;SSF56436;SSF56436;SSF57440;SSF56436;SSF56436;	754_OG5_129546
t.Unigene000424	g.Unigene000424	Unigene000424	1	4517	gi|432896170|ref|XP_004076293.1|_PREDICTED:_EH_domain-binding_protein_1-like_[Oryzias_latipes]	63.87	9e-137		GO:0005515|GO:0005515|	PF12130 (Protein of unknown function (DUF3585));PF00307 (Calponin homology (CH) domain);	SSF47576;	754_OG5_136858
t.Unigene000425	g.Unigene000425	Unigene000425	1	4516	gi|238624120|ref|NP_001121770.2|_chromodomain_helicase_DNA_binding_protein_1_[Danio_rerio]	92.24	0		GO:0003676|GO:0004386|GO:0005524|GO:0003677|GO:0005524|	PF00271 (Helicase conserved C-terminal domain);PF00385 (Chromo (CHRromatin Organisation MOdifier) domain);PF00385 (Chromo (CHRromatin Organisation MOdifier) domain);PF00176 (SNF2 family N-terminal domain);	SSF54160;SSF54160;SSF52540;SSF52540;	754_OG5_127421
t.Unigene000426	g.Unigene000426	Unigene000426	1	4513
t.Unigene000427	g.Unigene000427	Unigene000427	1	4512	gi|211063443|ref|NP_001129959.1|_zinc_finger_SWIM_domain-containing_protein_6_[Danio_rerio]	84.91	0					754_OG5_131245
t.Unigene000428	g.Unigene000428	Unigene000428	1	4509	gi|113681286|ref|NP_001025294.1|_nucleoprotein_TPR_[Danio_rerio]	66.87	0	ko03013 RNA transport; ko04011 MAPK signaling pathway - yeast; ko05200 Pathways in cancer; ; ;	GO:0005643|GO:0006606|	PF07926 (TPR/MLP1/MLP2-like protein);		754_OG5_129652
t.Unigene000429	g.Unigene000429	Unigene000429	1	4505	gi|189535788|ref|XP_001921043.1|_PREDICTED:_tensin-like_C1_domain-containing_phosphatase-like_[Danio_rerio]	57.17	1e-149		GO:0005515|GO:0005515|GO:0005515|GO:0005515|	PF00017 (SH2 domain);PF10409 (C2 domain of PTEN tumour-suppressor protein);PF08416 (Phosphotyrosine-binding domain);	SSF49562;SSF50729;SSF55550;	754_OG5_154148
t.Unigene000430	g.Unigene000430	Unigene000430	1	4502	gi|300796442|ref|NP_001179740.1|_probable_ATP-dependent_RNA_helicase_YTHDC2_[Bos_taurus]	70.55	0		GO:0004386|GO:0003676|GO:0004386|GO:0005524|GO:0003676|GO:0005524|GO:0008026|	PF04408 (Helicase associated domain (HA2));PF12796 (Ankyrin repeats (3 copies));PF07717 (Oligonucleotide/oligosaccharide-binding (OB)-fold);PF00271 (Helicase conserved C-terminal domain);PF04146 (YT521-B-like domain);PF00270 (DEAD/DEAH box helicase);	SSF48403;SSF52540;SSF52540;	754_OG5_132087
t.Unigene000431	g.Unigene000431	Unigene000431	1	4499	gi|348523704|ref|XP_003449363.1|_PREDICTED:_arf-GAP_with_Rho-GAP_domain,_ANK_repeat_and_PH_domain-containing_protein_1-like_[Oreochromis_niloticus]	66.82	0		GO:0007165|GO:0008060|GO:0008270|GO:0032312|GO:0007165|GO:0005622|GO:0007165|	PF00620 (RhoGAP domain);PF01412 (Putative GTPase activating protein for Arf);PF00169 (PH domain);PF00169 (PH domain);PF00788 (Ras association (RalGDS/AF-6) domain);	SSF50729;SSF50729;SSF57863;SSF50729;SSF50729;SSF50729;SSF48350;	754_OG5_186175
t.Unigene000432	g.Unigene000432	Unigene000432	1	4498	gi|116875773|ref|NP_001070917.1|_probable_ubiquitin_carboxyl-terminal_hydrolase_FAF-X_[Danio_rerio]	93.41	0		GO:0005488|GO:0005488|GO:0005488|GO:0005488|GO:0005488|GO:0005488|		SSF48371;SSF48371;SSF48371;SSF48371;SSF48371;SSF48371;	754_OG5_130114
t.Unigene000433	g.Unigene000433	Unigene000433	1	4497	gi|323690136|ref|NP_001191129.1|_A-kinase_anchor_protein_2_[Danio_rerio]	66.38	0		GO:0008360|GO:0016020|	PF15304 (A-kinase anchor protein 2 C-terminus);PF03285 (Paralemmin);		754_OG5_139673
t.Unigene000434	g.Unigene000434	Unigene000434	1	4497	gi|158253987|gb|AAI54007.1|_Zgc:165536_protein_[Danio_rerio]	60	1e-110			PF02338 (OTU-like cysteine protease);	SSF54001;	754_OG5_190520
t.Unigene000435	g.Unigene000435	Unigene000435	1	4482	gi|348530112|ref|XP_003452555.1|_PREDICTED:_A-kinase_anchor_protein_9_[Oreochromis_niloticus]	43.93	3e-137					754_OG5_139163
t.Unigene000436	g.Unigene000436	Unigene000436	1	4478	gi|348519525|ref|XP_003447281.1|_PREDICTED:_dyslexia-associated_protein_KIAA0319-like_protein-like_[Oreochromis_niloticus]	73.07	0			PF02010 (REJ domain);	SSF49299;SSF49299;SSF49299;SSF49299;	754_OG5_145351
t.Unigene000437	g.Unigene000437	Unigene000437	1	4476	gi|326668061|ref|XP_001922596.2|_PREDICTED:_microtubule-associated_serine/threonine-protein_kinase_4_[Danio_rerio]	31.58	1e-11		GO:0005515|GO:0005515|	PF00595 (PDZ domain (Also known as DHR or GLGF));	SSF50156;	754_OG5_205136
t.Unigene000438	g.Unigene000438	Unigene000438	1	4474	gi|211063443|ref|NP_001129959.1|_zinc_finger_SWIM_domain-containing_protein_6_[Danio_rerio]	83.14	0					754_OG5_131245
t.Unigene000439	g.Unigene000439	Unigene000439	1	4468	gi|115313323|gb|AAI24137.1|_Si:ch211-114c12.2_[Danio_rerio]	45.06	6e-17
t.Unigene000440	g.Unigene000440	Unigene000440	1	4467	gi|326673092|ref|XP_686400.5|_PREDICTED:_hypothetical_protein_LOC553518_[Danio_rerio]	42.3	4e-66		GO:0006351|GO:0005515|GO:0006351|	PF07500 (Transcription factor S-II (TFIIS), central domain);PF00628 (PHD-finger);PF07744 (SPOC domain);	SSF57903;SSF46942;	754_OG5_135003
t.Unigene000441	g.Unigene000441	Unigene000441	1	4464	gi|292624775|ref|XP_690395.4|_PREDICTED:_thrombospondin-1_[Danio_rerio]	86.22	0		GO:0005509|GO:0005576|GO:0007155|GO:0005509|GO:0007155|GO:0005509|GO:0007155|GO:0005509|GO:0007155|GO:0005509|GO:0007155|GO:0005509|GO:0007155|GO:0005509|GO:0007155|GO:0005509|GO:0007155|GO:0005509|GO:0005515|	PF05735 (Thrombospondin C-terminal region);PF00090 (Thrombospondin type 1 domain);PF00090 (Thrombospondin type 1 domain);PF00090 (Thrombospondin type 1 domain);PF02412 (Thrombospondin type 3 repeat);PF02412 (Thrombospondin type 3 repeat);PF02412 (Thrombospondin type 3 repeat);PF02412 (Thrombospondin type 3 repeat);PF02412 (Thrombospondin type 3 repeat);PF02412 (Thrombospondin type 3 repeat);PF024…	SSF49899;SSF82895;SSF82895;SSF57196;SSF103647;SSF103647;SSF49899;SSF103647;SSF82895;SSF57603;	754_OG5_127873
t.Unigene000442	g.Unigene000442	Unigene000442	1	4452	gi|55793857|gb|AAV65851.1|_CD45_precursor_[Ictalurus_punctatus]	67.57	0	ko04514 Cell adhesion molecules (CAMs); ko04660 T cell receptor signaling pathway; ko04666 Fc gamma R-mediated phagocytosis; ko05340 Primary immunodeficiency; ;	GO:0004725|GO:0006470|GO:0004725|GO:0006470|GO:0005515|	PF00102 (Protein-tyrosine phosphatase);PF00102 (Protein-tyrosine phosphatase);	SSF52799;SSF49265;SSF52799;	754_OG5_132665
t.Unigene000443	g.Unigene000443	Unigene000443	1	4451	gi|470903846|dbj|BAN05304.1|_dual_specificity_tyrosine-phosphorylation-regulated_kinase_3_[Carassius_auratus]	86.9	0		GO:0016772|GO:0004672|GO:0005524|GO:0006468|	PF00069 (Protein kinase domain);	SSF56112;	754_OG5_127901
t.Unigene000444	g.Unigene000444	Unigene000444	1	4447	gi|326677389|ref|XP_003200823.1|_PREDICTED:_melanoma_inhibitory_activity_protein_3_[Danio_rerio]	64.34	0					754_OG5_139950
t.Unigene000445	g.Unigene000445	Unigene000445	1	4442	gi|348527930|ref|XP_003451472.1|_PREDICTED:_E3_ubiquitin-protein_ligase_TTC3-like_[Oreochromis_niloticus]	38.73	0		GO:0005515|GO:0008270|	PF13639 (Ring finger domain);	SSF57850;	754_OG5_234013
t.Unigene000446	g.Unigene000446	Unigene000446	1	4442	gi|326664677|ref|XP_001338198.4|_PREDICTED:_plasminogen_activator_inhibitor_1_RNA-binding_protein_[Danio_rerio]	65.94	9e-92			PF04774 (Hyaluronan / mRNA binding family);		754_OG5_152998
t.Unigene000447	g.Unigene000447	Unigene000447	1	4419	gi|15625580|gb|AAL04170.1|AF412834_1_mismatch_repair_protein_Msh6_[Danio_rerio]	74.53	0	ko03430 Mismatch repair; ko05200 Pathways in cancer; ; ;	GO:0005524|GO:0006298|GO:0030983|GO:0005524|GO:0006298|GO:0030983|GO:0005524|GO:0006298|GO:0030983|GO:0005524|GO:0006298|GO:0030983|GO:0005524|GO:0006298|GO:0030983|GO:0005524|GO:0006298|GO:0030983|GO:0005524|GO:0006298|GO:0030983|GO:0005524|GO:0006298|GO:0030983|GO:0005524|GO:0006298|GO:0030983|	PF05192 (MutS domain III);PF05188 (MutS domain II);PF00855 (PWWP domain);PF01624 (MutS domain I);PF00488 (MutS domain V);PF05190 (MutS family domain IV);	SSF55271;SSF53150;SSF53150;SSF52540;SSF63748;SSF48334;	754_OG5_214707
t.Unigene000448	g.Unigene000448	Unigene000448	1	4418	gi|354809796|gb|AER42434.1|_ninein-like_protein_[Danio_rerio]	66.64	0		GO:0005509|GO:0005509|	PF13405 (EF-hand domain);PF13499 (EF-hand domain pair);	SSF47473;SSF47473;	754_OG5_146605
t.Unigene000449	g.Unigene000449	Unigene000449	1	4418	gi|77403694|dbj|BAE46429.1|_ORF2-encoded_protein_[Danio_rerio]	46.27	0			PF13472 (GDSL-like Lipase/Acylhydrolase family);PF03372 (Endonuclease/Exonuclease/phosphatase family);	SSF52266;SSF56219;	754_OG5_141602
t.Unigene000450	g.Unigene000450	Unigene000450	1	4417	gi|45387553|ref|NP_991124.1|_double-stranded_RNA-binding_protein_Staufen_homolog_1_[Danio_rerio]	85.69	0		GO:0016772|GO:0004672|GO:0005524|GO:0006468|	PF00069 (Protein kinase domain);PF00035 (Double-stranded RNA binding motif);PF00035 (Double-stranded RNA binding motif);PF00035 (Double-stranded RNA binding motif);PF00035 (Double-stranded RNA binding motif);	SSF56112;SSF54768;SSF54768;SSF54768;SSF54768;SSF54768;	754_OG5_203507
t.Unigene000451	g.Unigene000451	Unigene000451	1	4415	gi|326674378|ref|XP_696437.5|_PREDICTED:_hypothetical_protein_LOC568036_[Danio_rerio]	23.28	3e-11			PF07686 (Immunoglobulin V-set domain);PF07686 (Immunoglobulin V-set domain);PF07686 (Immunoglobulin V-set domain);PF13895 (Immunoglobulin domain);PF08205 (CD80-like C2-set immunoglobulin domain);	SSF48726;SSF48726;SSF48726;SSF48726;SSF48726;SSF48726;SSF48726;	754_OG5_154005
t.Unigene000452	g.Unigene000452	Unigene000452	1	4410	gi|113675935|ref|NP_001038571.1|_furin_A_precursor_[Danio_rerio]	80.66	0	ko05164 Influenza A; ;	GO:0004252|GO:0006508|GO:0004252|GO:0006508|GO:0004252|GO:0006508|	PF00082 (Subtilase family);PF01483 (Proprotein convertase P-domain);	SSF54897;SSF52743;SSF57184;SSF49785;	754_OG5_228192
t.Unigene000453	g.Unigene000453	Unigene000453	1	4409	gi|292627691|ref|XP_692120.3|_PREDICTED:_cohesin_subunit_SA-1_[Danio_rerio]	95.83	6e-32	ko04110 Cell cycle; ko04111 Cell cycle - yeast; ko04113 Meiosis - yeast; ;	GO:0005488|GO:0005488|GO:0005488|	PF08514 (STAG domain);	SSF48371;SSF48371;SSF48371;	754_OG5_127983
t.Unigene000454	g.Unigene000454	Unigene000454	1	4408	gi|205830397|ref|NP_001128605.1|_breast_cancer_anti-estrogen_resistance_1_[Danio_rerio]	74.65	0	ko04062 Chemokine signaling pathway; ko04510 Focal adhesion; ko04670 Leukocyte transendothelial migration; ko04810 Regulation of actin cytoskeleton; ko05100 Bacterial invasion of epithelial cells; ;	GO:0005515|	PF08824 (Serine rich protein interaction domain);PF12026 (Domain of unknown function (DUF3513));	SSF50044;	754_OG5_147867
t.Unigene000455	g.Unigene000455	Unigene000455	1	4407	gi|51980613|gb|AAH81553.1|_Ubr5_protein_[Danio_rerio]	95.77	0	ko04120 Ubiquitin mediated proteolysis; ;	GO:0003723|GO:0003723|GO:0004842|GO:0004842|GO:0004842|	PF00658 (Poly-adenylate binding protein, unique domain);PF00632 (HECT-domain (ubiquitin-transferase));	SSF63570;SSF56204;SSF56204;	754_OG5_132386
t.Unigene000456	g.Unigene000456	Unigene000456	1	4403	gi|14518287|gb|AAK64495.1|AF389401_1_amyloid_precursor_protein_[Danio_rerio]	80.8	4e-123		GO:0046914|GO:0046914|GO:0016021|GO:0004867|GO:0008201|GO:0004867|GO:0008201|	PF12924 (Copper-binding of amyloid precursor, CuBD);PF03494 (Beta-amyloid peptide (beta-APP));PF10515 (beta-amyloid precursor protein C-terminus);PF02177 (Amyloid A4 N-terminal heparin-binding);PF00014 (Kunitz/Bovine pancreatic trypsin inhibitor domain);PF12925 (E2 domain of amyloid precursor protein);	SSF89811;SSF57362;SSF56491;SSF109843;	754_OG5_144683
t.Unigene000457	g.Unigene000457	Unigene000457	1	4401	gi|348523666|ref|XP_003449344.1|_PREDICTED:_serine/threonine-protein_kinase_SIK3_homolog_[Oreochromis_niloticus]	69.22	0		GO:0004672|GO:0005524|GO:0006468|GO:0016772|	PF00069 (Protein kinase domain);	SSF56112;	754_OG5_135574
t.Unigene000458	g.Unigene000458	Unigene000458	1	4400	gi|189528338|ref|XP_001919288.1|_PREDICTED:_regulatory-associated_protein_of_mTOR_isoform_1_[Danio_rerio]	90.87	0	ko04150 mTOR signaling pathway; ko04910 Insulin signaling pathway; ;	GO:0005488|GO:0005488|GO:0005515|GO:0005515|GO:0005515|	PF14538 (Raptor N-terminal CASPase like domain);PF02985 (HEAT repeat);PF00400 (WD domain, G-beta repeat);	SSF48371;SSF48371;SSF50978;	754_OG5_128380
t.Unigene000459	g.Unigene000459	Unigene000459	1	4393	gi|125838086|ref|XP_693953.2|_PREDICTED:_sister_chromatid_cohesion_protein_PDS5_homolog_B_[Danio_rerio]	95.45	0		GO:0005488|GO:0005488|GO:0005488|GO:0005488|GO:0005488|		SSF48371;SSF48371;SSF48371;SSF48371;SSF48371;	754_OG5_211782
t.Unigene000460	g.Unigene000460	Unigene000460	1	4393	gi|348501946|ref|XP_003438530.1|_PREDICTED:_integrin_alpha-X-like_[Oreochromis_niloticus]	49.33	0			PF08441 (Integrin alpha);PF00092 (von Willebrand factor type A domain);	SSF69179;SSF69179;SSF69318;SSF69318;SSF53300;	754_OG5_154202
t.Unigene000461	g.Unigene000461	Unigene000461	1	4391	gi|125838086|ref|XP_693953.2|_PREDICTED:_sister_chromatid_cohesion_protein_PDS5_homolog_B_[Danio_rerio]	95.45	0		GO:0005488|GO:0005488|GO:0005488|GO:0005488|GO:0005488|		SSF48371;SSF48371;SSF48371;SSF48371;SSF48371;	754_OG5_211782
t.Unigene000462	g.Unigene000462	Unigene000462	1	4391	gi|50344988|ref|NP_001002166.1|_lysine-specific_demethylase_5B-B_[Danio_rerio]	78.38	1e-10		GO:0016706|GO:0055114|GO:0005515|GO:0005515|GO:0005634|	PF08429 (PLU-1-like protein);PF00628 (PHD-finger);PF02373 (JmjC domain, hydroxylase);PF02928 (C5HC2 zinc finger);	SSF51197;SSF51197;SSF57903;SSF57903;	754_OG5_178108
t.Unigene000463	g.Unigene000463	Unigene000463	1	4389	gi|187960123|ref|NP_001120806.1|_Golgin_subfamily_A_member_2_[Danio_rerio]	82.77	0			PF15070 (Putative golgin subfamily A member 2-like protein 5);PF15070 (Putative golgin subfamily A member 2-like protein 5);		754_OG5_184308
t.Unigene000464	g.Unigene000464	Unigene000464	1	4385	gi|348502854|ref|XP_003438982.1|_PREDICTED:_probable_phospholipid-transporting_ATPase_IIA_[Oreochromis_niloticus]	94.84	0		GO:0000166|GO:0046872|	PF00702 (haloacid dehalogenase-like hydrolase);PF00122 (E1-E2 ATPase);	SSF81660;SSF81653;SSF81653;SSF56784;SSF56784;SSF56784;SSF81665;SSF81665;SSF81665;	754_OG5_127596
t.Unigene000465	g.Unigene000465	Unigene000465	1	4384	gi|189515813|ref|XP_700704.3|_PREDICTED:_serine/threonine-protein_kinase_N2_[Danio_rerio]	70	2e-23		GO:0007165|GO:0007165|GO:0005515|GO:0004672|GO:0005524|GO:0006468|GO:0016772|GO:0007165|GO:0007165|GO:0007165|GO:0007165|	PF00069 (Protein kinase domain);PF02185 (Hr1 repeat);PF02185 (Hr1 repeat);PF02185 (Hr1 repeat);	SSF46585;SSF46585;SSF49562;SSF56112;SSF46585;	754_OG5_130229
t.Unigene000466	g.Unigene000466	Unigene000466	1	4381	gi|410905025|ref|XP_003965992.1|_PREDICTED:_zinc_finger_protein_407-like_[Takifugu_rubripes]	22.93	6e-06		GO:0046872|GO:0046872|	PF00096 (Zinc finger, C2H2 type);PF00096 (Zinc finger, C2H2 type);PF12171 (Zinc-finger double-stranded RNA-binding);PF13909 (C2H2-type zinc-finger domain);PF13465 (Zinc-finger double domain);PF13465 (Zinc-finger double domain);PF13465 (Zinc-finger double domain);PF13465 (Zinc-finger double domain);	SSF57667;SSF57667;SSF57667;SSF57667;SSF57667;	754_OG5_138889
t.Unigene000467	g.Unigene000467	Unigene000467	1	4381	gi|326677389|ref|XP_003200823.1|_PREDICTED:_melanoma_inhibitory_activity_protein_3_[Danio_rerio]	63.3	0					754_OG5_139950
t.Unigene000468	g.Unigene000468	Unigene000468	1	4378	gi|56790256|ref|NP_571148.1|_tyrosine-protein_kinase_JAK1_[Danio_rerio]	83.58	0	ko04380 Osteoclast differentiation; ko04630 Jak-STAT signaling pathway; ko05140 Leishmaniasis; ko05145 Toxoplasmosis; ko05152 Tuberculosis; ko05160 Hepatitis C; ko05162 Measles; ko05164 Influenza A; ko05200 Pathways in cancer; ; ;	GO:0004672|GO:0006468|GO:0004672|GO:0006468|GO:0016772|GO:0016772|	PF07714 (Protein tyrosine kinase);PF07714 (Protein tyrosine kinase);	SSF50729;SSF55550;SSF47031;SSF56112;SSF56112;	754_OG5_128597
t.Unigene000469	g.Unigene000469	Unigene000469	1	4377	gi|125812677|ref|XP_688694.2|_PREDICTED:_mitogen-activated_protein_kinase_kinase_kinase_3_[Danio_rerio]	89.84	0	ko04010 MAPK signaling pathway; ko04722 Neurotrophin signaling pathway; ko04912 GnRH signaling pathway; ;	GO:0016772|GO:0004672|GO:0005524|GO:0006468|GO:0005515|	PF00069 (Protein kinase domain);PF00564 (PB1 domain);	SSF56112;SSF54277;	754_OG5_178391
t.Unigene000470	g.Unigene000470	Unigene000470	1	4371	gi|326670789|ref|XP_001918979.3|_PREDICTED:_sperm-specific_antigen_2_homolog_[Danio_rerio]	38.98	2e-110			PF14722 (Ki-ras-induced actin-interacting protein-IP3R-interacting domain);PF14723 (Sperm-specific antigen 2 C-terminus);		754_OG5_141592
t.Unigene000471	g.Unigene000471	Unigene000471	1	4371	gi|55793857|gb|AAV65851.1|_CD45_precursor_[Ictalurus_punctatus]	67.57	0	ko04514 Cell adhesion molecules (CAMs); ko04660 T cell receptor signaling pathway; ko04666 Fc gamma R-mediated phagocytosis; ko05340 Primary immunodeficiency; ;	GO:0004725|GO:0006470|GO:0004725|GO:0006470|GO:0005515|	PF00102 (Protein-tyrosine phosphatase);PF00102 (Protein-tyrosine phosphatase);	SSF52799;SSF52799;SSF49265;	754_OG5_132665
t.Unigene000472	g.Unigene000472	Unigene000472	1	4367	gi|47086527|ref|NP_997924.1|_cytoplasmic_FMR1-interacting_protein_1_homolog_[Danio_rerio]	95.45	0	ko04810 Regulation of actin cytoskeleton; ;		PF05994 (Cytoplasmic Fragile-X interacting family);		754_OG5_174435
t.Unigene000473	g.Unigene000473	Unigene000473	1	4366	gi|326672953|ref|XP_003199764.1|_PREDICTED:_WASH_complex_subunit_FAM21_[Danio_rerio]	51.11	3e-112			PF15255 (WASH complex subunit CAP-Z interacting, central region);PF15249 (Glioma tumor suppressor candidate region);		754_OG5_172102
t.Unigene000474	g.Unigene000474	Unigene000474	1	4366	gi|326672953|ref|XP_003199764.1|_PREDICTED:_WASH_complex_subunit_FAM21_[Danio_rerio]	49.74	4e-103			PF15249 (Glioma tumor suppressor candidate region);PF15255 (WASH complex subunit CAP-Z interacting, central region);		754_OG5_172102
t.Unigene000475	g.Unigene000475	Unigene000475	1	4365	gi|205830397|ref|NP_001128605.1|_breast_cancer_anti-estrogen_resistance_1_[Danio_rerio]	74.33	0	ko04062 Chemokine signaling pathway; ko04510 Focal adhesion; ko04670 Leukocyte transendothelial migration; ko04810 Regulation of actin cytoskeleton; ko05100 Bacterial invasion of epithelial cells; ;	GO:0005515|GO:0005515|	PF00018 (SH3 domain);PF12026 (Domain of unknown function (DUF3513));PF08824 (Serine rich protein interaction domain);	SSF50044;	754_OG5_147867
t.Unigene000476	g.Unigene000476	Unigene000476	1	4362	gi|47086747|ref|NP_997809.1|_DENN_domain-containing_protein_5B_[Danio_rerio]	79.95	0		GO:0005515|	PF01477 (PLAT/LH2 domain);PF02759 (RUN domain);PF02759 (RUN domain);PF02141 (DENN (AEX-3) domain);PF03455 (dDENN domain);PF03456 (uDENN domain);	SSF140741;SSF49723;SSF140741;SSF140741;	754_OG5_131218
t.Unigene000477	g.Unigene000477	Unigene000477	1	4362	gi|281604112|ref|NP_001164039.1|_bromodomain_adjacent_to_zinc_finger_domain,_1A_[Rattus_norvegicus]	54.69	4e-110		GO:0005515|	PF15614 (WSTF, HB1, Itc1p, MBD9 motif 3);PF00628 (PHD-finger);PF10537 (ATP-utilising chromatin assembly and remodelling N-terminal);PF02791 (DDT domain);	SSF57903;	754_OG5_133306
t.Unigene000478	g.Unigene000478	Unigene000478	1	4354	gi|326664735|ref|XP_692712.4|_PREDICTED:_cytoskeletal_protein_Sojo_[Danio_rerio]	55.38	0				SSF57997;	754_OG5_140587
t.Unigene000479	g.Unigene000479	Unigene000479	1	4353	gi|27819643|ref|NP_777288.1|_rho-associated_protein_kinase_2_[Danio_rerio]	87.13	0		GO:0004672|GO:0005524|GO:0006468|GO:0004674|GO:0005524|GO:0006468|GO:0007165|GO:0017048|GO:0016772|	PF00069 (Protein kinase domain);PF00433 (Protein kinase C terminal domain);PF02185 (Hr1 repeat);PF08912 (Rho Binding);PF00169 (PH domain);	SSF50729;SSF50729;SSF57889;SSF103652;SSF56112;	754_OG5_129617
t.Unigene000480	g.Unigene000480	Unigene000480	1	4351	gi|326666643|ref|XP_692965.4|_PREDICTED:_histone-lysine_N-methyltransferase_MLL5_[Danio_rerio]	81.9	2e-133	ko00310 Lysine degradation; ;	GO:0005515|GO:0005515|	PF00628 (PHD-finger);PF00856 (SET domain);	SSF57903;SSF82199;	754_OG5_134697
t.Unigene000481	g.Unigene000481	Unigene000481	1	4350	gi|45384404|ref|NP_990273.1|_CAP-Gly_domain-containing_linker_protein_1_[Gallus_gallus]	55.71	3e-21			PF01302 (CAP-Gly domain);	SSF74924;	754_OG5_130174
t.Unigene000482	g.Unigene000482	Unigene000482	1	4349	gi|326680136|ref|XP_684554.5|_PREDICTED:_a-kinase_anchor_protein_13_[Danio_rerio]	38.64	3e-34
t.Unigene000483	g.Unigene000483	Unigene000483	1	4348	gi|348527930|ref|XP_003451472.1|_PREDICTED:_E3_ubiquitin-protein_ligase_TTC3-like_[Oreochromis_niloticus]	38.73	0		GO:0005515|GO:0008270|	PF13639 (Ring finger domain);	SSF57850;	754_OG5_234013
t.Unigene000484	g.Unigene000484	Unigene000484	1	4346	gi|303304950|ref|NP_001181916.1|_low-density_lipoprotein_receptor-related_protein_2_precursor_[Danio_rerio]	33.95	2e-09	ko04340 Hedgehog signaling pathway; ;	GO:0005515|GO:0005515|GO:0005515|GO:0005515|GO:0005515|GO:0005515|GO:0005515|GO:0005509|GO:0005515|GO:0005515|GO:0005515|GO:0005515|GO:0005515|GO:0005515|GO:0005515|GO:0005515|GO:0005515|GO:0005515|GO:0005515|GO:0005515|GO:0005515|	PF00058 (Low-density lipoprotein receptor repeat class B);PF00058 (Low-density lipoprotein receptor repeat class B);PF00058 (Low-density lipoprotein receptor repeat class B);PF07645 (Calcium-binding EGF domain);PF00057 (Low-density lipoprotein receptor domain class A);PF00057 (Low-density lipoprotein receptor domain class A);PF00057 (Low-density lipoprotein receptor domain class A);PF00057 (Low-d…	SSF63825;SSF57196;SSF57424;SSF57424;SSF57424;SSF57424;SSF57424;SSF57424;SSF57196;SSF57424;SSF57424;SSF57424;SSF57424;SSF57196;	754_OG5_130540
t.Unigene000485	g.Unigene000485	Unigene000485	1	4346	gi|326674122|ref|XP_003200075.1|_PREDICTED:_synergin_gamma_[Danio_rerio]	96.43	8e-41				SSF47473;	754_OG5_136207
t.Unigene000486	g.Unigene000486	Unigene000486	1	4339	gi|120537647|gb|AAI29249.1|_LOC559027_protein_[Danio_rerio]	70.27	0		GO:0016772|GO:0004672|GO:0005524|GO:0006468|	PF00069 (Protein kinase domain);	SSF56112;	754_OG5_132836
t.Unigene000487	g.Unigene000487	Unigene000487	1	4331	gi|326679152|ref|XP_001919988.3|_PREDICTED:_vacuolar_protein_sorting-associated_protein_13D_[Danio_rerio]	84.96	0		GO:0005515|GO:0005515|	PF00627 (UBA/TS-N domain);PF06650 (Protein of unknown function (DUF1162));	SSF46934;	754_OG5_133684
t.Unigene000488	g.Unigene000488	Unigene000488	1	4330	gi|432895705|ref|XP_004076121.1|_PREDICTED:_exocyst_complex_component_3-like_[Oryzias_latipes]	60.84	0		GO:0000145|GO:0006887|	PF06046 (Exocyst complex component Sec6);		754_OG5_238102
t.Unigene000489	g.Unigene000489	Unigene000489	1	4330	gi|326674386|ref|XP_001338900.4|_PREDICTED:_hypothetical_protein_LOC798456_[Danio_rerio]	55.07	9e-08		GO:0005515|GO:0005515|	PF00041 (Fibronectin type III domain);PF15227 (zinc finger of C3HC4-type, RING);	SSF49265;SSF57850;	754_OG5_229682
t.Unigene000490	g.Unigene000490	Unigene000490	1	4328	gi|375298735|ref|NP_001243551.1|_mannosyl-oligosaccharide_1,2-alpha-mannosidase_IB_[Danio_rerio]	91.44	0	ko00510 N-Glycan biosynthesis; ko00513 Various types of N-glycan biosynthesis; ko01100 Metabolic pathways; ko04141 Protein processing in endoplasmic reticulum; ;	GO:0004571|GO:0005509|GO:0016020|GO:0004571|GO:0005509|GO:0016020|	PF01532 (Glycosyl hydrolase family 47);	SSF48225;	754_OG5_180105
t.Unigene000491	g.Unigene000491	Unigene000491	1	4319	gi|326672479|ref|XP_001921555.2|_PREDICTED:_dynamin-binding_protein-like_[Danio_rerio]	49.61	4e-72		GO:0005515|GO:0005515|GO:0005089|GO:0035023|GO:0005515|GO:0005515|GO:0005737|GO:0005089|GO:0035023|GO:0005515|	PF00018 (SH3 domain);PF00621 (RhoGEF domain);PF14604 (Variant SH3 domain);PF03114 (BAR domain);	SSF50044;SSF103657;SSF50044;SSF48065;SSF50044;	754_OG5_136042
t.Unigene000492	g.Unigene000492	Unigene000492	1	4317	gi|432896170|ref|XP_004076293.1|_PREDICTED:_EH_domain-binding_protein_1-like_[Oryzias_latipes]	63.87	4e-137		GO:0005515|GO:0005515|	PF00307 (Calponin homology (CH) domain);PF12130 (Protein of unknown function (DUF3585));	SSF47576;	754_OG5_136858
t.Unigene000493	g.Unigene000493	Unigene000493	1	4315	gi|160333235|ref|NP_001007136.2|_protein_LYRIC_[Danio_rerio]	49.85	4e-54	ko04512 ECM-receptor interaction; ko04640 Hematopoietic cell lineage; ko05131 Shigellosis; ;	GO:0005540|GO:0007155|	PF00193 (Extracellular link domain);	SSF56436;
t.Unigene000494	g.Unigene000494	Unigene000494	1	4314	gi|348526129|ref|XP_003450573.1|_PREDICTED:_proline-rich_nuclear_receptor_coactivator_2-like_[Oreochromis_niloticus]	53.21	1e-23			PF15365 (Proline-rich nuclear receptor coactivator);		754_OG5_248766
t.Unigene000495	g.Unigene000495	Unigene000495	1	4309	gi|318086288|ref|NP_001187253.1|_myeloperoxidase_precursor_[Ictalurus_punctatus]	78.18	0	ko05310 Asthma; ;	GO:0004601|GO:0006979|GO:0020037|GO:0055114|GO:0004601|GO:0006979|GO:0020037|GO:0055114|	PF03098 (Animal haem peroxidase);	SSF48113;	754_OG5_189027
t.Unigene000496	g.Unigene000496	Unigene000496	1	4307	gi|375298761|ref|NP_001243563.1|_Rho-associated,_coiled-coil_containing_protein_kinase_1_[Danio_rerio]	95.71	1e-75	ko04062 Chemokine signaling pathway; ko04270 Vascular smooth muscle contraction; ko04310 Wnt signaling pathway; ko04350 TGF-beta signaling pathway; ko04360 Axon guidance; ko04510 Focal adhesion; ko04670 Leukocyte transendothelial migration; ko04810 Regulation of actin cytoskeleton; ko05130 Pathogenic Escherichia coli infection; ko05131 Shigellosis; ;	GO:0017048|GO:0007165|GO:0004674|GO:0005524|GO:0006468|GO:0016772|GO:0004672|GO:0005524|GO:0006468|GO:0016772|GO:0004672|GO:0005524|GO:0006468|	PF08912 (Rho Binding);PF02185 (Hr1 repeat);PF00433 (Protein kinase C terminal domain);PF00069 (Protein kinase domain);PF00069 (Protein kinase domain);	SSF57889;SSF50729;SSF50729;SSF56112;SSF103652;SSF56112;	754_OG5_129617
t.Unigene000497	g.Unigene000497	Unigene000497	1	4305	gi|77403694|dbj|BAE46429.1|_ORF2-encoded_protein_[Danio_rerio]	46.27	0			PF03372 (Endonuclease/Exonuclease/phosphatase family);PF13472 (GDSL-like Lipase/Acylhydrolase family);	SSF56219;SSF52266;	754_OG5_141602
t.Unigene000498	g.Unigene000498	Unigene000498	1	4301	gi|56790256|ref|NP_571148.1|_tyrosine-protein_kinase_JAK1_[Danio_rerio]	83.58	0	ko04380 Osteoclast differentiation; ko04630 Jak-STAT signaling pathway; ko05140 Leishmaniasis; ko05145 Toxoplasmosis; ko05152 Tuberculosis; ko05160 Hepatitis C; ko05162 Measles; ko05164 Influenza A; ko05200 Pathways in cancer; ; ;	GO:0004672|GO:0006468|GO:0004672|GO:0006468|GO:0016772|GO:0016772|	PF07714 (Protein tyrosine kinase);PF07714 (Protein tyrosine kinase);	SSF50729;SSF55550;SSF47031;SSF56112;SSF56112;	754_OG5_128597
t.Unigene000499	g.Unigene000499	Unigene000499	1	4294	gi|291190556|ref|NP_001167288.1|_Signal_transducer_and_activator_of_transcription_5B_[Salmo_salar]	95.28	0	ko04012 ErbB signaling pathway; ko04062 Chemokine signaling pathway; ko04630 Jak-STAT signaling pathway; ko05162 Measles; ko05200 Pathways in cancer; ; ko05221 Acute myeloid leukemia; ;	GO:0003700|GO:0004871|GO:0006355|GO:0007165|GO:0003700|GO:0004871|GO:0006355|GO:0007165|GO:0003700|GO:0006355|GO:0003700|GO:0004871|GO:0006355|GO:0007165|GO:0003700|GO:0004871|GO:0005634|GO:0006355|GO:0007165|GO:0005515|GO:0003700|GO:0004871|GO:0005634|GO:0006355|GO:0007165|	PF02865 (STAT protein, protein interaction domain);PF01017 (STAT protein, all-alpha domain);PF00017 (SH2 domain);PF02864 (STAT protein, DNA binding domain);	SSF48092;SSF49417;SSF47655;SSF55550;	754_OG5_209677
t.Unigene000500	g.Unigene000500	Unigene000500	1	4292	gi|326666090|ref|XP_002661250.2|_PREDICTED:_multidrug_resistance-associated_protein_1-like_[Danio_rerio]	24.37	3e-10	ko02010 ABC transporters; ko04977 Vitamin digestion and absorption; ;	GO:0005524|GO:0006810|GO:0016021|GO:0042626|GO:0055085|GO:0005524|GO:0006810|GO:0016021|GO:0042626|GO:0055085|GO:0005524|GO:0016887|GO:0005524|GO:0006810|GO:0016021|GO:0042626|GO:0055085|GO:0005524|GO:0006810|GO:0016021|GO:0042626|GO:0055085|	PF00664 (ABC transporter transmembrane region);PF00005 (ABC transporter);PF00664 (ABC transporter transmembrane region);	SSF90123;SSF52540;SSF90123;	754_OG5_163103
t.Unigene000501	g.Unigene000501	Unigene000501	1	4291	gi|348527930|ref|XP_003451472.1|_PREDICTED:_E3_ubiquitin-protein_ligase_TTC3-like_[Oreochromis_niloticus]	38.73	0		GO:0005515|GO:0008270|	PF13639 (Ring finger domain);	SSF57850;	754_OG5_234013
t.Unigene000502	g.Unigene000502	Unigene000502	1	4287	gi|319996621|ref|NP_001032765.2|_TRAF2_and_NCK_interacting_kinase_b_[Danio_rerio]	95.97	7e-173		GO:0004672|GO:0005524|GO:0006468|GO:0005083|GO:0016772|GO:0016772|GO:0004672|GO:0005524|GO:0006468|	PF00069 (Protein kinase domain);PF00780 (CNH domain);PF00069 (Protein kinase domain);	SSF56112;SSF56112;	754_OG5_128604
t.Unigene000503	g.Unigene000503	Unigene000503	1	4285	gi|348532093|ref|XP_003453541.1|_PREDICTED:_inhibitor_of_Bruton_tyrosine_kinase_[Oreochromis_niloticus]	69.75	0		GO:0005515|GO:0005515|	PF00651 (BTB/POZ domain);PF00651 (BTB/POZ domain);PF00415 (Regulator of chromosome condensation (RCC1) repeat);PF00415 (Regulator of chromosome condensation (RCC1) repeat);PF00415 (Regulator of chromosome condensation (RCC1) repeat);PF12796 (Ankyrin repeats (3 copies));	SSF54695;SSF50985;SSF54695;SSF48403;	754_OG5_178298
t.Unigene000504	g.Unigene000504	Unigene000504	1	4283	gi|83415192|ref|NP_001032750.1|_solute_carrier_family_6,_member_6_[Danio_rerio]	84.24	2e-108		GO:0005328|GO:0006836|GO:0016021|	PF00209 (Sodium:neurotransmitter symporter family);	SSF161070;	754_OG5_180801
t.Unigene000505	g.Unigene000505	Unigene000505	1	4275	gi|134025258|gb|AAI34810.1|_Anln-like_protein_[Danio_rerio]	61.34	0			PF00169 (PH domain);PF08174 (Cell division protein anillin);	SSF50729;
t.Unigene000506	g.Unigene000506	Unigene000506	1	4270	gi|225579055|ref|NP_001139486.1|_sal-like_protein_1_[Danio_rerio]	82.18	0			PF13894 (C2H2-type zinc finger);PF13465 (Zinc-finger double domain);PF13465 (Zinc-finger double domain);PF13465 (Zinc-finger double domain);PF13465 (Zinc-finger double domain);	SSF57667;SSF57667;SSF57667;SSF57667;SSF57667;	754_OG5_152951
t.Unigene000507	g.Unigene000507	Unigene000507	1	4268	gi|47085913|ref|NP_998314.1|_peptidyl-prolyl_cis-trans_isomerase_FKBP5_[Danio_rerio]	71.43	0		GO:0006457|GO:0006457|	PF00254 (FKBP-type peptidyl-prolyl cis-trans isomerase);PF00254 (FKBP-type peptidyl-prolyl cis-trans isomerase);PF13414 (TPR repeat);	SSF48452;SSF54534;SSF54534;	754_OG5_128118
t.Unigene000508	g.Unigene000508	Unigene000508	1	4267	gi|292611895|ref|XP_001341895.3|_PREDICTED:_multidrug_resistance-associated_protein_1_isoform_1_[Danio_rerio]	84.73	0	ko02010 ABC transporters; ko04977 Vitamin digestion and absorption; ;	GO:0005524|GO:0006810|GO:0016021|GO:0042626|GO:0055085|GO:0005524|GO:0006810|GO:0016021|GO:0042626|GO:0055085|GO:0005524|GO:0006810|GO:0016021|GO:0042626|GO:0055085|GO:0005524|GO:0016887|GO:0005524|GO:0016887|GO:0005524|GO:0006810|GO:0016021|GO:0042626|GO:0055085|	PF00664 (ABC transporter transmembrane region);PF00664 (ABC transporter transmembrane region);PF00005 (ABC transporter);PF00005 (ABC transporter);	SSF52540;SSF90123;SSF52540;SSF90123;	754_OG5_126561
t.Unigene000509	g.Unigene000509	Unigene000509	1	4265	gi|395542865|ref|XP_003773345.1|_PREDICTED:_RNA-binding_protein_47_isoform_2_[Sarcophilus_harrisii]	75.74	0		GO:0003676|GO:0003676|GO:0003676|	PF00076 (RNA recognition motif. (a.k.a. RRM, RBD, or RNP domain));PF00076 (RNA recognition motif. (a.k.a. RRM, RBD, or RNP domain));PF00076 (RNA recognition motif. (a.k.a. RRM, RBD, or RNP domain));	SSF54928;SSF54928;SSF54928;	754_OG5_139955
t.Unigene000510	g.Unigene000510	Unigene000510	1	4265	gi|41053451|ref|NP_956609.1|_insulin_receptor_substrate_2_[Danio_rerio]	66.54	0	ko04722 Neurotrophin signaling pathway; ko04910 Insulin signaling pathway; ko04920 Adipocytokine signaling pathway; ko04930 Type II diabetes mellitus; ko04960 Aldosterone-regulated sodium reabsorption; ;	GO:0005158|	PF00169 (PH domain);PF02174 (PTB domain (IRS-1 type));	SSF50729;SSF50729;	754_OG5_198489
t.Unigene000511	g.Unigene000511	Unigene000511	1	4264	gi|160333235|ref|NP_001007136.2|_protein_LYRIC_[Danio_rerio]	44.05	7e-47		GO:0005540|GO:0007155|	PF00193 (Extracellular link domain);	SSF56436;
t.Unigene000512	g.Unigene000512	Unigene000512	1	4264	gi|3093296|emb|CAA06673.1|_protein_tyrosine_kinase_[Danio_rerio]	50.26	7e-50	ko04380 Osteoclast differentiation; ko04630 Jak-STAT signaling pathway; ko05140 Leishmaniasis; ko05145 Toxoplasmosis; ko05152 Tuberculosis; ko05160 Hepatitis C; ko05162 Measles; ko05164 Influenza A; ko05200 Pathways in cancer; ; ;	GO:0004672|GO:0006468|GO:0004672|GO:0006468|GO:0016772|GO:0016772|	PF07714 (Protein tyrosine kinase);PF07714 (Protein tyrosine kinase);	SSF47031;SSF55550;SSF50729;SSF56112;SSF56112;	754_OG5_128597
t.Unigene000513	g.Unigene000513	Unigene000513	1	4263	gi|301611992|ref|XP_002935503.1|_PREDICTED:_thrombospondin_type-1_domain-containing_protein_4-like_[Xenopus_(Silurana)_tropicalis]	50.83	0		GO:0004222|GO:0031012|GO:0008233|	PF05986 (ADAM-TS Spacer 1);PF08686 (PLAC (protease and lacunin) domain);PF00090 (Thrombospondin type 1 domain);PF00090 (Thrombospondin type 1 domain);PF00090 (Thrombospondin type 1 domain);PF00090 (Thrombospondin type 1 domain);PF00090 (Thrombospondin type 1 domain);PF00090 (Thrombospondin type 1 domain);PF00090 (Thrombospondin type 1 domain);	SSF82895;SSF82895;SSF82895;SSF82895;SSF82895;SSF82895;SSF82895;	754_OG5_229628
t.Unigene000514	g.Unigene000514	Unigene000514	1	4262	gi|375298761|ref|NP_001243563.1|_Rho-associated,_coiled-coil_containing_protein_kinase_1_[Danio_rerio]	83.3	0	ko04062 Chemokine signaling pathway; ko04270 Vascular smooth muscle contraction; ko04310 Wnt signaling pathway; ko04350 TGF-beta signaling pathway; ko04360 Axon guidance; ko04510 Focal adhesion; ko04670 Leukocyte transendothelial migration; ko04810 Regulation of actin cytoskeleton; ko05130 Pathogenic Escherichia coli infection; ko05131 Shigellosis; ;	GO:0017048|GO:0007165|GO:0004674|GO:0005524|GO:0006468|GO:0016772|GO:0004672|GO:0005524|GO:0006468|	PF08912 (Rho Binding);PF02185 (Hr1 repeat);PF00433 (Protein kinase C terminal domain);PF00069 (Protein kinase domain);	SSF57889;SSF50729;SSF50729;SSF56112;SSF103652;	754_OG5_129617
t.Unigene000515	g.Unigene000515	Unigene000515	1	4259	gi|187960123|ref|NP_001120806.1|_Golgin_subfamily_A_member_2_[Danio_rerio]	70.68	0			PF15070 (Putative golgin subfamily A member 2-like protein 5);		754_OG5_233789
t.Unigene000516	g.Unigene000516	Unigene000516	1	4258	gi|113673906|ref|NP_001038240.1|_probable_global_transcription_activator_SNF2L2_isoform_2_[Danio_rerio]	92.88	0		GO:0005515|GO:0003677|GO:0005524|GO:0005515|GO:0016817|GO:0005515|GO:0003676|GO:0004386|GO:0005524|	PF00176 (SNF2 family N-terminal domain);PF07529 (HSA);PF07533 (BRK domain);PF14619 (Snf2-ATP coupling, chromatin remodelling complex);PF00439 (Bromodomain);PF00271 (Helicase conserved C-terminal domain);	SSF160481;SSF47370;SSF52540;SSF52540;	754_OG5_222521
t.Unigene000517	g.Unigene000517	Unigene000517	1	4254	gi|348527930|ref|XP_003451472.1|_PREDICTED:_E3_ubiquitin-protein_ligase_TTC3-like_[Oreochromis_niloticus]	37.95	0		GO:0005515|GO:0008270|	PF13639 (Ring finger domain);	SSF57850;	754_OG5_234013
t.Unigene000518	g.Unigene000518	Unigene000518	1	4247	gi|50726892|ref|NP_998483.1|_serine/threonine-protein_phosphatase_2A_56_kDa_regulatory_subunit_delta_isoform_[Danio_rerio]	93.02	0	ko03015 mRNA surveillance pathway; ko04113 Meiosis - yeast; ko04114 Oocyte meiosis; ko04310 Wnt signaling pathway; ;	GO:0005488|GO:0000159|GO:0007165|GO:0008601|	PF01603 (Protein phosphatase 2A regulatory B subunit (B56 family));	SSF48371;	754_OG5_246500
t.Unigene000519	g.Unigene000519	Unigene000519	1	4242	gi|292628153|ref|XP_001923807.2|_PREDICTED:_mitochondrial_glutamate_carrier_1_[Danio_rerio]	82.35	2e-163			PF00153 (Mitochondrial carrier protein);PF00153 (Mitochondrial carrier protein);PF00153 (Mitochondrial carrier protein);	SSF103506;	754_OG5_131872
t.Unigene000520	g.Unigene000520	Unigene000520	1	4238	gi|147900089|ref|NP_001089952.1|_echinoderm_microtubule-associated_protein-like_4_[Xenopus_laevis]	81.78	0		GO:0005515|GO:0005515|GO:0005515|GO:0005515|GO:0005515|	PF03451 (HELP motif);PF00400 (WD domain, G-beta repeat);PF00400 (WD domain, G-beta repeat);PF00400 (WD domain, G-beta repeat);PF00400 (WD domain, G-beta repeat);PF00400 (WD domain, G-beta repeat);	SSF50998;SSF50998;SSF50998;	754_OG5_129133
t.Unigene000521	g.Unigene000521	Unigene000521	1	4235	gi|18071108|emb|CAC85733.1|_putative_membrane_protein_[Danio_rerio]	87.69	0	ko05010 Alzheimer's disease; ;	GO:0008201|GO:0008201|GO:0016021|GO:0046914|GO:0046914|	PF02177 (Amyloid A4 N-terminal heparin-binding);PF10515 (beta-amyloid precursor protein C-terminus);PF03494 (Beta-amyloid peptide (beta-APP));PF12924 (Copper-binding of amyloid precursor, CuBD);PF12925 (E2 domain of amyloid precursor protein);	SSF56491;SSF89811;SSF109843;	754_OG5_226636
t.Unigene000522	g.Unigene000522	Unigene000522	1	4230	gi|117190552|ref|NP_659174.3|_trinucleotide_repeat-containing_gene_6A_protein_[Mus_musculus]	53.38	0			PF13893 (RNA recognition motif. (a.k.a. RRM, RBD, or RNP domain));	SSF54928;	754_OG5_229973
t.Unigene000523	g.Unigene000523	Unigene000523	1	4230	gi|318086288|ref|NP_001187253.1|_myeloperoxidase_precursor_[Ictalurus_punctatus]	78.18	0		GO:0004601|GO:0006979|GO:0020037|GO:0055114|GO:0004601|GO:0006979|GO:0020037|GO:0055114|	PF03098 (Animal haem peroxidase);	SSF48113;	754_OG5_189027
t.Unigene000524	g.Unigene000524	Unigene000524	1	4227	gi|292619944|ref|XP_002664137.1|_PREDICTED:_hypothetical_protein_LOC100330611_[Danio_rerio]	35.8	3e-47				SSF52266;	754_OG5_141258
t.Unigene000525	g.Unigene000525	Unigene000525	1	4226	gi|187960123|ref|NP_001120806.1|_Golgin_subfamily_A_member_2_[Danio_rerio]	82.77	0			PF15070 (Putative golgin subfamily A member 2-like protein 5);PF15070 (Putative golgin subfamily A member 2-like protein 5);		754_OG5_184308
t.Unigene000526	g.Unigene000526	Unigene000526	1	4226	gi|181330584|ref|NP_001116701.1|_insulin_receptor_b_precursor_[Danio_rerio]	75.45	0	ko04520 Adherens junction; ko04910 Insulin signaling pathway; ko04930 Type II diabetes mellitus; ko04960 Aldosterone-regulated sodium reabsorption; ;	GO:0005515|GO:0005515|GO:0005515|GO:0016020|GO:0004714|GO:0005524|GO:0006468|GO:0007169|GO:0016020|GO:0005515|GO:0005515|GO:0016772|GO:0004672|GO:0006468|	PF00041 (Fibronectin type III domain);PF01030 (Receptor L domain);PF00757 (Furin-like cysteine rich region);PF07714 (Protein tyrosine kinase);	SSF49265;SSF49265;SSF57184;SSF52058;SSF49265;SSF49265;SSF56112;	754_OG5_128769
t.Unigene000527	g.Unigene000527	Unigene000527	1	4221	gi|307344645|ref|NP_001182543.1|_stabilin-1_precursor_[Danio_rerio]	29.48	7e-17			PF12947 (EGF domain);PF12947 (EGF domain);PF02469 (Fasciclin domain);PF02469 (Fasciclin domain);PF02469 (Fasciclin domain);	SSF82153;SSF82153;SSF82153;SSF82153;	754_OG5_133131
t.Unigene000528	g.Unigene000528	Unigene000528	1	4219	gi|350538859|ref|NP_001232897.1|_protein_transport_protein_Sec24C_[Danio_rerio]	90.72	0	ko04141 Protein processing in endoplasmic reticulum; ;	GO:0006886|GO:0006888|GO:0030127|GO:0006886|GO:0006888|GO:0030127|GO:0006886|GO:0006888|GO:0008270|GO:0030127|GO:0006886|GO:0006888|GO:0030127|GO:0006886|GO:0006888|GO:0008270|GO:0030127|	PF04815 (Sec23/Sec24 helical domain);PF08033 (Sec23/Sec24 beta-sandwich domain);PF00626 (Gelsolin repeat);PF04811 (Sec23/Sec24 trunk domain);PF04810 (Sec23/Sec24 zinc finger);	SSF81811;SSF82919;SSF81995;SSF81995;SSF82754;SSF53300;	754_OG5_128033
t.Unigene000529	g.Unigene000529	Unigene000529	1	4218	gi|289577074|ref|NP_957327.2|_5'-3'_exoribonuclease_1_[Danio_rerio]	72.11	0	ko03008 Ribosome biogenesis in eukaryotes; ko03018 RNA degradation; ;				754_OG5_126774
t.Unigene000530	g.Unigene000530	Unigene000530	1	4217	gi|124481687|gb|AAI33124.1|_LOC571625_protein_[Danio_rerio]	81.45	0	ko04111 Cell cycle - yeast; ;	GO:0005488|GO:0005488|GO:0005488|	PF12922 (non-SMC mitotic condensation complex subunit 1, N-term);PF12717 (non-SMC mitotic condensation complex subunit 1);	SSF48371;SSF48371;SSF48371;	754_OG5_128324
t.Unigene000531	g.Unigene000531	Unigene000531	1	4214	gi|318086288|ref|NP_001187253.1|_myeloperoxidase_precursor_[Ictalurus_punctatus]	78.18	0	ko05310 Asthma; ;	GO:0004601|GO:0006979|GO:0020037|GO:0055114|GO:0004601|GO:0006979|GO:0020037|GO:0055114|	PF03098 (Animal haem peroxidase);	SSF48113;	754_OG5_189027
t.Unigene000532	g.Unigene000532	Unigene000532	1	4211	gi|326674661|ref|XP_689770.5|_PREDICTED:_rho_guanine_nucleotide_exchange_factor_2_[Danio_rerio]	70.07	0		GO:0035556|GO:0005089|GO:0035023|GO:0005089|GO:0035023|	PF00169 (PH domain);PF00130 (Phorbol esters/diacylglycerol binding domain (C1 domain));PF00621 (RhoGEF domain);	SSF57889;SSF50729;SSF48065;	754_OG5_140585
t.Unigene000533	g.Unigene000533	Unigene000533	1	4210	gi|119852235|dbj|BAF42760.1|_fibronectin_[Silurus_asotus]	35.87	1e-09	ko04510 Focal adhesion; ko04512 ECM-receptor interaction; ko04810 Regulation of actin cytoskeleton; ko05100 Bacterial invasion of epithelial cells; ko05146 Amoebiasis; ko05200 Pathways in cancer; ; ;	GO:0005515|GO:0005515|GO:0005515|GO:0005515|GO:0005515|GO:0005515|GO:0005576|GO:0005576|GO:0005576|GO:0005515|	PF00041 (Fibronectin type III domain);PF00041 (Fibronectin type III domain);PF00041 (Fibronectin type III domain);PF00041 (Fibronectin type III domain);PF00039 (Fibronectin type I domain);PF00039 (Fibronectin type I domain);PF00039 (Fibronectin type I domain);	SSF49265;SSF57603;SSF57603;SSF49265;SSF57603;SSF49265;	754_OG5_137634
t.Unigene000534	g.Unigene000534	Unigene000534	1	4202	gi|326678004|ref|XP_002666145.2|_PREDICTED:_msx2-interacting_protein_[Danio_rerio]	77.51	0		GO:0003676|GO:0003676|GO:0003676|GO:0003676|	PF00076 (RNA recognition motif. (a.k.a. RRM, RBD, or RNP domain));PF00076 (RNA recognition motif. (a.k.a. RRM, RBD, or RNP domain));PF00076 (RNA recognition motif. (a.k.a. RRM, RBD, or RNP domain));PF00076 (RNA recognition motif. (a.k.a. RRM, RBD, or RNP domain));	SSF54928;SSF54928;SSF54928;	754_OG5_215898
t.Unigene000535	g.Unigene000535	Unigene000535	1	4198	gi|306411775|gb|ADM86237.1|_p65_NF-kB_subunit_[Paralichthys_olivaceus]	59.03	0	ko04010 MAPK signaling pathway; ko04062 Chemokine signaling pathway; ko04210 Apoptosis; ko04380 Osteoclast differentiation; ko04620 Toll-like receptor signaling pathway; ko04621 NOD-like receptor signaling pathway; ko04622 RIG-I-like receptor signaling pathway; ko04623 Cytosolic DNA-sensing pathway; ko04660 T cell receptor signaling pathway; ko04662 B cell receptor signaling pathway; ko04722 Neur…	GO:0003700|GO:0005634|GO:0006355|GO:0003700|GO:0006355|	PF00554 (Rel homology domain (RHD));	SSF81296;SSF49417;	754_OG5_132683
t.Unigene000536	g.Unigene000536	Unigene000536	1	4198	gi|42542620|gb|AAH66513.1|_Ivns1abpa_protein_[Danio_rerio]	35.92	8e-11	ko05164 Influenza A; ;	GO:0005515|GO:0005515|GO:0005515|GO:0005515|GO:0005515|GO:0005515|GO:0005515|	PF01344 (Kelch motif);PF01344 (Kelch motif);PF01344 (Kelch motif);PF01344 (Kelch motif);PF01344 (Kelch motif);PF01344 (Kelch motif);PF00651 (BTB/POZ domain);PF07707 (BTB And C-terminal Kelch);	SSF117281;SSF117281;SSF54695;	754_OG5_135676
t.Unigene000537	g.Unigene000537	Unigene000537	1	4194	gi|292610762|ref|XP_002660875.1|_PREDICTED:_e3_ubiquitin-protein_ligase_MARCH6_isoform_1_[Danio_rerio]	100	3e-15	ko04141 Protein processing in endoplasmic reticulum; ;				754_OG5_159235
t.Unigene000538	g.Unigene000538	Unigene000538	1	4194	gi|326670572|ref|XP_003199241.1|_PREDICTED:_myosin-Ib_isoform_2_[Danio_rerio]	90.19	0		GO:0005515|GO:0005515|GO:0003774|GO:0016459|GO:0003774|GO:0005524|GO:0016459|	PF00612 (IQ calmodulin-binding motif);PF00612 (IQ calmodulin-binding motif);PF06017 (Myosin tail);PF00063 (Myosin head (motor domain));	SSF52540;	754_OG5_126672
t.Unigene000539	g.Unigene000539	Unigene000539	1	4189	gi|119852235|dbj|BAF42760.1|_fibronectin_[Silurus_asotus]	33.72	1e-06	ko04510 Focal adhesion; ko04512 ECM-receptor interaction; ko04810 Regulation of actin cytoskeleton; ko05100 Bacterial invasion of epithelial cells; ko05146 Amoebiasis; ko05200 Pathways in cancer; ; ;	GO:0005515|GO:0005515|GO:0005515|GO:0005515|GO:0005515|GO:0005515|GO:0005515|GO:0005515|GO:0005515|GO:0005515|GO:0005576|GO:0005576|GO:0005576|GO:0005576|GO:0005576|GO:0005576|GO:0005576|GO:0005576|GO:0005515|GO:0005515|GO:0005515|	PF00041 (Fibronectin type III domain);PF00041 (Fibronectin type III domain);PF00041 (Fibronectin type III domain);PF00041 (Fibronectin type III domain);PF00041 (Fibronectin type III domain);PF00041 (Fibronectin type III domain);PF00041 (Fibronectin type III domain);PF00041 (Fibronectin type III domain);PF00039 (Fibronectin type I domain);PF00039 (Fibronectin type I domain);PF00039 (Fibronectin ty…	SSF57603;SSF49265;SSF49265;SSF57603;SSF57603;SSF57603;SSF49265;SSF57603;SSF57440;SSF57440;SSF57603;SSF57603;SSF49265;SSF57603;SSF57603;SSF49265;	754_OG5_137634
t.Unigene000540	g.Unigene000540	Unigene000540	1	4188	gi|432896170|ref|XP_004076293.1|_PREDICTED:_EH_domain-binding_protein_1-like_[Oryzias_latipes]	63.87	2e-137		GO:0005515|GO:0005515|	PF00307 (Calponin homology (CH) domain);PF12130 (Protein of unknown function (DUF3585));	SSF47576;	754_OG5_131381
t.Unigene000541	g.Unigene000541	Unigene000541	1	4185	gi|432926048|ref|XP_004080804.1|_PREDICTED:_E3_ubiquitin-protein_ligase_RNF213-like_[Oryzias_latipes]	49.7	0		GO:0046872|	PF00097 (Zinc finger, C3HC4 type (RING finger));	SSF57850;	754_OG5_135498
t.Unigene000542	g.Unigene000542	Unigene000542	1	4184	gi|47085913|ref|NP_998314.1|_peptidyl-prolyl_cis-trans_isomerase_FKBP5_[Danio_rerio]	75.82	0		GO:0006457|GO:0006457|GO:0005515|	PF13414 (TPR repeat);PF00254 (FKBP-type peptidyl-prolyl cis-trans isomerase);PF00254 (FKBP-type peptidyl-prolyl cis-trans isomerase);PF00515 (Tetratricopeptide repeat);	SSF54534;SSF54534;SSF48452;	754_OG5_150655
t.Unigene000543	g.Unigene000543	Unigene000543	1	4177	gi|326666134|ref|XP_002661260.2|_PREDICTED:_hypothetical_protein_LOC559514_[Danio_rerio]	62.14	0					754_OG5_133605
t.Unigene000544	g.Unigene000544	Unigene000544	1	4171	gi|125995396|ref|NP_001075100.1|_Rho_guanine_nucleotide_exchange_factor_(GEF)_1a_[Danio_rerio]	70.47	0	ko05130 Pathogenic Escherichia coli infection; ;	GO:0035556|GO:0005089|GO:0035023|GO:0005089|GO:0035023|	PF00130 (Phorbol esters/diacylglycerol binding domain (C1 domain));PF00621 (RhoGEF domain);PF00169 (PH domain);	SSF48065;SSF50729;SSF57889;	754_OG5_140585
t.Unigene000545	g.Unigene000545	Unigene000545	1	4170	gi|292628153|ref|XP_001923807.2|_PREDICTED:_mitochondrial_glutamate_carrier_1_[Danio_rerio]	82.35	1e-163			PF00153 (Mitochondrial carrier protein);PF00153 (Mitochondrial carrier protein);PF00153 (Mitochondrial carrier protein);	SSF103506;	754_OG5_131872
t.Unigene000546	g.Unigene000546	Unigene000546	1	4168	gi|317419433|emb|CBN81470.1|_ATP-citrate_synthase_[Dicentrarchus_labrax]	91.67	0	ko00020 Citrate cycle (TCA cycle); ko00720 Carbon fixation pathways in prokaryotes; ko01100 Metabolic pathways; ko01110 Biosynthesis of secondary metabolites; ko01120 Microbial metabolism in diverse environments; ;	GO:0044262|GO:0046912|GO:0044262|GO:0046912|GO:0048037|GO:0003824|GO:0008152|GO:0044262|GO:0046912|	PF02629 (CoA binding domain);PF00549 (CoA-ligase);PF00285 (Citrate synthase);PF08442 (ATP-grasp domain);	SSF51735;SSF48256;SSF48256;SSF52210;SSF56059;	754_OG5_210082
t.Unigene000547	g.Unigene000547	Unigene000547	1	4167	gi|292626952|ref|XP_002666513.1|_PREDICTED:_brefeldin_A-inhibited_guanine_nucleotide-exchange_protein_2-like_[Danio_rerio]	92.76	0		GO:0005488|GO:0005488|GO:0005086|GO:0032012|GO:0005086|GO:0032012|	PF09324 (Domain of unknown function (DUF1981));PF01369 (Sec7 domain);PF12783 (Guanine nucleotide exchange factor in Golgi transport N-terminal);	SSF48371;SSF48371;SSF48425;	754_OG5_127540
t.Unigene000548	g.Unigene000548	Unigene000548	1	4166	gi|432904378|ref|XP_004077301.1|_PREDICTED:_cullin-9-like_[Oryzias_latipes]	72.02	0		GO:0006511|GO:0031461|GO:0031625|GO:0006511|GO:0031461|GO:0031625|GO:0006511|GO:0031461|GO:0031625|GO:0008270|	PF00888 (Cullin family);PF10557 (Cullin protein neddylation domain);PF01485 (IBR domain);	SSF75632;SSF46785;SSF57850;SSF57850;SSF49785;	754_OG5_135502
t.Unigene000549	g.Unigene000549	Unigene000549	1	4162	gi|160333235|ref|NP_001007136.2|_protein_LYRIC_[Danio_rerio]	48.81	1e-51		GO:0005540|GO:0007155|	PF00193 (Extracellular link domain);	SSF56436;
t.Unigene000550	g.Unigene000550	Unigene000550	1	4161	gi|3641657|dbj|BAA33380.1|_alpha_1_type_I_collagen_[Oncorhynchus_mykiss]	87.57	0	ko04510 Focal adhesion; ko04512 ECM-receptor interaction; ko04974 Protein digestion and absorption; ko05146 Amoebiasis; ;	GO:0005201|GO:0005581|	PF01410 (Fibrillar collagen C-terminal domain);PF01391 (Collagen triple helix repeat (20 copies));PF01391 (Collagen triple helix repeat (20 copies));PF01391 (Collagen triple helix repeat (20 copies));PF01391 (Collagen triple helix repeat (20 copies));PF01391 (Collagen triple helix repeat (20 copies));PF01391 (Collagen triple helix repeat (20 copies));PF01391 (Collagen triple helix repeat (20 copi…		754_OG5_143622
t.Unigene000551	g.Unigene000551	Unigene000551	1	4157	gi|432887619|ref|XP_004074942.1|_PREDICTED:_PH_and_SEC7_domain-containing_protein_3-like_[Oryzias_latipes]	71.75	0	ko04144 Endocytosis; ;	GO:0005086|GO:0032012|GO:0005086|GO:0032012|	PF01369 (Sec7 domain);PF15410 (Pleckstrin homology domain);	SSF48425;SSF50729;	754_OG5_214832
t.Unigene000552	g.Unigene000552	Unigene000552	1	4153	gi|326668711|ref|XP_002662529.2|_PREDICTED:_si:ch211-232m8.6_[Danio_rerio]	88.21	0		GO:0003924|GO:0005525|	PF00350 (Dynamin family);	SSF52540;	754_OG5_133363
t.Unigene000553	g.Unigene000553	Unigene000553	1	4151	gi|255652966|ref|NP_001038274.1|_serine/threonine-protein_phosphatase_4_regulatory_subunit_3_[Danio_rerio]	94	5e-20		GO:0005488|	PF04802 (Component of IIS longevity pathway SMK-1);	SSF50729;SSF48371;	754_OG5_190693
t.Unigene000554	g.Unigene000554	Unigene000554	1	4151	gi|410911392|ref|XP_003969174.1|_PREDICTED:_uncharacterized_protein_LOC101063884_[Takifugu_rubripes]	35.67	0		GO:0003950|	PF02825 (WWE domain);PF00644 (Poly(ADP-ribose) polymerase catalytic domain);	SSF54928;SSF54928;SSF117839;SSF56399;	754_OG5_160977
t.Unigene000555	g.Unigene000555	Unigene000555	1	4151	gi|242345560|gb|ACS52175.2|_stabilin_2_[Danio_rerio]	25.97	7e-32		GO:0005540|GO:0007155|	PF02469 (Fasciclin domain);PF12661 (Human growth factor-like EGF);PF12661 (Human growth factor-like EGF);PF12947 (EGF domain);PF02469 (Fasciclin domain);PF02469 (Fasciclin domain);PF12947 (EGF domain);PF12947 (EGF domain);PF00193 (Extracellular link domain);	SSF82153;SSF57196;SSF57196;SSF82153;SSF56436;SSF57196;SSF57196;SSF82153;	754_OG5_133131
t.Unigene000556	g.Unigene000556	Unigene000556	1	4148	gi|292620076|ref|XP_001921423.2|_PREDICTED:_semaphorin-4G_[Danio_rerio]	69.07	0	ko04360 Axon guidance; ;	GO:0005515|GO:0005515|GO:0004872|GO:0007275|GO:0016020|GO:0016020|	PF01403 (Sema domain);PF01437 (Plexin repeat);	SSF48726;SSF101912;SSF103575;	754_OG5_145256
t.Unigene000557	g.Unigene000557	Unigene000557	1	4148	gi|432926048|ref|XP_004080804.1|_PREDICTED:_E3_ubiquitin-protein_ligase_RNF213-like_[Oryzias_latipes]	49.36	0		GO:0046872|	PF00097 (Zinc finger, C3HC4 type (RING finger));	SSF57850;	754_OG5_135498
t.Unigene000558	g.Unigene000558	Unigene000558	1	4141	gi|317419838|emb|CBN81874.1|_5-oxoprolinase_[Dicentrarchus_labrax]	67.59	6e-29	ko00480 Glutathione metabolism; ;	GO:0016787|GO:0003824|	PF05378 (Hydantoinase/oxoprolinase N-terminal region);PF01968 (Hydantoinase/oxoprolinase);PF02538 (Hydantoinase B/oxoprolinase);		754_OG5_128108
t.Unigene000559	g.Unigene000559	Unigene000559	1	4141	gi|348519525|ref|XP_003447281.1|_PREDICTED:_dyslexia-associated_protein_KIAA0319-like_protein-like_[Oreochromis_niloticus]	75	0			PF02010 (REJ domain);	SSF49299;SSF49299;SSF49299;SSF49299;	754_OG5_145351
t.Unigene000560	g.Unigene000560	Unigene000560	1	4130	gi|189535188|ref|XP_001919781.1|_PREDICTED:_histone-lysine_N-methyltransferase,_H3_lysine-79_specific_[Danio_rerio]	66.46	0	ko00310 Lysine degradation; ;
t.Unigene000561	g.Unigene000561	Unigene000561	1	4129	gi|189526911|ref|XP_697383.3|_PREDICTED:_hypothetical_protein_LOC568932_[Danio_rerio]	82.61	9e-97		GO:0005634|GO:0006355|GO:0016747|GO:0005515|	PF01853 (MOZ/SAS family);PF00628 (PHD-finger);	SSF55729;SSF57903;SSF46785;	754_OG5_126735
t.Unigene000562	g.Unigene000562	Unigene000562	1	4126	gi|190338031|gb|AAI62583.1|_Pc_protein_[Danio_rerio]	90.18	0	ko00020 Citrate cycle (TCA cycle); ko00620 Pyruvate metabolism; ko00720 Carbon fixation pathways in prokaryotes; ko01100 Metabolic pathways; ko01120 Microbial metabolism in diverse environments; ;	GO:0003824|GO:0005524|GO:0003824|GO:0008152|GO:0016874|	PF00682 (HMGL-like);PF02786 (Carbamoyl-phosphate synthase L chain, ATP binding domain);PF00289 (Carbamoyl-phosphate synthase L chain, N-terminal domain);PF02785 (Biotin carboxylase C-terminal domain);PF00364 (Biotin-requiring enzyme);PF02436 (Conserved carboxylase domain);	SSF89000;SSF52440;SSF56059;SSF51230;SSF51569;SSF51246;	754_OG5_168763
t.Unigene000563	g.Unigene000563	Unigene000563	1	4126	gi|291190556|ref|NP_001167288.1|_Signal_transducer_and_activator_of_transcription_5B_[Salmo_salar]	95.28	0	ko04012 ErbB signaling pathway; ko04062 Chemokine signaling pathway; ko04630 Jak-STAT signaling pathway; ko05162 Measles; ko05200 Pathways in cancer; ; ko05221 Acute myeloid leukemia; ;	GO:0003700|GO:0004871|GO:0006355|GO:0007165|GO:0003700|GO:0004871|GO:0006355|GO:0007165|GO:0003700|GO:0006355|GO:0003700|GO:0004871|GO:0006355|GO:0007165|GO:0003700|GO:0004871|GO:0005634|GO:0006355|GO:0007165|GO:0005515|GO:0003700|GO:0004871|GO:0005634|GO:0006355|GO:0007165|	PF02865 (STAT protein, protein interaction domain);PF01017 (STAT protein, all-alpha domain);PF00017 (SH2 domain);PF02864 (STAT protein, DNA binding domain);	SSF48092;SSF49417;SSF47655;SSF55550;	754_OG5_209677
t.Unigene000564	g.Unigene000564	Unigene000564	1	4126	gi|53933228|ref|NP_001005582.1|_CCR4-NOT_transcription_complex_subunit_3_[Danio_rerio]	67	2e-115	ko03018 RNA degradation; ;	GO:0005634|GO:0006355|GO:0005634|GO:0006355|	PF04065 (Not1 N-terminal domain, CCR4-Not complex component);PF04153 (NOT2 / NOT3 / NOT5 family);		754_OG5_179748
t.Unigene000565	g.Unigene000565	Unigene000565	1	4126	gi|189521528|ref|XP_001919544.1|_PREDICTED:_hypothetical_protein_LOC100149667_[Danio_rerio]	48.84	5e-25			PF14259 (RNA recognition motif (a.k.a. RRM, RBD, or RNP domain));	SSF54928;SSF54928;	754_OG5_135484
t.Unigene000566	g.Unigene000566	Unigene000566	1	4125	gi|1305527|gb|AAA99159.1|_L1-like_cell_adhesion_molecule_antigen_E587_[Carassius_auratus]	54.87	0		GO:0005515|GO:0005515|GO:0005515|GO:0005515|GO:0005515|GO:0005515|GO:0005515|GO:0005515|GO:0005515|	PF00041 (Fibronectin type III domain);PF00041 (Fibronectin type III domain);PF00041 (Fibronectin type III domain);PF00041 (Fibronectin type III domain);PF00041 (Fibronectin type III domain);PF07679 (Immunoglobulin I-set domain);PF07679 (Immunoglobulin I-set domain);PF07679 (Immunoglobulin I-set domain);PF07679 (Immunoglobulin I-set domain);PF13895 (Immunoglobulin domain);PF13927 (Immunoglobulin d…	SSF48726;SSF48726;SSF48726;SSF48726;SSF48726;SSF49265;SSF49265;SSF49265;SSF48726;SSF49265;	754_OG5_132831
t.Unigene000567	g.Unigene000567	Unigene000567	1	4122	gi|160773390|gb|AAI55226.1|_Acsl1_protein_[Danio_rerio]	82.55	0	ko00071 Fatty acid metabolism; ko01100 Metabolic pathways; ko03320 PPAR signaling pathway; ko04146 Peroxisome; ko04920 Adipocytokine signaling pathway; ;	GO:0003824|GO:0008152|	PF00501 (AMP-binding enzyme);	SSF56801;SSF56801;	754_OG5_219456
t.Unigene000568	g.Unigene000568	Unigene000568	1	4120	gi|41053519|ref|NP_957117.1|_kinesin_family_member_4_[Danio_rerio]	82.27	0		GO:0003777|GO:0005524|GO:0007018|GO:0008017|	PF00225 (Kinesin motor domain);	SSF52540;	754_OG5_130398
t.Unigene000569	g.Unigene000569	Unigene000569	1	4120	gi|326679679|ref|XP_689158.5|_PREDICTED:_si:dkey-11p10.8_[Danio_rerio]	71.1	0		GO:0005515|	PF00169 (PH domain);	SSF50729;SSF49879;SSF103657;SSF103657;	754_OG5_131907
t.Unigene000570	g.Unigene000570	Unigene000570	1	4118	gi|187960123|ref|NP_001120806.1|_Golgin_subfamily_A_member_2_[Danio_rerio]	70.83	0			PF15070 (Putative golgin subfamily A member 2-like protein 5);		754_OG5_233789
t.Unigene000571	g.Unigene000571	Unigene000571	1	4114	gi|432887619|ref|XP_004074942.1|_PREDICTED:_PH_and_SEC7_domain-containing_protein_3-like_[Oryzias_latipes]	71.75	0	ko04144 Endocytosis; ;	GO:0005086|GO:0032012|GO:0005086|GO:0032012|	PF15410 (Pleckstrin homology domain);PF01369 (Sec7 domain);	SSF50729;SSF48425;	754_OG5_214832
t.Unigene000572	g.Unigene000572	Unigene000572	1	4113	gi|326670572|ref|XP_003199241.1|_PREDICTED:_myosin-Ib_isoform_2_[Danio_rerio]	88.08	0		GO:0003774|GO:0005524|GO:0016459|GO:0005515|GO:0005515|GO:0003774|GO:0016459|	PF00063 (Myosin head (motor domain));PF00612 (IQ calmodulin-binding motif);PF00612 (IQ calmodulin-binding motif);PF06017 (Myosin tail);	SSF52540;SSF52540;	754_OG5_126672
t.Unigene000573	g.Unigene000573	Unigene000573	1	4111	gi|190339270|gb|AAI62507.1|_Protein_phosphatase_1E_(PP2C_domain_containing)_[Danio_rerio]	68.4	0		GO:0003824|GO:0003824|	PF00481 (Protein phosphatase 2C);	SSF81606;	754_OG5_244189
t.Unigene000574	g.Unigene000574	Unigene000574	1	4110	gi|432859894|ref|XP_004069289.1|_PREDICTED:_uncharacterized_protein_LOC101161630_[Oryzias_latipes]	51.55	2e-25
t.Unigene000575	g.Unigene000575	Unigene000575	1	4109	gi|375493492|ref|NP_001243652.1|_complement_component_C8_beta_chain_precursor_[Danio_rerio]	30.5	4e-63	ko04610 Complement and coagulation cascades; ko05020 Prion diseases; ko05146 Amoebiasis; ko05322 Systemic lupus erythematosus; ;	GO:0005515|GO:0005515|GO:0005515|GO:0005515|	PF00057 (Low-density lipoprotein receptor domain class A);PF01823 (MAC/Perforin domain);PF00057 (Low-density lipoprotein receptor domain class A);PF01823 (MAC/Perforin domain);	SSF57424;SSF82895;SSF82895;SSF82895;SSF57424;SSF57196;	754_OG5_143397
t.Unigene000576	g.Unigene000576	Unigene000576	1	4107	gi|326676757|ref|XP_685984.5|_PREDICTED:_hypothetical_protein_LOC557772_[Danio_rerio]	30.15	2e-08					754_OG5_152769
t.Unigene000577	g.Unigene000577	Unigene000577	1	4105	gi|55925512|ref|NP_001007299.1|_dynamin-like_120_kDa_protein,_mitochondrial_precursor_[Danio_rerio]	88.18	0		GO:0003924|GO:0005525|	PF00350 (Dynamin family);	SSF52540;	754_OG5_133363
t.Unigene000578	g.Unigene000578	Unigene000578	1	4105	gi|470903846|dbj|BAN05304.1|_dual_specificity_tyrosine-phosphorylation-regulated_kinase_3_[Carassius_auratus]	86.95	0		GO:0016772|GO:0004672|GO:0005524|GO:0006468|	PF00069 (Protein kinase domain);	SSF56112;	754_OG5_127901
t.Unigene000579	g.Unigene000579	Unigene000579	1	4103	gi|3093296|emb|CAA06673.1|_protein_tyrosine_kinase_[Danio_rerio]	63.16	4e-08	ko04380 Osteoclast differentiation; ko04630 Jak-STAT signaling pathway; ko05140 Leishmaniasis; ko05145 Toxoplasmosis; ko05152 Tuberculosis; ko05160 Hepatitis C; ko05162 Measles; ko05164 Influenza A; ko05200 Pathways in cancer; ; ;	GO:0016772|GO:0016772|GO:0004672|GO:0006468|GO:0004672|GO:0006468|	PF07714 (Protein tyrosine kinase);PF07714 (Protein tyrosine kinase);	SSF56112;SSF56112;SSF47031;SSF50729;SSF55550;	754_OG5_236580
t.Unigene000580	g.Unigene000580	Unigene000580	1	4100	gi|348504406|ref|XP_003439752.1|_PREDICTED:_paired_amphipathic_helix_protein_Sin3b-like_[Oreochromis_niloticus]	81.25	3e-48	ko05016 Huntington's disease; ;	GO:0005634|GO:0006355|GO:0005634|GO:0006355|GO:0005634|GO:0006355|GO:0005634|GO:0006355|GO:0005634|GO:0006355|	PF02671 (Paired amphipathic helix repeat);PF02671 (Paired amphipathic helix repeat);PF08295 (Sin3 family co-repressor);	SSF47762;SSF47762;SSF47762;	754_OG5_127846
t.Unigene000581	g.Unigene000581	Unigene000581	1	4100	gi|47085913|ref|NP_998314.1|_peptidyl-prolyl_cis-trans_isomerase_FKBP5_[Danio_rerio]	70.99	0		GO:0006457|GO:0006457|GO:0005515|	PF00254 (FKBP-type peptidyl-prolyl cis-trans isomerase);PF00254 (FKBP-type peptidyl-prolyl cis-trans isomerase);PF00515 (Tetratricopeptide repeat);PF13414 (TPR repeat);	SSF54534;SSF54534;SSF48452;	754_OG5_128118
t.Unigene000582	g.Unigene000582	Unigene000582	1	4091	gi|348519387|ref|XP_003447212.1|_PREDICTED:_exostosin-1b-like_[Oreochromis_niloticus]	85.02	0		GO:0016758|GO:0031227|	PF09258 (Glycosyl transferase family 64 domain);PF03016 (Exostosin family);	SSF53448;	754_OG5_130912
t.Unigene000583	g.Unigene000583	Unigene000583	1	4090	gi|116487644|gb|AAI25966.1|_Aof2_protein_[Danio_rerio]	49.04	2e-07		GO:0003677|GO:0016491|GO:0055114|GO:0005515|	PF01593 (Flavin containing amine oxidoreductase);PF04433 (SWIRM domain);	SSF54373;SSF51905;SSF51905;SSF51905;SSF46689;	754_OG5_131236
t.Unigene000584	g.Unigene000584	Unigene000584	1	4090	gi|292628153|ref|XP_001923807.2|_PREDICTED:_mitochondrial_glutamate_carrier_1_[Danio_rerio]	82.35	8e-164			PF00153 (Mitochondrial carrier protein);PF00153 (Mitochondrial carrier protein);PF00153 (Mitochondrial carrier protein);	SSF103506;	754_OG5_131872
t.Unigene000585	g.Unigene000585	Unigene000585	1	4089	gi|53933228|ref|NP_001005582.1|_CCR4-NOT_transcription_complex_subunit_3_[Danio_rerio]	78.4	1e-133	ko03018 RNA degradation; ;	GO:0005634|GO:0006355|GO:0005634|GO:0006355|	PF04065 (Not1 N-terminal domain, CCR4-Not complex component);PF04153 (NOT2 / NOT3 / NOT5 family);		754_OG5_179748
t.Unigene000586	g.Unigene000586	Unigene000586	1	4086	gi|63101858|gb|AAH95277.1|_Nktr_protein_[Danio_rerio]	75	9e-55
t.Unigene000587	g.Unigene000587	Unigene000587	1	4079	gi|326671046|ref|XP_002663531.2|_PREDICTED:_mitogen-activated_protein_kinase_kinase_kinase_1_[Danio_rerio]	78.43	0	ko04010 MAPK signaling pathway; ko04120 Ubiquitin mediated proteolysis; ko04622 RIG-I-like receptor signaling pathway; ko04722 Neurotrophin signaling pathway; ko04912 GnRH signaling pathway; ;	GO:0016772|GO:0005488|GO:0005488|GO:0008270|GO:0004672|GO:0005524|GO:0006468|	PF04434 (SWIM zinc finger);PF00069 (Protein kinase domain);	SSF56112;SSF48371;SSF48371;SSF57850;	754_OG5_152352
t.Unigene000588	g.Unigene000588	Unigene000588	1	4079	gi|292628153|ref|XP_001923807.2|_PREDICTED:_mitochondrial_glutamate_carrier_1_[Danio_rerio]	82.35	7e-164			PF00153 (Mitochondrial carrier protein);PF00153 (Mitochondrial carrier protein);PF00153 (Mitochondrial carrier protein);	SSF103506;	754_OG5_131872
t.Unigene000589	g.Unigene000589	Unigene000589	1	4073	gi|326673684|ref|XP_002664465.2|_PREDICTED:_probable_phospholipid-transporting_ATPase_IG_[Danio_rerio]	86.62	0		GO:0000166|GO:0046872|	PF00122 (E1-E2 ATPase);PF12710 (haloacid dehalogenase-like hydrolase);	SSF56784;SSF56784;SSF56784;SSF81653;SSF81653;SSF81665;SSF81665;SSF81665;SSF81660;SSF81660;	754_OG5_138687
t.Unigene000590	g.Unigene000590	Unigene000590	1	4069	gi|326679183|ref|XP_690190.5|_PREDICTED:_membrane-associated_guanylate_kinase,_WW_and_PDZ_domain-containing_protein_3_[Danio_rerio]	60.91	0	ko04530 Tight junction; ;	GO:0005515|GO:0005515|GO:0005515|GO:0005515|GO:0005515|GO:0005515|GO:0005515|GO:0005515|GO:0005515|	PF00595 (PDZ domain (Also known as DHR or GLGF));PF00595 (PDZ domain (Also known as DHR or GLGF));PF00595 (PDZ domain (Also known as DHR or GLGF));PF00595 (PDZ domain (Also known as DHR or GLGF));	SSF50156;SSF50156;SSF50156;SSF50156;SSF50156;	754_OG5_172773
t.Unigene000591	g.Unigene000591	Unigene000591	1	4069	gi|218563719|ref|NP_001116245.1|_1-phosphatidylinositol-4,5-bisphosphate_phosphodiesterase_beta-3_[Danio_rerio]	71.65	0	ko00562 Inositol phosphate metabolism; ko01100 Metabolic pathways; ko04020 Calcium signaling pathway; ko04062 Chemokine signaling pathway; ko04070 Phosphatidylinositol signaling system; ko04270 Vascular smooth muscle contraction; ko04310 Wnt signaling pathway; ko04540 Gap junction; ko04720 Long-term potentiation; ko04724 Glutamatergic synapse; ko04725 Cholinergic synapse; ko04730 Long-term depres…	GO:0004435|GO:0005509|GO:0006629|GO:0005515|GO:0006629|GO:0008081|GO:0004435|GO:0005509|GO:0016042|GO:0005515|GO:0004435|GO:0006629|GO:0007165|GO:0035556|	PF06631 (Protein of unknown function (DUF1154));PF00168 (C2 domain);PF08703 (PLC-beta C terminal);PF00387 (Phosphatidylinositol-specific phospholipase C, Y domain);	SSF51695;SSF49562;SSF69989;SSF69989;	754_OG5_131119
t.Unigene000592	g.Unigene000592	Unigene000592	1	4069	gi|189522303|ref|XP_001343753.2|_PREDICTED:_centrosome-associated_protein_350_[Danio_rerio]	43.92	0			PF01302 (CAP-Gly domain);	SSF74924;	754_OG5_134701
t.Unigene000593	g.Unigene000593	Unigene000593	1	4062	gi|348530112|ref|XP_003452555.1|_PREDICTED:_A-kinase_anchor_protein_9_[Oreochromis_niloticus]	40	4e-26					754_OG5_139163
t.Unigene000594	g.Unigene000594	Unigene000594	1	4058	gi|320118905|ref|NP_956979.2|_nucleoporin_98_[Danio_rerio]	78.21	2e-71	ko03013 RNA transport; ko05164 Influenza A; ;	GO:0005643|GO:0006810|GO:0005643|GO:0006810|	PF12110 (Nuclear protein 96);PF04096 (Nucleoporin autopeptidase);	SSF82215;	754_OG5_147207
t.Unigene000595	g.Unigene000595	Unigene000595	1	4055	gi|326668603|ref|XP_001922175.2|_PREDICTED:_MICAL-like_1_[Danio_rerio]	51.49	9e-138		GO:0005515|GO:0005515|GO:0008270|	PF00307 (Calponin homology (CH) domain);PF00412 (LIM domain);	SSF57716;SSF47576;SSF57716;	754_OG5_135002
t.Unigene000596	g.Unigene000596	Unigene000596	1	4054	gi|223648392|gb|ACN10954.1|_Lon_protease_homolog,_mitochondrial_precursor_[Salmo_salar]	78.08	0		GO:0004176|GO:0006508|GO:0005524|GO:0004176|GO:0004252|GO:0006508|	PF02190 (ATP-dependent protease La (LON) domain);PF00004 (ATPase family associated with various cellular activities (AAA));PF05362 (Lon protease (S16) C-terminal proteolytic domain);	SSF52540;SSF54211;SSF88697;	754_OG5_214968
t.Unigene000597	g.Unigene000597	Unigene000597	1	4053	gi|326665354|ref|XP_001919378.3|_PREDICTED:_minor_histocompatibility_protein_HA-1-like_[Danio_rerio]	72.09	0		GO:0007165|GO:0005622|GO:0007165|GO:0005622|GO:0007165|	PF00620 (RhoGAP domain);	SSF57889;SSF48350;SSF48350;SSF103657;	754_OG5_131914
t.Unigene000598	g.Unigene000598	Unigene000598	1	4052	gi|319996621|ref|NP_001032765.2|_TRAF2_and_NCK_interacting_kinase_b_[Danio_rerio]	98.56	0		GO:0016772|GO:0004672|GO:0005524|GO:0006468|GO:0004672|GO:0005524|GO:0006468|GO:0005083|GO:0016772|	PF00069 (Protein kinase domain);PF00069 (Protein kinase domain);PF00780 (CNH domain);	SSF56112;SSF56112;	754_OG5_128604
t.Unigene000599	g.Unigene000599	Unigene000599	1	4036	gi|113682366|ref|NP_001038550.1|_enhancer_of_mRNA-decapping_protein_4_[Danio_rerio]	79.38	0	ko03018 RNA degradation; ;				754_OG5_130777
t.Unigene000600	g.Unigene000600	Unigene000600	1	4031	gi|432855630|ref|XP_004068280.1|_PREDICTED:_terminal_uridylyltransferase_4-like_[Oryzias_latipes]	67.68	0		GO:0003676|GO:0008270|GO:0003676|GO:0008270|GO:0016779|GO:0003676|GO:0008270|GO:0003676|GO:0008270|	PF00098 (Zinc knuckle);PF03828 (Cid1 family poly A polymerase);PF03828 (Cid1 family poly A polymerase);PF01909 (Nucleotidyltransferase domain);PF14392 (Zinc knuckle);PF14392 (Zinc knuckle);	SSF81631;SSF81631;SSF81301;SSF81301;SSF81631;SSF57756;SSF57756;SSF57756;	754_OG5_140557
t.Unigene000601	g.Unigene000601	Unigene000601	1	4030	gi|189534100|ref|XP_694618.3|_PREDICTED:_rho_GTPase-activating_protein_7-like_[Danio_rerio]	64.17	0		GO:0005622|GO:0007165|GO:0007165|GO:0008289|GO:0005515|	PF00620 (RhoGAP domain);PF01852 (START domain);PF07647 (SAM domain (Sterile alpha motif));	SSF48350;SSF55961;SSF47769;	754_OG5_133555
t.Unigene000602	g.Unigene000602	Unigene000602	1	4030	gi|113195614|ref|NP_001037804.1|_zinc_finger_CCCH_domain-containing_protein_18_[Danio_rerio]	44.51	7e-09				SSF90229;
t.Unigene000603	g.Unigene000603	Unigene000603	1	4030	gi|190340108|gb|AAI63716.1|_Sipa1l1_protein_[Danio_rerio]	78.5	0		GO:0005515|GO:0005096|GO:0051056|GO:0005515|	PF11881 (Domain of unknown function (DUF3401));PF00595 (PDZ domain (Also known as DHR or GLGF));PF02145 (Rap/ran-GAP);	SSF111347;SSF50156;	754_OG5_149393
t.Unigene000604	g.Unigene000604	Unigene000604	1	4019	gi|113195614|ref|NP_001037804.1|_zinc_finger_CCCH_domain-containing_protein_18_[Danio_rerio]	44.51	6e-09				SSF90229;
t.Unigene000605	g.Unigene000605	Unigene000605	1	4017	gi|326668322|ref|XP_001920722.3|_PREDICTED:_PH_and_SEC7_domain-containing_protein_4-like_[Danio_rerio]	70.68	0	ko04144 Endocytosis; ;	GO:0005086|GO:0032012|GO:0005086|GO:0032012|	PF01369 (Sec7 domain);PF15410 (Pleckstrin homology domain);	SSF50729;SSF48425;	754_OG5_214832
t.Unigene000606	g.Unigene000606	Unigene000606	1	4016	gi|348507431|ref|XP_003441259.1|_PREDICTED:_WD_repeat-containing_protein_11_[Oreochromis_niloticus]	87.04	0		GO:0005515|GO:0005515|GO:0005515|GO:0005515|GO:0005515|GO:0005515|		SSF50978;SSF50978;SSF50978;SSF50978;SSF50978;SSF50978;	754_OG5_132953
t.Unigene000607	g.Unigene000607	Unigene000607	1	4015	gi|317419838|emb|CBN81874.1|_5-oxoprolinase_[Dicentrarchus_labrax]	82.09	1e-179	ko00480 Glutathione metabolism; ;	GO:0003824|GO:0016787|	PF02538 (Hydantoinase B/oxoprolinase);PF05378 (Hydantoinase/oxoprolinase N-terminal region);PF01968 (Hydantoinase/oxoprolinase);		754_OG5_128108
t.Unigene000608	g.Unigene000608	Unigene000608	1	4005	gi|326668914|ref|XP_002662611.2|_PREDICTED:_LOW_QUALITY_PROTEIN:_ral_GTPase-activating_protein_subunit_beta_[Danio_rerio]	91.5	0				SSF111347;SSF111347;	754_OG5_132671
t.Unigene000609	g.Unigene000609	Unigene000609	1	4004	gi|190337988|gb|AAI62474.1|_Copa_protein_[Danio_rerio]	93.34	0		GO:0005198|GO:0005515|GO:0006886|GO:0016192|GO:0030126|GO:0005515|GO:0005515|GO:0005515|GO:0005515|GO:0005515|GO:0005515|GO:0005515|GO:0005198|GO:0006886|GO:0016192|GO:0030117|	PF06957 (Coatomer (COPI) alpha subunit C-terminus);PF00400 (WD domain, G-beta repeat);PF00400 (WD domain, G-beta repeat);PF00400 (WD domain, G-beta repeat);PF00400 (WD domain, G-beta repeat);PF00400 (WD domain, G-beta repeat);PF04053 (Coatomer WD associated region);	SSF50978;SSF50978;SSF51004;SSF51004;SSF51004;	754_OG5_222760
t.Unigene000610	g.Unigene000610	Unigene000610	1	4004	gi|224495988|ref|NP_001139071.1|_cell_division_cycle_and_apoptosis_regulator_protein_1_[Danio_rerio]	92.59	2e-20		GO:0003676|	PF02037 (SAP domain);PF14443 (DBC1);PF14444 (S1-like);	SSF47473;SSF68906;SSF50249;	754_OG5_131876
t.Unigene000611	g.Unigene000611	Unigene000611	1	4002	gi|292615125|ref|XP_001339825.2|_PREDICTED:_arginine-glutamic_acid_dipeptide_repeats_protein_[Danio_rerio]	59.59	7e-19		GO:0003677|GO:0003700|GO:0006355|GO:0008270|GO:0043565|	PF01448 (ELM2 domain);PF03154 (Atrophin-1 family);PF00320 (GATA zinc finger);	SSF46689;SSF57716;	754_OG5_132120
t.Unigene000612	g.Unigene000612	Unigene000612	1	3994	gi|57222259|ref|NP_001009560.1|_talin-1_[Danio_rerio]	94.56	0	ko04510 Focal adhesion; ;	GO:0005198|GO:0007155|GO:0015629|GO:0005198|GO:0007155|GO:0015629|GO:0005198|GO:0007155|GO:0015629|GO:0003779|GO:0005198|GO:0007155|GO:0015629|	PF08913 (Vinculin Binding Site);PF01608 (I/LWEQ domain);	SSF109885;SSF109885;SSF47220;SSF47220;SSF47220;SSF47220;	754_OG5_129801
t.Unigene000613	g.Unigene000613	Unigene000613	1	3993	gi|410925322|ref|XP_003976130.1|_PREDICTED:_solute_carrier_family_2,_facilitated_glucose_transporter_member_1-like_[Takifugu_rubripes]	82.08	0	ko04920 Adipocytokine signaling pathway; ko04976 Bile secretion; ko05200 Pathways in cancer; ko05211 Renal cell carcinoma; ;	GO:0016021|GO:0022857|GO:0055085|	PF00083 (Sugar (and other) transporter);	SSF103473;SSF103473;	754_OG5_164089
t.Unigene000614	g.Unigene000614	Unigene000614	1	3992	gi|190337281|gb|AAI63251.1|_Membrane_protein,_palmitoylated_5a_(MAGUK_p55_subfamily_member_5a)_[Danio_rerio]	91.53	7e-25	ko04530 Tight junction; ;	GO:0005515|GO:0005515|GO:0005515|GO:0005515|	PF02828 (L27 domain);PF00595 (PDZ domain (Also known as DHR or GLGF));PF00625 (Guanylate kinase);PF09060 (L27_N);PF07653 (Variant SH3 domain);	SSF101288;SSF101288;SSF50156;SSF52540;SSF50044;	754_OG5_131618
t.Unigene000615	g.Unigene000615	Unigene000615	1	3992	gi|181330478|ref|NP_001116706.1|_lysine-specific_demethylase_5C_[Danio_rerio]	84.54	0		GO:0016706|GO:0055114|GO:0005634|GO:0005515|GO:0005515|GO:0003677|GO:0005622|GO:0003677|GO:0005622|	PF08429 (PLU-1-like protein);PF02375 (jmjN domain);PF02928 (C5HC2 zinc finger);PF00628 (PHD-finger);PF02373 (JmjC domain, hydroxylase);PF01388 (ARID/BRIGHT DNA binding domain);	SSF57903;SSF46774;SSF51197;SSF51197;	754_OG5_178108
t.Unigene000616	g.Unigene000616	Unigene000616	1	3991	gi|348522534|ref|XP_003448779.1|_PREDICTED:_ankyrin-3-like_[Oreochromis_niloticus]	48.18	3e-171					754_OG5_126566
t.Unigene000617	g.Unigene000617	Unigene000617	1	3991	gi|242345560|gb|ACS52175.2|_stabilin_2_[Danio_rerio]	39.2	3e-12			PF12947 (EGF domain);PF02469 (Fasciclin domain);PF02469 (Fasciclin domain);PF02469 (Fasciclin domain);PF12947 (EGF domain);PF02469 (Fasciclin domain);PF12661 (Human growth factor-like EGF);	SSF82153;SSF57196;SSF82153;SSF82153;SSF82153;SSF57196;SSF57196;	754_OG5_133131
t.Unigene000618	g.Unigene000618	Unigene000618	1	3986	gi|213625921|gb|AAI71608.1|_Slc9a3.1_protein_[Danio_rerio]	60.11	0	ko04964 Proximal tubule bicarbonate reclamation; ko04974 Protein digestion and absorption; ko04976 Bile secretion; ko04978 Mineral absorption; ;	GO:0006812|GO:0015299|GO:0016021|GO:0055085|	PF00999 (Sodium/hydrogen exchanger family);		754_OG5_134639
t.Unigene000619	g.Unigene000619	Unigene000619	1	3978	gi|326678423|ref|XP_690750.5|_PREDICTED:_rho_guanine_nucleotide_exchange_factor_18_[Danio_rerio]	64.49	0		GO:0005089|GO:0035023|GO:0005089|GO:0035023|	PF00621 (RhoGEF domain);PF00169 (PH domain);	SSF48065;SSF50729;	754_OG5_130870
t.Unigene000620	g.Unigene000620	Unigene000620	1	3977	gi|124481687|gb|AAI33124.1|_LOC571625_protein_[Danio_rerio]	82.05	0	ko04111 Cell cycle - yeast; ;	GO:0005488|GO:0005488|GO:0005488|	PF12717 (non-SMC mitotic condensation complex subunit 1);PF12922 (non-SMC mitotic condensation complex subunit 1, N-term);	SSF48371;SSF48371;SSF48371;	754_OG5_128324
t.Unigene000621	g.Unigene000621	Unigene000621	1	3976	gi|157278620|ref|NP_001098410.1|_ubinuclein_2_[Danio_rerio]	50.82	2e-25			PF14075 (Ubinuclein conserved middle domain);PF08729 (HPC2 and ubinuclein domain);
t.Unigene000622	g.Unigene000622	Unigene000622	1	3956	gi|153791336|ref|NP_001093451.1|_syntaxin-binding_protein_5_[Danio_rerio]	86.71	0		GO:0005515|GO:0005515|GO:0005515|GO:0005515|GO:0005515|GO:0005515|GO:0005515|GO:0005515|GO:0005515|GO:0005515|GO:0005515|	PF08366 (LLGL2);PF00400 (WD domain, G-beta repeat);PF00400 (WD domain, G-beta repeat);	SSF50978;SSF50978;SSF50978;SSF50978;SSF58038;SSF50978;SSF50978;SSF50978;SSF50978;SSF50978;	754_OG5_131681
t.Unigene000623	g.Unigene000623	Unigene000623	1	3955	gi|410922409|ref|XP_003974675.1|_PREDICTED:_disintegrin_and_metalloproteinase_domain-containing_protein_9-like_[Takifugu_rubripes]	67.41	0		GO:0004222|GO:0006508|GO:0004222|GO:0006508|GO:0008270|GO:0004222|GO:0006508|	PF08516 (ADAM cysteine-rich);PF00200 (Disintegrin);PF01562 (Reprolysin family propeptide);PF01421 (Reprolysin (M12B) family zinc metalloprotease);	SSF57552;SSF55486;	754_OG5_147832
t.Unigene000624	g.Unigene000624	Unigene000624	1	3948	gi|125833583|ref|XP_690171.2|_PREDICTED:_son_of_sevenless_homolog_2_[Danio_rerio]	75.96	0	ko04010 MAPK signaling pathway; ko04012 ErbB signaling pathway; ko04013 MAPK signaling pathway - fly; ko04062 Chemokine signaling pathway; ko04320 Dorso-ventral axis formation; ko04510 Focal adhesion; ko04540 Gap junction; ko04630 Jak-STAT signaling pathway; ko04650 Natural killer cell mediated cytotoxicity; ko04660 T cell receptor signaling pathway; ko04662 B cell receptor signaling pathway; ko0…	GO:0005085|GO:0005622|GO:0051056|GO:0005085|GO:0005622|GO:0007264|	PF00618 (RasGEF N-terminal motif);PF00617 (RasGEF domain);	SSF48366;SSF50729;	754_OG5_200381
t.Unigene000625	g.Unigene000625	Unigene000625	1	3947	gi|326677081|ref|XP_003200751.1|_PREDICTED:_midasin_[Danio_rerio]	68.66	0	ko03008 Ribosome biogenesis in eukaryotes; ;		PF00092 (von Willebrand factor type A domain);	SSF53300;	754_OG5_176685
t.Unigene000626	g.Unigene000626	Unigene000626	1	3947	gi|55742041|ref|NP_001006917.1|_echinoderm_microtubule-associated_protein-like_4_[Xenopus_(Silurana)_tropicalis]	85.64	0		GO:0005515|GO:0005515|GO:0005515|GO:0005515|	PF00400 (WD domain, G-beta repeat);PF00400 (WD domain, G-beta repeat);	SSF50978;SSF50978;	754_OG5_241948
t.Unigene000627	g.Unigene000627	Unigene000627	1	3938	gi|348523704|ref|XP_003449363.1|_PREDICTED:_arf-GAP_with_Rho-GAP_domain,_ANK_repeat_and_PH_domain-containing_protein_1-like_[Oreochromis_niloticus]	66.88	0	ko04144 Endocytosis; ;	GO:0007165|GO:0008060|GO:0008270|GO:0032312|GO:0007165|GO:0005622|GO:0007165|	PF00620 (RhoGAP domain);PF01412 (Putative GTPase activating protein for Arf);PF00788 (Ras association (RalGDS/AF-6) domain);PF00169 (PH domain);PF00169 (PH domain);	SSF50729;SSF50729;SSF50729;SSF57863;SSF50729;SSF48350;SSF50729;	754_OG5_186175
t.Unigene000628	g.Unigene000628	Unigene000628	1	3935	gi|348512637|ref|XP_003443849.1|_PREDICTED:_hypothetical_protein_LOC100701085_[Oreochromis_niloticus]	52.46	0		GO:0003950|	PF02825 (WWE domain);PF00644 (Poly(ADP-ribose) polymerase catalytic domain);	SSF56399;SSF117839;SSF54928;	754_OG5_160977
t.Unigene000629	g.Unigene000629	Unigene000629	1	3934	gi|57222259|ref|NP_001009560.1|_talin-1_[Danio_rerio]	94.56	0	ko04510 Focal adhesion; ;	GO:0005198|GO:0007155|GO:0015629|GO:0005198|GO:0007155|GO:0015629|GO:0005198|GO:0007155|GO:0015629|GO:0005198|GO:0007155|GO:0015629|GO:0003779|	PF08913 (Vinculin Binding Site);PF01608 (I/LWEQ domain);	SSF47220;SSF109885;SSF47220;SSF47220;SSF47220;SSF109885;	754_OG5_129801
t.Unigene000630	g.Unigene000630	Unigene000630	1	3921	gi|292619478|ref|XP_002663993.1|_PREDICTED:_ATP-dependent_RNA_helicase_DHX8_isoform_1_[Danio_rerio]	69.63	1e-38	ko03040 Spliceosome; ;	GO:0003676|GO:0005524|GO:0008026|GO:0004386|GO:0003723|GO:0003676|GO:0004386|GO:0005524|	PF00270 (DEAD/DEAH box helicase);PF04408 (Helicase associated domain (HA2));PF07717 (Oligonucleotide/oligosaccharide-binding (OB)-fold);PF00575 (S1 RNA binding domain);PF00271 (Helicase conserved C-terminal domain);	SSF52540;SSF50249;	754_OG5_130943
t.Unigene000631	g.Unigene000631	Unigene000631	1	3921	gi|1703312|sp|P55202.1|ANPRB_ANGJA_RecName:_Full=Atrial_natriuretic_peptide_receptor_2;_AltName:_Full=Atrial_natriuretic_peptide_receptor_type_B;_Short=ANP-B;_Short=ANPR-B;_Short=NPR-B;_AltName:_Full=Guanylate_cyclase_B;_Short=GC-B;_Flags:_Precursor	76.86	0		GO:0004672|GO:0006468|GO:0016772|GO:0009190|GO:0016849|GO:0035556|GO:0009190|GO:0016849|GO:0035556|	PF07714 (Protein tyrosine kinase);PF01094 (Receptor family ligand binding region);PF00211 (Adenylate and Guanylate cyclase catalytic domain);	SSF53822;SSF56112;SSF55073;	754_OG5_189328
t.Unigene000632	g.Unigene000632	Unigene000632	1	3918	gi|432852998|ref|XP_004067490.1|_PREDICTED:_adenylate_cyclase_type_2-like_[Oryzias_latipes]	77.21	0	ko00230 Purine metabolism; ko04020 Calcium signaling pathway; ko04062 Chemokine signaling pathway; ko04114 Oocyte meiosis; ko04270 Vascular smooth muscle contraction; ko04540 Gap junction; ko04724 Glutamatergic synapse; ko04725 Cholinergic synapse; ko04912 GnRH signaling pathway; ko04914 Progesterone-mediated oocyte maturation; ko04916 Melanogenesis; ko04970 Salivary secretion; ko04971 Gastric ac…	GO:0009190|GO:0016849|GO:0035556|GO:0009190|GO:0016849|GO:0035556|GO:0009190|GO:0016849|GO:0035556|GO:0009190|GO:0016849|GO:0035556|GO:0004016|GO:0009190|GO:0016021|	PF00211 (Adenylate and Guanylate cyclase catalytic domain);PF00211 (Adenylate and Guanylate cyclase catalytic domain);PF06327 (Domain of Unknown Function (DUF1053));	SSF55073;SSF55073;	754_OG5_158713
t.Unigene000633	g.Unigene000633	Unigene000633	1	3914	gi|348531319|ref|XP_003453157.1|_PREDICTED:_E3_ubiquitin-protein_ligase_UBR1-like_[Oreochromis_niloticus]	71.38	0				SSF46785;	754_OG5_130057
t.Unigene000634	g.Unigene000634	Unigene000634	1	3912	gi|326678004|ref|XP_002666145.2|_PREDICTED:_msx2-interacting_protein_[Danio_rerio]	76.43	0		GO:0003676|GO:0003676|GO:0003676|	PF00076 (RNA recognition motif. (a.k.a. RRM, RBD, or RNP domain));PF00076 (RNA recognition motif. (a.k.a. RRM, RBD, or RNP domain));PF00076 (RNA recognition motif. (a.k.a. RRM, RBD, or RNP domain));	SSF54928;SSF54928;	754_OG5_131376
t.Unigene000635	g.Unigene000635	Unigene000635	1	3912	gi|326676999|ref|XP_002665714.2|_PREDICTED:_ubiquitin_carboxyl-terminal_hydrolase_24_[Danio_rerio]	92.7	0		GO:0004221|GO:0006511|	PF00443 (Ubiquitin carboxyl-terminal hydrolase);	SSF54001;SSF54001;	754_OG5_130114
t.Unigene000636	g.Unigene000636	Unigene000636	1	3910	gi|189521150|ref|XP_694912.3|_PREDICTED:_hypothetical_protein_LOC327495_[Danio_rerio]	63.58	5e-133	ko03013 RNA transport; ko03015 mRNA surveillance pathway; ko03040 Spliceosome; ;		PF13893 (RNA recognition motif. (a.k.a. RRM, RBD, or RNP domain));	SSF54928;	754_OG5_155375
t.Unigene000637	g.Unigene000637	Unigene000637	1	3909	gi|261245065|ref|NP_001159700.1|_dedicator_of_cytokinesis_protein_4_[Danio_rerio]	91.71	1e-103			PF06920 (Dedicator of cytokinesis);		754_OG5_224297
t.Unigene000638	g.Unigene000638	Unigene000638	1	3907	gi|326674803|ref|XP_003200208.1|_PREDICTED:_histone-lysine_N-methyltransferase_SETD2-like_[Danio_rerio]	90.79	9e-24	ko00310 Lysine degradation; ;	GO:0005515|	PF00856 (SET domain);	SSF82199;	754_OG5_164747
t.Unigene000639	g.Unigene000639	Unigene000639	1	3906	gi|153792184|ref|NP_001093508.1|_uncharacterized_protein_LOC569045_[Danio_rerio]	57.06	1e-65		GO:0005515|GO:0005515|GO:0005515|GO:0005515|GO:0005515|GO:0005515|	PF00400 (WD domain, G-beta repeat);PF00400 (WD domain, G-beta repeat);PF00400 (WD domain, G-beta repeat);PF00400 (WD domain, G-beta repeat);	SSF50978;SSF50978;	754_OG5_189896
t.Unigene000640	g.Unigene000640	Unigene000640	1	3906	gi|189535788|ref|XP_001921043.1|_PREDICTED:_tensin-like_C1_domain-containing_phosphatase-like_[Danio_rerio]	89.71	5e-68		GO:0005515|GO:0005515|	PF00017 (SH2 domain);PF08416 (Phosphotyrosine-binding domain);	SSF55550;SSF50729;	754_OG5_154148
t.Unigene000641	g.Unigene000641	Unigene000641	1	3904	gi|410913167|ref|XP_003970060.1|_PREDICTED:_LOW_QUALITY_PROTEIN:_RNA_polymerase-associated_protein_CTR9_homolog_[Takifugu_rubripes]	96.57	0		GO:0005515|GO:0005515|	PF13414 (TPR repeat);PF13414 (TPR repeat);PF13424 (Tetratricopeptide repeat);PF07719 (Tetratricopeptide repeat);PF00515 (Tetratricopeptide repeat);PF00515 (Tetratricopeptide repeat);	SSF81901;SSF48452;SSF48452;SSF48452;SSF48452;
t.Unigene000642	g.Unigene000642	Unigene000642	1	3904	gi|326670624|ref|XP_001923040.3|_PREDICTED:_poliovirus_receptor_[Danio_rerio]	48	1e-08			PF08205 (CD80-like C2-set immunoglobulin domain);	SSF48726;
t.Unigene000643	g.Unigene000643	Unigene000643	1	3902	gi|348520604|ref|XP_003447817.1|_PREDICTED:_eukaryotic_translation_initiation_factor_2-alpha_kinase_3_[Oreochromis_niloticus]	67.36	0	ko04141 Protein processing in endoplasmic reticulum; ko05160 Hepatitis C; ko05162 Measles; ko05164 Influenza A; ;	GO:0004672|GO:0005524|GO:0006468|GO:0004672|GO:0005524|GO:0006468|GO:0016772|GO:0016772|	PF00069 (Protein kinase domain);PF00069 (Protein kinase domain);	SSF50998;SSF56112;SSF56112;	754_OG5_133400
t.Unigene000644	g.Unigene000644	Unigene000644	1	3901	gi|35902760|ref|NP_919343.1|_ubiquitin_conjugation_factor_E4_B_[Danio_rerio]	92.42	0	ko04120 Ubiquitin mediated proteolysis; ko04141 Protein processing in endoplasmic reticulum; ;	GO:0000151|GO:0004842|GO:0016567|GO:0000151|GO:0006511|GO:0016567|GO:0034450|	PF04564 (U-box domain);PF10408 (Ubiquitin elongating factor core);	SSF57850;	754_OG5_128694
t.Unigene000645	g.Unigene000645	Unigene000645	1	3897	gi|326674122|ref|XP_003200075.1|_PREDICTED:_synergin_gamma_[Danio_rerio]	69.38	0				SSF47473;	754_OG5_136207
t.Unigene000646	g.Unigene000646	Unigene000646	1	3894	gi|326669896|ref|XP_001919086.3|_PREDICTED:_DENN_domain-containing_protein_2C_[Danio_rerio]	66.74	0			PF03456 (uDENN domain);PF02141 (DENN (AEX-3) domain);PF03455 (dDENN domain);		754_OG5_130897
t.Unigene000647	g.Unigene000647	Unigene000647	1	3893	gi|429325232|ref|NP_001258826.1|_large_neutral_amino_acids_transporter_small_subunit_2_[Danio_rerio]	91.73	0	ko04974 Protein digestion and absorption; ;	GO:0003333|GO:0015171|GO:0016020|	PF13520 (Amino acid permease);		754_OG5_163926
t.Unigene000648	g.Unigene000648	Unigene000648	1	3888	gi|88900457|ref|NP_001034716.1|_cation-independent_mannose-6-phosphate_receptor_precursor_[Danio_rerio]	27.27	4e-18	ko04142 Lysosome; ;	GO:0005215|GO:0005737|GO:0006810|GO:0016021|GO:0005215|GO:0005737|GO:0006810|GO:0016021|GO:0005215|GO:0005737|GO:0006810|GO:0016021|GO:0005215|GO:0005737|GO:0006810|GO:0016021|GO:0005215|GO:0005737|GO:0006810|GO:0016021|GO:0005215|GO:0005737|GO:0006810|GO:0016021|	PF00040 (Fibronectin type II domain);PF00878 (Cation-independent mannose-6-phosphate receptor repeat);PF00878 (Cation-independent mannose-6-phosphate receptor repeat);PF00878 (Cation-independent mannose-6-phosphate receptor repeat);PF00878 (Cation-independent mannose-6-phosphate receptor repeat);PF00878 (Cation-independent mannose-6-phosphate receptor repeat);PF00878 (Cation-independent mannose-6…	SSF50911;SSF50911;SSF50911;SSF50911;SSF57440;SSF50911;SSF50911;SSF50911;SSF50911;	754_OG5_134152
t.Unigene000649	g.Unigene000649	Unigene000649	1	3888	gi|189522303|ref|XP_001343753.2|_PREDICTED:_centrosome-associated_protein_350_[Danio_rerio]	60.78	1e-22					754_OG5_134701
t.Unigene000650	g.Unigene000650	Unigene000650	1	3885	gi|375298761|ref|NP_001243563.1|_Rho-associated,_coiled-coil_containing_protein_kinase_1_[Danio_rerio]	82.4	0	ko04062 Chemokine signaling pathway; ko04270 Vascular smooth muscle contraction; ko04310 Wnt signaling pathway; ko04350 TGF-beta signaling pathway; ko04360 Axon guidance; ko04510 Focal adhesion; ko04670 Leukocyte transendothelial migration; ko04810 Regulation of actin cytoskeleton; ko05130 Pathogenic Escherichia coli infection; ko05131 Shigellosis; ;	GO:0004674|GO:0005524|GO:0006468|GO:0007165|GO:0016772|GO:0017048|	PF00433 (Protein kinase C terminal domain);PF02185 (Hr1 repeat);PF08912 (Rho Binding);	SSF103652;SSF57889;SSF50729;SSF50729;SSF56112;	754_OG5_129617
t.Unigene000651	g.Unigene000651	Unigene000651	1	3884	gi|348523738|ref|XP_003449380.1|_PREDICTED:_DNA-directed_RNA_polymerase_II_subunit_RPB1-like_[Oreochromis_niloticus]	96.29	0	ko00230 Purine metabolism; ko00240 Pyrimidine metabolism; ko01100 Metabolic pathways; ; ko05016 Huntington's disease; ;	GO:0003677|GO:0003899|GO:0006351|GO:0003677|GO:0003899|GO:0006351|GO:0003677|GO:0003899|GO:0006351|GO:0003677|GO:0003899|GO:0006351|GO:0003677|GO:0003899|GO:0006351|GO:0003677|GO:0003899|GO:0006351|GO:0003677|GO:0003899|GO:0006351|	PF04997 (RNA polymerase Rpb1, domain 1);PF04990 (RNA polymerase Rpb1, domain 7);PF05000 (RNA polymerase Rpb1, domain 4);PF04992 (RNA polymerase Rpb1, domain 6);PF04983 (RNA polymerase Rpb1, domain 3);PF04998 (RNA polymerase Rpb1, domain 5);PF00623 (RNA polymerase Rpb1, domain 2);	SSF64484;	754_OG5_127924
t.Unigene000652	g.Unigene000652	Unigene000652	1	3882	gi|28201964|ref|NP_778259.1|_erythrocyte_membrane_protein_band_4.1b_(elliptocytosis_1,_RH-linked)_[Danio_rerio]	55.56	1e-23			PF00373 (FERM central domain);PF09379 (FERM N-terminal domain);PF09380 (FERM C-terminal PH-like domain);	SSF54236;SSF47031;SSF50729;	754_OG5_131691
t.Unigene000653	g.Unigene000653	Unigene000653	1	3881	gi|162287117|ref|NP_001104751.1|_bromodomain-containing_protein_4_[Danio_rerio]	42.98	1e-21		GO:0005515|GO:0005515|	PF00439 (Bromodomain);	SSF47370;	754_OG5_188657
t.Unigene000654	g.Unigene000654	Unigene000654	1	3879	gi|348544245|ref|XP_003459592.1|_PREDICTED:_nuclear_export_mediator_factor_Nemf-like_[Oreochromis_niloticus]	66.53	5e-58			PF11923 (Domain of unknown function (DUF3441));PF05833 (Fibronectin-binding protein A N-terminus (FbpA));PF05670 (Domain of unknown function (DUF814));		754_OG5_127300
t.Unigene000655	g.Unigene000655	Unigene000655	1	3877	gi|47087327|ref|NP_998639.1|_regulator_of_nonsense_transcripts_1_[Danio_rerio]	97.79	0	ko03013 RNA transport; ko03015 mRNA surveillance pathway; ;		PF13086 (AAA domain);PF13087 (AAA domain);	SSF52540;SSF52540;	754_OG5_235715
t.Unigene000656	g.Unigene000656	Unigene000656	1	3871	gi|50539670|ref|NP_001002300.1|_uncharacterized_protein_LOC336578_[Danio_rerio]	47.53	3e-23
t.Unigene000657	g.Unigene000657	Unigene000657	1	3871	gi|326679561|ref|XP_690936.5|_PREDICTED:_SRC_kinase_signaling_inhibitor_1_[Danio_rerio]	49.51	0
t.Unigene000658	g.Unigene000658	Unigene000658	1	3869	gi|291391605|ref|XP_002712247.1|_PREDICTED:_bromodomain_adjacent_to_zinc_finger_domain,_2B_[Oryctolagus_cuniculus]	53.29	0		GO:0005515|GO:0005515|GO:0005515|	PF00439 (Bromodomain);PF00628 (PHD-finger);PF02791 (DDT domain);	SSF47370;SSF57903;	754_OG5_131570
t.Unigene000659	g.Unigene000659	Unigene000659	1	3869	gi|326673028|ref|XP_698488.5|_PREDICTED:_hypothetical_protein_LOC569976_[Danio_rerio]	87.88	8e-120			PF05010 (Transforming acidic coiled-coil-containing protein (TACC));		754_OG5_140340
t.Unigene000660	g.Unigene000660	Unigene000660	1	3858	gi|326667644|ref|XP_003198643.1|_PREDICTED:_SH2B_adapter_protein_3_[Danio_rerio]	57.94	0	ko04722 Neurotrophin signaling pathway; ;	GO:0005515|GO:0004871|GO:0035556|GO:0004871|GO:0035556|	PF00169 (PH domain);PF00017 (SH2 domain);PF08916 (Phenylalanine zipper);	SSF55550;SSF50729;SSF109805;	754_OG5_131234
t.Unigene000661	g.Unigene000661	Unigene000661	1	3857	gi|432852998|ref|XP_004067490.1|_PREDICTED:_adenylate_cyclase_type_2-like_[Oryzias_latipes]	78.85	0	ko00230 Purine metabolism; ko04020 Calcium signaling pathway; ko04062 Chemokine signaling pathway; ko04114 Oocyte meiosis; ko04270 Vascular smooth muscle contraction; ko04540 Gap junction; ko04724 Glutamatergic synapse; ko04725 Cholinergic synapse; ko04912 GnRH signaling pathway; ko04914 Progesterone-mediated oocyte maturation; ko04916 Melanogenesis; ko04970 Salivary secretion; ko04971 Gastric ac…	GO:0009190|GO:0016849|GO:0035556|GO:0009190|GO:0016849|GO:0035556|GO:0004016|GO:0009190|GO:0016021|GO:0009190|GO:0016849|GO:0035556|GO:0009190|GO:0016849|GO:0035556|	PF06327 (Domain of Unknown Function (DUF1053));PF00211 (Adenylate and Guanylate cyclase catalytic domain);PF00211 (Adenylate and Guanylate cyclase catalytic domain);	SSF55073;SSF55073;	754_OG5_158713
t.Unigene000662	g.Unigene000662	Unigene000662	1	3855	gi|326678004|ref|XP_002666145.2|_PREDICTED:_msx2-interacting_protein_[Danio_rerio]	75.88	0		GO:0003676|GO:0003676|	PF00076 (RNA recognition motif. (a.k.a. RRM, RBD, or RNP domain));PF00076 (RNA recognition motif. (a.k.a. RRM, RBD, or RNP domain));	SSF54928;	754_OG5_131376
t.Unigene000663	g.Unigene000663	Unigene000663	1	3847	gi|47086673|ref|NP_997849.1|_ataxin-2-like_protein_[Danio_rerio]	72.48	0			PF07145 (Ataxin-2 C-terminal region);PF06741 (LsmAD domain);PF14438 (Ataxin 2 SM domain);		754_OG5_132032
t.Unigene000664	g.Unigene000664	Unigene000664	1	3846	gi|326669858|ref|XP_693858.4|_PREDICTED:_histone_deacetylase_6_[Danio_rerio]	69.65	0		GO:0008270|	PF02148 (Zn-finger in ubiquitin-hydrolases and other protein);PF00850 (Histone deacetylase domain);PF00850 (Histone deacetylase domain);	SSF52768;SSF52768;SSF57850;	754_OG5_246081
t.Unigene000665	g.Unigene000665	Unigene000665	1	3846	gi|189528338|ref|XP_001919288.1|_PREDICTED:_regulatory-associated_protein_of_mTOR_isoform_1_[Danio_rerio]	93.59	0	ko04150 mTOR signaling pathway; ko04910 Insulin signaling pathway; ;	GO:0005488|GO:0005488|GO:0005515|GO:0005515|	PF14538 (Raptor N-terminal CASPase like domain);PF02985 (HEAT repeat);	SSF48371;SSF48371;SSF50978;	754_OG5_182372
t.Unigene000666	g.Unigene000666	Unigene000666	1	3843	gi|189522549|ref|XP_699627.3|_PREDICTED:_phosphatidylinositol_3,4,5-trisphosphate-dependent_Rac_exchanger_1_protein_isoform_2_[Danio_rerio]	84.45	0	ko04062 Chemokine signaling pathway; ;	GO:0035556|GO:0035556|GO:0005515|GO:0005515|	PF00610 (Domain found in Dishevelled, Egl-10, and Pleckstrin (DEP));PF00610 (Domain found in Dishevelled, Egl-10, and Pleckstrin (DEP));	SSF50729;SSF46785;SSF46785;SSF50156;SSF50156;	754_OG5_198151
t.Unigene000667	g.Unigene000667	Unigene000667	1	3839	gi|296473176|tpg|DAA15291.1|_TPA:_hypothetical_protein_BOS_23236_[Bos_taurus]	92.86	1e-61					754_OG5_127694
t.Unigene000668	g.Unigene000668	Unigene000668	1	3839	gi|113677837|ref|NP_001038250.1|_transcription_initiation_factor_TFIID_subunit_1_[Danio_rerio]	88.22	0	ko03022 Basal transcription factors; ;	GO:0005515|GO:0005515|GO:0005515|GO:0005515|	PF12157 (Protein of unknown function (DUF3591));PF15288 (Zinc knuckle);PF00439 (Bromodomain);PF00439 (Bromodomain);	SSF47370;SSF47370;	754_OG5_131472
t.Unigene000669	g.Unigene000669	Unigene000669	1	3838	gi|429325232|ref|NP_001258826.1|_large_neutral_amino_acids_transporter_small_subunit_2_[Danio_rerio]	91.73	0		GO:0003333|GO:0015171|GO:0016020|	PF13520 (Amino acid permease);PF10520 (Kua-ubiquitin conjugating enzyme hybrid localisation domain);		754_OG5_163926
t.Unigene000670	g.Unigene000670	Unigene000670	1	3835	gi|213625921|gb|AAI71608.1|_Slc9a3.1_protein_[Danio_rerio]	68.77	0		GO:0006812|GO:0015299|GO:0016021|GO:0055085|	PF00999 (Sodium/hydrogen exchanger family);		754_OG5_134639
t.Unigene000671	g.Unigene000671	Unigene000671	1	3834	gi|326664735|ref|XP_692712.4|_PREDICTED:_cytoskeletal_protein_Sojo_[Danio_rerio]	60	0				SSF57997;	754_OG5_140587
t.Unigene000672	g.Unigene000672	Unigene000672	1	3834	gi|71679671|gb|AAI00006.1|_LOC568580_protein,_partial_[Danio_rerio]	56.23	9e-170		GO:0003677|GO:0005524|	PF00176 (SNF2 family N-terminal domain);	SSF52540;SSF57903;	754_OG5_158480
t.Unigene000673	g.Unigene000673	Unigene000673	1	3833	gi|41281615|ref|NP_571395.1|_plastin-2_[Danio_rerio]	91.02	0		GO:0005515|GO:0005515|GO:0005515|GO:0005515|	PF00307 (Calponin homology (CH) domain);PF00307 (Calponin homology (CH) domain);PF00307 (Calponin homology (CH) domain);	SSF47576;	754_OG5_198134
t.Unigene000674	g.Unigene000674	Unigene000674	1	3830	gi|165974610|ref|NP_001107205.1|_colony_stimulating_factor_2_receptor,_beta,_low-affinity_(granulocyte-macrophage)_precursor_[Danio_rerio]	36.68	5e-89	ko04060 Cytokine-cytokine receptor interaction; ko04210 Apoptosis; ko04630 Jak-STAT signaling pathway; ;	GO:0005515|GO:0005515|	PF01108 (Tissue factor);	SSF49265;SSF49265;	754_OG5_140709
t.Unigene000675	g.Unigene000675	Unigene000675	1	3830	gi|349732172|ref|NP_001231848.1|_RUN_and_FYVE_domain-containing_protein_2_isoform_1_[Danio_rerio]	88.4	0		GO:0046872|GO:0005525|GO:0007264|	PF01363 (FYVE zinc finger);PF02759 (RUN domain);PF00071 (Ras family);	SSF140741;SSF57903;SSF52540;	754_OG5_139948
t.Unigene000676	g.Unigene000676	Unigene000676	1	3829	gi|153792184|ref|NP_001093508.1|_uncharacterized_protein_LOC569045_[Danio_rerio]	80.22	0		GO:0005515|GO:0005515|GO:0005515|GO:0005515|GO:0005515|GO:0005515|	PF00400 (WD domain, G-beta repeat);PF00400 (WD domain, G-beta repeat);PF00400 (WD domain, G-beta repeat);PF00400 (WD domain, G-beta repeat);	SSF50978;SSF50978;	754_OG5_189896
t.Unigene000677	g.Unigene000677	Unigene000677	1	3828	gi|326674122|ref|XP_003200075.1|_PREDICTED:_synergin_gamma_[Danio_rerio]	75.14	1e-44				SSF47473;	754_OG5_136207
t.Unigene000678	g.Unigene000678	Unigene000678	1	3828	gi|323690136|ref|NP_001191129.1|_A-kinase_anchor_protein_2_[Danio_rerio]	66.38	0			PF15304 (A-kinase anchor protein 2 C-terminus);PF15304 (A-kinase anchor protein 2 C-terminus);		754_OG5_139673
t.Unigene000679	g.Unigene000679	Unigene000679	1	3826	gi|213625921|gb|AAI71608.1|_Slc9a3.1_protein_[Danio_rerio]	69.02	0		GO:0006812|GO:0015299|GO:0016021|GO:0055085|	PF00999 (Sodium/hydrogen exchanger family);		754_OG5_134639
t.Unigene000680	g.Unigene000680	Unigene000680	1	3824	gi|282848143|ref|NP_001164290.1|_Fas-activated_serine/threonine_kinase_[Danio_rerio]	77.39	0		GO:0004672|	PF08368 (FAST kinase-like protein, subdomain 2);PF06743 (FAST kinase-like protein, subdomain 1);PF08373 (RAP domain);		754_OG5_137798
t.Unigene000681	g.Unigene000681	Unigene000681	1	3823	gi|117606260|ref|NP_001071002.1|_UDP-glucose:glycoprotein_glucosyltransferase_1_precursor_[Danio_rerio]	86.07	0	ko04141 Protein processing in endoplasmic reticulum; ;	GO:0016757|GO:0003980|GO:0006486|	PF01501 (Glycosyl transferase family 8);PF06427 (UDP-glucose:Glycoprotein Glucosyltransferase);	SSF53448;	754_OG5_250176
t.Unigene000682	g.Unigene000682	Unigene000682	1	3821	gi|432920831|ref|XP_004079998.1|_PREDICTED:_solute_carrier_family_12_member_6-like_[Oryzias_latipes]	74.52	0		GO:0006810|GO:0016020|GO:0055085|GO:0005215|GO:0006811|GO:0016020|GO:0006810|GO:0016020|GO:0055085|GO:0006810|GO:0016020|GO:0055085|	PF00324 (Amino acid permease);PF03522 (K-Cl Co-transporter type 1 (KCC1));PF00324 (Amino acid permease);PF00324 (Amino acid permease);		754_OG5_127841
t.Unigene000683	g.Unigene000683	Unigene000683	1	3820	gi|189515794|ref|XP_697956.3|_PREDICTED:_chromodomain-helicase-DNA-binding_protein_7_[Danio_rerio]	70.91	9e-79		GO:0003676|GO:0004386|GO:0005524|	PF00271 (Helicase conserved C-terminal domain);	SSF52540;	754_OG5_127421
t.Unigene000684	g.Unigene000684	Unigene000684	1	3819	gi|41054021|ref|NP_956195.1|_myomegalin_[Danio_rerio]	64.38	0			PF07989 (Microtubule associated);		754_OG5_140042
t.Unigene000685	g.Unigene000685	Unigene000685	1	3818	gi|229577136|ref|NP_001153300.1|_sodium_bicarbonate_transporter-like_protein_11_[Danio_rerio]	90.88	0		GO:0006820|GO:0016021|GO:0005215|GO:0006810|	PF00955 (HCO3- transporter family);PF00359 (Phosphoenolpyruvate-dependent sugar phosphotransferase system, EIIA 2);	SSF55804;	754_OG5_192691
t.Unigene000686	g.Unigene000686	Unigene000686	1	3813	gi|326678004|ref|XP_002666145.2|_PREDICTED:_msx2-interacting_protein_[Danio_rerio]	75.92	0		GO:0003676|GO:0003676|	PF00076 (RNA recognition motif. (a.k.a. RRM, RBD, or RNP domain));PF00076 (RNA recognition motif. (a.k.a. RRM, RBD, or RNP domain));	SSF54928;	754_OG5_131376
t.Unigene000687	g.Unigene000687	Unigene000687	1	3811	gi|432880421|ref|XP_004073689.1|_PREDICTED:_bromodomain-containing_protein_8-like_[Oryzias_latipes]	63.58	0		GO:0005515|GO:0005515|	PF00439 (Bromodomain);	SSF47370;	754_OG5_188221
t.Unigene000688	g.Unigene000688	Unigene000688	1	3807	gi|158517898|ref|NP_956570.2|_nuclear_receptor_corepressor_1_[Danio_rerio]	86.54	2e-18			PF08648 (Protein of unknown function (DUF1777));
t.Unigene000689	g.Unigene000689	Unigene000689	1	3806	gi|326667786|ref|XP_001344954.2|_PREDICTED:_ATP-binding_cassette_sub-family_A_member_2_[Danio_rerio]	35.92	8e-54	ko02010 ABC transporters; ko04142 Lysosome; ;	GO:0005524|GO:0016887|	PF12698 (ABC-2 family transporter protein);PF00005 (ABC transporter);	SSF52540;	754_OG5_208945
t.Unigene000690	g.Unigene000690	Unigene000690	1	3802	gi|317420081|emb|CBN82117.1|_DnaJ_homolog_subfamily_C_member_13_[Dicentrarchus_labrax]	83.69	0		GO:0005488|GO:0005488|GO:0005488|	PF00226 (DnaJ domain);	SSF48371;SSF46565;SSF48371;SSF48371;	754_OG5_129678
t.Unigene000691	g.Unigene000691	Unigene000691	1	3801	gi|326674232|ref|XP_686236.5|_PREDICTED:_ubiquitin_carboxyl-terminal_hydrolase_32-like_[Danio_rerio]	82.58	0		GO:0004221|GO:0004221|GO:0006511|	PF14836 (Ubiquitin-like domain);PF06337 (DUSP domain);PF00443 (Ubiquitin carboxyl-terminal hydrolase);	SSF54236;SSF54001;SSF54001;SSF54001;SSF143791;	754_OG5_131366
t.Unigene000692	g.Unigene000692	Unigene000692	1	3801	gi|71679671|gb|AAI00006.1|_LOC568580_protein,_partial_[Danio_rerio]	56.08	5e-170		GO:0003677|GO:0005524|	PF00176 (SNF2 family N-terminal domain);	SSF57903;SSF52540;	754_OG5_158480
t.Unigene000693	g.Unigene000693	Unigene000693	1	3793	gi|224495988|ref|NP_001139071.1|_cell_division_cycle_and_apoptosis_regulator_protein_1_[Danio_rerio]	89.13	9e-15		GO:0003676|	PF02037 (SAP domain);PF14443 (DBC1);PF14444 (S1-like);	SSF68906;SSF47473;SSF50249;	754_OG5_131876
t.Unigene000694	g.Unigene000694	Unigene000694	1	3792	gi|194578817|ref|NP_001124135.1|_ArfGAP_with_SH3_domain,_ankyrin_repeat_and_PH_domain_1a_[Danio_rerio]	84.49	0	ko04144 Endocytosis; ko04666 Fc gamma R-mediated phagocytosis; ;	GO:0005515|GO:0008060|GO:0008270|GO:0032312|GO:0005515|	PF12796 (Ankyrin repeats (3 copies));PF00018 (SH3 domain);PF01412 (Putative GTPase activating protein for Arf);PF00169 (PH domain);	SSF57863;SSF50044;SSF48403;SSF50729;SSF103657;SSF103657;	754_OG5_164512
t.Unigene000695	g.Unigene000695	Unigene000695	1	3788	gi|190338031|gb|AAI62583.1|_Pc_protein_[Danio_rerio]	91.32	0	ko00020 Citrate cycle (TCA cycle); ko00620 Pyruvate metabolism; ko00720 Carbon fixation pathways in prokaryotes; ko01100 Metabolic pathways; ko01120 Microbial metabolism in diverse environments; ;	GO:0016874|GO:0003824|GO:0008152|GO:0003824|GO:0005524|	PF02785 (Biotin carboxylase C-terminal domain);PF00364 (Biotin-requiring enzyme);PF00289 (Carbamoyl-phosphate synthase L chain, N-terminal domain);PF00682 (HMGL-like);PF02436 (Conserved carboxylase domain);PF02786 (Carbamoyl-phosphate synthase L chain, ATP binding domain);	SSF51569;SSF51230;SSF89000;SSF51246;SSF52440;SSF56059;	754_OG5_168763
t.Unigene000696	g.Unigene000696	Unigene000696	1	3786	gi|326679833|ref|XP_003201390.1|_PREDICTED:_growth_factor_receptor-bound_protein_7-like_[Danio_rerio]	70.23	0		GO:0005515|GO:0007165|	PF00017 (SH2 domain);PF00788 (Ras association (RalGDS/AF-6) domain);PF08947 (BPS (Between PH and SH2));PF00169 (PH domain);	SSF50729;SSF54236;SSF55550;	754_OG5_136628
t.Unigene000697	g.Unigene000697	Unigene000697	1	3786	gi|302148465|ref|NP_001032756.2|_cytoskeleton-associated_protein_5_[Danio_rerio]	84.11	0		GO:0005488|GO:0005488|GO:0005488|GO:0005488|	PF12348 (CLASP N terminal);	SSF48371;SSF48371;SSF48371;SSF48371;
t.Unigene000698	g.Unigene000698	Unigene000698	1	3785	gi|348544245|ref|XP_003459592.1|_PREDICTED:_nuclear_export_mediator_factor_Nemf-like_[Oreochromis_niloticus]	65.91	3e-83			PF11923 (Domain of unknown function (DUF3441));PF05670 (Domain of unknown function (DUF814));PF05833 (Fibronectin-binding protein A N-terminus (FbpA));		754_OG5_127300
t.Unigene000699	g.Unigene000699	Unigene000699	1	3785	gi|348512637|ref|XP_003443849.1|_PREDICTED:_hypothetical_protein_LOC100701085_[Oreochromis_niloticus]	47.5	2e-44		GO:0003950|	PF02825 (WWE domain);PF00644 (Poly(ADP-ribose) polymerase catalytic domain);	SSF56399;SSF117839;SSF54928;	754_OG5_160977
t.Unigene000700	g.Unigene000700	Unigene000700	1	3782	gi|326672920|ref|XP_685634.5|_PREDICTED:_centrosomal_protein_of_170_kDa_[Danio_rerio]	67.6	0			PF15308 (CEP170 C-terminus);PF15308 (CEP170 C-terminus);		754_OG5_132327
t.Unigene000701	g.Unigene000701	Unigene000701	1	3779	gi|125833583|ref|XP_690171.2|_PREDICTED:_son_of_sevenless_homolog_2_[Danio_rerio]	75.98	0	ko04010 MAPK signaling pathway; ko04012 ErbB signaling pathway; ko04013 MAPK signaling pathway - fly; ko04062 Chemokine signaling pathway; ko04320 Dorso-ventral axis formation; ko04510 Focal adhesion; ko04540 Gap junction; ko04630 Jak-STAT signaling pathway; ko04650 Natural killer cell mediated cytotoxicity; ko04660 T cell receptor signaling pathway; ko04662 B cell receptor signaling pathway; ko0…	GO:0005085|GO:0005622|GO:0051056|GO:0005085|GO:0005622|GO:0007264|	PF00618 (RasGEF N-terminal motif);PF00617 (RasGEF domain);	SSF50729;SSF48366;	754_OG5_200381
t.Unigene000702	g.Unigene000702	Unigene000702	1	3778	gi|348521858|ref|XP_003448443.1|_PREDICTED:_RNA-binding_protein_10-like_[Oreochromis_niloticus]	52.85	3e-145			PF14259 (RNA recognition motif (a.k.a. RRM, RBD, or RNP domain));	SSF54928;	754_OG5_142978
t.Unigene000703	g.Unigene000703	Unigene000703	1	3777	gi|292624775|ref|XP_690395.4|_PREDICTED:_thrombospondin-1_[Danio_rerio]	78.38	8e-09		GO:0005515|GO:0005509|GO:0005576|GO:0007155|GO:0005509|GO:0007155|GO:0005509|GO:0007155|GO:0005509|GO:0007155|GO:0005509|GO:0007155|GO:0005509|GO:0007155|GO:0005509|GO:0007155|GO:0005509|GO:0007155|GO:0005509|	PF00093 (von Willebrand factor type C domain);PF00090 (Thrombospondin type 1 domain);PF00090 (Thrombospondin type 1 domain);PF00090 (Thrombospondin type 1 domain);PF05735 (Thrombospondin C-terminal region);PF02412 (Thrombospondin type 3 repeat);PF02412 (Thrombospondin type 3 repeat);PF02412 (Thrombospondin type 3 repeat);PF02412 (Thrombospondin type 3 repeat);PF02412 (Thrombospondin type 3 repeat…	SSF103647;SSF57196;SSF82895;SSF103647;SSF103647;SSF82895;SSF49899;SSF82895;SSF57603;	754_OG5_127873
t.Unigene000704	g.Unigene000704	Unigene000704	1	3774	gi|224493149|sp|B0S6R1.1|NCKP1_DANRE	98.32	0	ko04810 Regulation of actin cytoskeleton; ;		PF09735 (Membrane-associated apoptosis protein);		754_OG5_130605
t.Unigene000705	g.Unigene000705	Unigene000705	1	3763	gi|134133290|ref|NP_001077039.1|_ERBB_receptor_feedback_inhibitor_1_[Danio_rerio]	63.51	2e-148			PF11555 (EGFR receptor inhibitor Mig-6);		754_OG5_229892
t.Unigene000706	g.Unigene000706	Unigene000706	1	3761	gi|223647638|gb|ACN10577.1|_Epithelial_cadherin_precursor_[Salmo_salar]	63.08	0	ko04514 Cell adhesion molecules (CAMs); ko04520 Adherens junction; ko05100 Bacterial invasion of epithelial cells; ko05130 Pathogenic Escherichia coli infection; ko05200 Pathways in cancer; ; ; ko05218 Melanoma; ; ;	GO:0005509|GO:0016020|GO:0005509|GO:0016020|GO:0005509|GO:0016020|GO:0005509|GO:0007156|GO:0016020|GO:0005509|GO:0016020|GO:0005509|GO:0016020|GO:0005509|GO:0007156|GO:0016020|GO:0005509|GO:0007156|GO:0016020|GO:0005509|GO:0007156|GO:0016020|GO:0005509|GO:0007156|GO:0016020|GO:0005509|GO:0016020|GO:0005509|GO:0016020|	PF08758 (Cadherin prodomain like);PF01049 (Cadherin cytoplasmic region);PF00028 (Cadherin domain);PF00028 (Cadherin domain);PF00028 (Cadherin domain);PF00028 (Cadherin domain);	SSF49313;SSF49313;SSF49313;SSF49313;SSF49313;SSF49313;SSF49313;	754_OG5_130071
t.Unigene000707	g.Unigene000707	Unigene000707	1	3759	gi|326679291|ref|XP_002666569.2|_PREDICTED:_teashirt_homolog_2-like_[Danio_rerio]	80.24	0		GO:0005515|GO:0046872|	PF12999 (Glucosidase II beta subunit-like);PF13015 (Glucosidase II beta subunit-like protein);PF12756 (C2H2 type zinc-finger (2 copies));PF12756 (C2H2 type zinc-finger (2 copies));PF00096 (Zinc finger, C2H2 type);	SSF57424;SSF50911;	754_OG5_203841
t.Unigene000708	g.Unigene000708	Unigene000708	1	3758	gi|326673046|ref|XP_003199781.1|_PREDICTED:_zinc_finger_FYVE_domain-containing_protein_26_[Danio_rerio]	65.29	1e-127		GO:0046872|	PF01363 (FYVE zinc finger);	SSF57903;	754_OG5_133641
t.Unigene000709	g.Unigene000709	Unigene000709	1	3754	gi|162416261|sp|Q6PCR6.2|ZFR_DANRE	78.1	2e-172			PF12874 (Zinc-finger of C2H2 type);PF12874 (Zinc-finger of C2H2 type);PF12874 (Zinc-finger of C2H2 type);PF07528 (DZF domain);PF07528 (DZF domain);	SSF57667;SSF57667;SSF57667;	754_OG5_131477
t.Unigene000710	g.Unigene000710	Unigene000710	1	3751	gi|410895487|ref|XP_003961231.1|_PREDICTED:_vinculin-like_isoform_1_[Takifugu_rubripes]	85.66	0	ko04510 Focal adhesion; ko04520 Adherens junction; ko04670 Leukocyte transendothelial migration; ko04810 Regulation of actin cytoskeleton; ko05100 Bacterial invasion of epithelial cells; ko05131 Shigellosis; ko05146 Amoebiasis; ;	GO:0005198|GO:0007155|GO:0015629|GO:0005198|GO:0007155|GO:0015629|GO:0005198|GO:0007155|GO:0015629|GO:0005198|GO:0007155|GO:0015629|GO:0005198|GO:0007155|GO:0015629|GO:0005198|GO:0007155|GO:0015629|GO:0005198|GO:0007155|GO:0015629|GO:0005198|GO:0007155|GO:0015629|GO:0005198|GO:0007155|GO:0015629|	PF01044 (Vinculin family);PF01044 (Vinculin family);	SSF47220;SSF47220;SSF47220;SSF47220;SSF47220;SSF47220;SSF47220;	754_OG5_132249
t.Unigene000711	g.Unigene000711	Unigene000711	1	3750	gi|71834564|ref|NP_001025383.1|_zinc_finger_protein_292_[Danio_rerio]	40.45	3e-53			PF13894 (C2H2-type zinc finger);PF13894 (C2H2-type zinc finger);	SSF57667;SSF57667;
t.Unigene000712	g.Unigene000712	Unigene000712	1	3746	gi|326673609|ref|XP_001922186.2|_PREDICTED:_lysine-specific_demethylase_3B_[Danio_rerio]	74.35	0					754_OG5_185062
t.Unigene000713	g.Unigene000713	Unigene000713	1	3744	gi|190337440|gb|AAI63724.1|_Nuclear_receptor_coactivator_2_[Danio_rerio]	78.79	3e-22		GO:0004871|GO:0007165|GO:0006355|GO:0003713|GO:0005634|GO:0006355|GO:0004871|GO:0007165|GO:0005634|GO:0003713|GO:0005634|GO:0006355|GO:0035257|	PF14598 (PAS domain);PF00989 (PAS fold);PF08832 (Steroid receptor coactivator);PF07469 (Domain of unknown function (DUF1518));PF08815 (Nuclear receptor coactivator);	SSF55785;SSF69125;SSF55785;	754_OG5_131730
t.Unigene000714	g.Unigene000714	Unigene000714	1	3743	gi|326664946|ref|XP_687939.5|_PREDICTED:_macrophage_mannose_receptor_1_[Danio_rerio]	27.74	2e-18	ko04145 Phagosome; ko05152 Tuberculosis; ;	GO:0030246|GO:0030246|GO:0030246|GO:0030246|GO:0030246|GO:0030246|GO:0030246|	PF00059 (Lectin C-type domain);PF00059 (Lectin C-type domain);PF00059 (Lectin C-type domain);PF00059 (Lectin C-type domain);PF00059 (Lectin C-type domain);PF00059 (Lectin C-type domain);PF00059 (Lectin C-type domain);PF00652 (Ricin-type beta-trefoil lectin domain);PF00040 (Fibronectin type II domain);	SSF56436;SSF50370;SSF56436;SSF56436;SSF56436;SSF57440;SSF56436;SSF56436;SSF56436;	754_OG5_137634
t.Unigene000715	g.Unigene000715	Unigene000715	1	3743	gi|348523507|ref|XP_003449265.1|_PREDICTED:_bromodomain-containing_protein_1-like_[Oreochromis_niloticus]	58.45	0		GO:0005515|GO:0005515|	PF00439 (Bromodomain);PF00855 (PWWP domain);PF10513 (Enhancer of polycomb-like);PF13831 (PHD-finger);PF13832 (PHD-zinc-finger like domain);	SSF63748;SSF47370;SSF57903;	754_OG5_178284
t.Unigene000716	g.Unigene000716	Unigene000716	1	3743	gi|27545269|ref|NP_775366.1|_lysosome_membrane_protein_2_[Danio_rerio]	82.49	0	ko04142 Lysosome; ;	GO:0007155|GO:0016020|	PF01130 (CD36 family);		754_OG5_155148
t.Unigene000717	g.Unigene000717	Unigene000717	1	3741	gi|41056205|ref|NP_956405.1|_rho_GTPase-activating_protein_29_[Danio_rerio]	45.73	2e-32		GO:0007165|GO:0005622|GO:0007165|GO:0035556|	PF00620 (RhoGAP domain);PF00130 (Phorbol esters/diacylglycerol binding domain (C1 domain));	SSF48350;SSF57889;SSF103657;	754_OG5_131841
t.Unigene000718	g.Unigene000718	Unigene000718	1	3741	gi|348534693|ref|XP_003454836.1|_PREDICTED:_neprilysin-like_[Oreochromis_niloticus]	74.5	0	ko04614 Renin-angiotensin system; ko04640 Hematopoietic cell lineage; ko04974 Protein digestion and absorption; ko05010 Alzheimer's disease; ;	GO:0006508|GO:0004222|GO:0006508|	PF05649 (Peptidase family M13);PF01431 (Peptidase family M13);	SSF55486;	754_OG5_138030
t.Unigene000719	g.Unigene000719	Unigene000719	1	3739	gi|41053403|ref|NP_956278.1|_protein_EMSY_[Danio_rerio]	72.05	3e-80			PF03735 (ENT domain);	SSF158639;	754_OG5_133870
t.Unigene000720	g.Unigene000720	Unigene000720	1	3739	gi|326667644|ref|XP_003198643.1|_PREDICTED:_SH2B_adapter_protein_3_[Danio_rerio]	49.58	8e-156	ko04722 Neurotrophin signaling pathway; ;	GO:0004871|GO:0035556|GO:0004871|GO:0035556|	PF08916 (Phenylalanine zipper);	SSF109805;SSF50729;	754_OG5_131234
t.Unigene000721	g.Unigene000721	Unigene000721	1	3737	gi|410900882|ref|XP_003963925.1|_PREDICTED:_girdin-like_[Takifugu_rubripes]	70.91	2e-06					754_OG5_250004
t.Unigene000722	g.Unigene000722	Unigene000722	1	3733	gi|124248510|ref|NP_001074276.1|_genetic_suppressor_element_1_[Danio_rerio]	60.69	2e-39			PF12540 (Protein of unknown function (DUF3736));PF12540 (Protein of unknown function (DUF3736));		754_OG5_137605
t.Unigene000723	g.Unigene000723	Unigene000723	1	3731	gi|41053403|ref|NP_956278.1|_protein_EMSY_[Danio_rerio]	72.05	3e-80			PF03735 (ENT domain);	SSF158639;	754_OG5_133870
t.Unigene000724	g.Unigene000724	Unigene000724	1	3728	gi|130507147|ref|NP_001076307.1|_ubiquitin-associated_protein_2_[Danio_rerio]	90.57	2e-146		GO:0005515|	PF12478 (Ubiquitin-associated protein 2);	SSF46934;	754_OG5_131239
t.Unigene000725	g.Unigene000725	Unigene000725	1	3723	gi|158939183|gb|ABW84004.1|_p65_transcription_factor_[Siniperca_chuatsi]	51.54	8e-129	ko04010 MAPK signaling pathway; ko04062 Chemokine signaling pathway; ko04210 Apoptosis; ko04380 Osteoclast differentiation; ko04620 Toll-like receptor signaling pathway; ko04621 NOD-like receptor signaling pathway; ko04622 RIG-I-like receptor signaling pathway; ko04623 Cytosolic DNA-sensing pathway; ko04660 T cell receptor signaling pathway; ko04662 B cell receptor signaling pathway; ko04722 Neur…	GO:0003700|GO:0006355|GO:0003700|GO:0005634|GO:0006355|	PF00554 (Rel homology domain (RHD));	SSF81296;SSF49417;	754_OG5_181428
t.Unigene000726	g.Unigene000726	Unigene000726	1	3722	gi|121583950|ref|NP_001073498.1|_arrestin_domain-containing_protein_3_[Danio_rerio]	93.29	0			PF02752 (Arrestin (or S-antigen), C-terminal domain);	SSF81296;	754_OG5_181379
t.Unigene000727	g.Unigene000727	Unigene000727	1	3717	gi|350538859|ref|NP_001232897.1|_protein_transport_protein_Sec24C_[Danio_rerio]	48.33	1e-31	ko04141 Protein processing in endoplasmic reticulum; ;	GO:0006886|GO:0006888|GO:0030127|GO:0006886|GO:0006888|GO:0030127|GO:0006886|GO:0006888|GO:0008270|GO:0030127|GO:0006886|GO:0006888|GO:0030127|GO:0006886|GO:0006888|GO:0008270|GO:0030127|	PF04815 (Sec23/Sec24 helical domain);PF08033 (Sec23/Sec24 beta-sandwich domain);PF00626 (Gelsolin repeat);PF04811 (Sec23/Sec24 trunk domain);PF04810 (Sec23/Sec24 zinc finger);	SSF82754;SSF81995;SSF81995;SSF81811;SSF53300;SSF82919;	754_OG5_128033
t.Unigene000728	g.Unigene000728	Unigene000728	1	3716	gi|153792789|ref|NP_001093475.1|_UHRF1-binding_protein_1-like_[Danio_rerio]	61.46	0
t.Unigene000729	g.Unigene000729	Unigene000729	1	3709	gi|189517550|ref|XP_001343417.2|_PREDICTED:_zinc_finger_CCCH_domain-containing_protein_7B-like_[Danio_rerio]	53.77	0		GO:0005515|	PF00515 (Tetratricopeptide repeat);	SSF48452;SSF90229;SSF57667;	754_OG5_133564
t.Unigene000730	g.Unigene000730	Unigene000730	1	3708	gi|326666490|ref|XP_689656.5|_PREDICTED:_serine/threonine-protein_kinase_WNK1_[Danio_rerio]	68.18	1e-87					754_OG5_127736
t.Unigene000731	g.Unigene000731	Unigene000731	1	3708	gi|326679183|ref|XP_690190.5|_PREDICTED:_membrane-associated_guanylate_kinase,_WW_and_PDZ_domain-containing_protein_3_[Danio_rerio]	25.44	3e-15	ko04530 Tight junction; ;	GO:0005515|GO:0005515|GO:0005515|GO:0005515|GO:0005515|GO:0005515|GO:0005515|	PF00595 (PDZ domain (Also known as DHR or GLGF));PF00595 (PDZ domain (Also known as DHR or GLGF));PF00595 (PDZ domain (Also known as DHR or GLGF));	SSF50156;SSF50156;SSF50156;SSF50156;	754_OG5_129479
t.Unigene000732	g.Unigene000732	Unigene000732	1	3707	gi|326666232|ref|XP_694162.4|_PREDICTED:_GEM-interacting_protein-like_[Danio_rerio]	61.06	0		GO:0005622|GO:0007165|GO:0007165|	PF00620 (RhoGAP domain);	SSF48350;SSF103657;SSF57889;	754_OG5_143306
t.Unigene000733	g.Unigene000733	Unigene000733	1	3706	gi|46309515|ref|NP_996955.1|_CLIP-associating_protein_2_[Danio_rerio]	85.18	0		GO:0005488|GO:0005488|GO:0005488|	PF12348 (CLASP N terminal);	SSF48371;SSF48371;SSF48371;
t.Unigene000734	g.Unigene000734	Unigene000734	1	3705	gi|28839767|gb|AAH47827.1|_Smarcc1_protein_[Danio_rerio]	85.95	0		GO:0003677|GO:0003682|GO:0005515|GO:0003677|	PF00249 (Myb-like DNA-binding domain);PF04433 (SWIRM domain);	SSF46689;SSF52113;SSF52113;SSF46689;	754_OG5_136905
t.Unigene000735	g.Unigene000735	Unigene000735	1	3704	gi|348501015|ref|XP_003438066.1|_PREDICTED:_cytoskeletal_protein_Sojo-like_[Oreochromis_niloticus]	45.87	5e-170				SSF57997;	754_OG5_140587
t.Unigene000736	g.Unigene000736	Unigene000736	1	3703	gi|348540684|ref|XP_003457817.1|_PREDICTED:_proto-oncogene_vav-like_[Oreochromis_niloticus]	73.96	0	ko04062 Chemokine signaling pathway; ko04510 Focal adhesion; ko04650 Natural killer cell mediated cytotoxicity; ko04660 T cell receptor signaling pathway; ko04662 B cell receptor signaling pathway; ko04664 Fc epsilon RI signaling pathway; ko04666 Fc gamma R-mediated phagocytosis; ko04670 Leukocyte transendothelial migration; ko04810 Regulation of actin cytoskeleton; ;	GO:0005515|GO:0005089|GO:0035023|GO:0005089|GO:0035023|GO:0005515|GO:0005515|GO:0035556|GO:0005515|	PF14604 (Variant SH3 domain);PF07653 (Variant SH3 domain);PF00621 (RhoGEF domain);PF11971 (CAMSAP CH domain);PF00169 (PH domain);PF00130 (Phorbol esters/diacylglycerol binding domain (C1 domain));PF00017 (SH2 domain);	SSF50729;SSF50044;SSF48065;SSF55550;SSF50044;SSF47576;	754_OG5_129897
t.Unigene000737	g.Unigene000737	Unigene000737	1	3701	gi|432921020|ref|XP_004080015.1|_PREDICTED:_diacylglycerol_kinase_delta-like_[Oryzias_latipes]	86.16	0	ko00561 Glycerolipid metabolism; ko00564 Glycerophospholipid metabolism; ko01100 Metabolic pathways; ko04070 Phosphatidylinositol signaling system; ;	GO:0004143|GO:0007205|GO:0003951|GO:0008152|GO:0003951|GO:0008152|GO:0004143|GO:0007205|GO:0035556|GO:0035556|	PF00609 (Diacylglycerol kinase accessory domain);PF00536 (SAM domain (Sterile alpha motif));PF00169 (PH domain);PF00781 (Diacylglycerol kinase catalytic domain);PF00130 (Phorbol esters/diacylglycerol binding domain (C1 domain));PF00130 (Phorbol esters/diacylglycerol binding domain (C1 domain));	SSF57889;SSF47769;SSF111331;SSF111331;SSF57889;SSF50729;	754_OG5_130506
t.Unigene000738	g.Unigene000738	Unigene000738	1	3701	gi|291190126|ref|NP_001167187.1|_Tyrosine-protein_phosphatase_non-receptor_type_12_[Salmo_salar]	32.27	2e-27		GO:0004725|GO:0006470|	PF00102 (Protein-tyrosine phosphatase);	SSF52799;	754_OG5_139643
t.Unigene000739	g.Unigene000739	Unigene000739	1	3698	gi|47086041|ref|NP_998395.1|_sortilin_precursor_[Danio_rerio]	70.8	0	ko04142 Lysosome; ko04722 Neurotrophin signaling pathway; ;			SSF110296;SSF110296;SSF110296;	754_OG5_128036
t.Unigene000740	g.Unigene000740	Unigene000740	1	3689	gi|326675622|ref|XP_688605.4|_PREDICTED:_KIAA0261_protein_[Danio_rerio]	57.19	0		GO:0005488|	PF07814 (Wings apart-like protein regulation of heterochromatin);	SSF48371;	754_OG5_132649
t.Unigene000741	g.Unigene000741	Unigene000741	1	3685	gi|41055198|ref|NP_957381.1|_transportin-3_[Danio_rerio]	90.47	0		GO:0005488|GO:0005488|GO:0005488|	PF08389 (Exportin 1-like protein);	SSF48371;SSF48371;SSF48371;
t.Unigene000742	g.Unigene000742	Unigene000742	1	3681	gi|226235299|dbj|BAH47605.1|_tuberin-like_protein_1_splicing_variant1_[Danio_rerio]	80.95	6e-179		GO:0003677|GO:0005634|GO:0005096|GO:0051056|	PF04988 (A-kinase anchoring protein 95 (AKAP95));PF02145 (Rap/ran-GAP);	SSF111347;SSF111347;	754_OG5_154149
t.Unigene000743	g.Unigene000743	Unigene000743	1	3677	gi|39645456|gb|AAH63994.1|_Prosaposin_[Danio_rerio]	73.1	0	ko04142 Lysosome; ;	GO:0006629|GO:0006629|GO:0006629|GO:0046872|GO:0046872|	PF05184 (Saposin-like type B, region 1);PF05184 (Saposin-like type B, region 1);PF05184 (Saposin-like type B, region 1);PF02199 (Saposin A-type domain);PF02199 (Saposin A-type domain);PF03489 (Saposin-like type B, region 2);PF03489 (Saposin-like type B, region 2);PF03489 (Saposin-like type B, region 2);PF03489 (Saposin-like type B, region 2);PF00642 (Zinc finger C-x8-C-x5-C-x3-H type (and similar…	SSF47862;SSF47862;SSF47862;SSF47862;SSF90229;SSF90229;	754_OG5_141047
t.Unigene000744	g.Unigene000744	Unigene000744	1	3676	gi|371874078|ref|NP_001243104.1|_E3_ubiquitin-protein_ligase_BRE1A_[Danio_rerio]	80.65	6e-173		GO:0046872|	PF00097 (Zinc finger, C3HC4 type (RING finger));	SSF57850;
t.Unigene000745	g.Unigene000745	Unigene000745	1	3674	gi|62955079|ref|NP_001017555.1|_forkhead_box_protein_N2_[Danio_rerio]	76.1	1e-166		GO:0003700|GO:0006355|GO:0043565|	PF00250 (Fork head domain);	SSF46785;	754_OG5_144782
t.Unigene000746	g.Unigene000746	Unigene000746	1	3671	gi|47213660|emb|CAF95613.1|_unnamed_protein_product_[Tetraodon_nigroviridis]	53.45	8e-08		GO:0046872|GO:0046872|GO:0046872|GO:0046872|GO:0046872|GO:0046872|GO:0046872|GO:0046872|GO:0046872|	PF13465 (Zinc-finger double domain);PF13465 (Zinc-finger double domain);PF13912 (C2H2-type zinc finger);PF13912 (C2H2-type zinc finger);PF00096 (Zinc finger, C2H2 type);PF00096 (Zinc finger, C2H2 type);PF00096 (Zinc finger, C2H2 type);PF13894 (C2H2-type zinc finger);PF00096 (Zinc finger, C2H2 type);PF00096 (Zinc finger, C2H2 type);PF00096 (Zinc finger, C2H2 type);PF00096 (Zinc finger, C2H2 type);…	SSF57667;SSF57667;SSF57667;SSF57667;SSF57667;SSF57667;SSF57667;SSF57667;SSF57667;SSF57667;SSF57667;SSF57667;	754_OG5_182006
t.Unigene000747	g.Unigene000747	Unigene000747	1	3670	gi|213511654|ref|NP_001133892.1|_PC4_and_SFRS1_interacting_protein_1_[Salmo_salar]	86.21	4e-23			PF11467 (Lens epithelium-derived growth factor (LEDGF));PF11467 (Lens epithelium-derived growth factor (LEDGF));	SSF140576;	754_OG5_140136
t.Unigene000748	g.Unigene000748	Unigene000748	1	3669	gi|449501188|ref|XP_004176669.1|_PREDICTED:_arf-GAP_with_Rho-GAP_domain,_ANK_repeat_and_PH_domain-containing_protein_2_[Taeniopygia_guttata]	61.25	7e-20	ko04144 Endocytosis; ;	GO:0007165|GO:0005622|GO:0007165|GO:0007165|GO:0008060|GO:0008270|GO:0032312|	PF00169 (PH domain);PF00169 (PH domain);PF00788 (Ras association (RalGDS/AF-6) domain);PF00620 (RhoGAP domain);PF01412 (Putative GTPase activating protein for Arf);	SSF50729;SSF50729;SSF50729;SSF48350;SSF57863;	754_OG5_127817
t.Unigene000749	g.Unigene000749	Unigene000749	1	3669	gi|326674832|ref|XP_003200217.1|_PREDICTED:_hypothetical_protein_LOC100537160_[Danio_rerio]	29.27	3e-15
t.Unigene000750	g.Unigene000750	Unigene000750	1	3668	gi|375298761|ref|NP_001243563.1|_Rho-associated,_coiled-coil_containing_protein_kinase_1_[Danio_rerio]	81.44	0	ko04062 Chemokine signaling pathway; ko04270 Vascular smooth muscle contraction; ko04310 Wnt signaling pathway; ko04350 TGF-beta signaling pathway; ko04360 Axon guidance; ko04510 Focal adhesion; ko04670 Leukocyte transendothelial migration; ko04810 Regulation of actin cytoskeleton; ko05130 Pathogenic Escherichia coli infection; ko05131 Shigellosis; ;	GO:0007165|GO:0017048|	PF02185 (Hr1 repeat);PF08912 (Rho Binding);	SSF57889;SSF103652;SSF50729;SSF50729;	754_OG5_133671
t.Unigene000751	g.Unigene000751	Unigene000751	1	3667	gi|185133306|ref|NP_001117724.1|_aryl_hydrocarbon_receptor_beta_[Oncorhynchus_mykiss]	40.34	2e-10		GO:0046983|GO:0005515|GO:0004871|GO:0007165|GO:0006355|GO:0004871|GO:0007165|	PF08447 (PAS fold);PF00989 (PAS fold);	SSF47459;SSF55785;SSF55785;	754_OG5_157756
t.Unigene000752	g.Unigene000752	Unigene000752	1	3663	gi|326663969|ref|XP_693816.4|_PREDICTED:_si:ch211-208h7.4_[Danio_rerio]	61.12	0					754_OG5_134135
t.Unigene000753	g.Unigene000753	Unigene000753	1	3660	gi|291190556|ref|NP_001167288.1|_Signal_transducer_and_activator_of_transcription_5B_[Salmo_salar]	95.28	0	ko04012 ErbB signaling pathway; ko04062 Chemokine signaling pathway; ko04630 Jak-STAT signaling pathway; ko05162 Measles; ko05200 Pathways in cancer; ; ko05221 Acute myeloid leukemia; ;	GO:0003700|GO:0004871|GO:0006355|GO:0007165|GO:0003700|GO:0004871|GO:0006355|GO:0007165|GO:0003700|GO:0006355|GO:0003700|GO:0004871|GO:0006355|GO:0007165|GO:0003700|GO:0004871|GO:0005634|GO:0006355|GO:0007165|GO:0005515|GO:0003700|GO:0004871|GO:0005634|GO:0006355|GO:0007165|	PF02865 (STAT protein, protein interaction domain);PF01017 (STAT protein, all-alpha domain);PF00017 (SH2 domain);PF02864 (STAT protein, DNA binding domain);	SSF48092;SSF49417;SSF47655;SSF55550;	754_OG5_209677
t.Unigene000754	g.Unigene000754	Unigene000754	1	3660	gi|326674122|ref|XP_003200075.1|_PREDICTED:_synergin_gamma_[Danio_rerio]	85	8e-36				SSF47473;	754_OG5_136207
t.Unigene000755	g.Unigene000755	Unigene000755	1	3659	gi|326664195|ref|XP_001923156.2|_PREDICTED:_FACT_complex_subunit_SSRP1_[Danio_rerio]	81.8	0			PF00505 (HMG (high mobility group) box);PF08512 (Histone chaperone Rttp106-like);PF03531 (Structure-specific recognition protein (SSRP1));PF15237 (PTRF/SDPR family);	SSF47095;SSF50729;	754_OG5_143239
t.Unigene000756	g.Unigene000756	Unigene000756	1	3655	gi|291190126|ref|NP_001167187.1|_Tyrosine-protein_phosphatase_non-receptor_type_12_[Salmo_salar]	30.35	4e-18		GO:0004725|GO:0006470|	PF00102 (Protein-tyrosine phosphatase);	SSF52799;	754_OG5_144593
t.Unigene000757	g.Unigene000757	Unigene000757	1	3653	gi|115313029|gb|AAI24139.1|_Srrm2_protein_[Danio_rerio]	63.52	2e-92					754_OG5_131957
t.Unigene000758	g.Unigene000758	Unigene000758	1	3650	gi|41056205|ref|NP_956405.1|_rho_GTPase-activating_protein_29_[Danio_rerio]	61.58	0		GO:0007165|GO:0035556|GO:0005622|GO:0007165|	PF00620 (RhoGAP domain);PF00130 (Phorbol esters/diacylglycerol binding domain (C1 domain));	SSF103657;SSF57889;SSF48350;	754_OG5_131841
t.Unigene000759	g.Unigene000759	Unigene000759	1	3648	gi|189530860|ref|XP_692080.2|_PREDICTED:_TBC1_domain_family_member_12_[Danio_rerio]	30.54	3e-12		GO:0005097|GO:0032313|GO:0005097|GO:0032313|GO:0005097|GO:0032313|	PF00566 (Rab-GTPase-TBC domain);	SSF47923;SSF47923;	754_OG5_241010
t.Unigene000760	g.Unigene000760	Unigene000760	1	3645	gi|317418995|emb|CBN81033.1|_Death-inducer_obliterator_1_[Dicentrarchus_labrax]	35.36	4e-34					754_OG5_135003
t.Unigene000761	g.Unigene000761	Unigene000761	1	3641	gi|291190126|ref|NP_001167187.1|_Tyrosine-protein_phosphatase_non-receptor_type_12_[Salmo_salar]	32.8	2e-28		GO:0004725|GO:0006470|	PF00102 (Protein-tyrosine phosphatase);	SSF52799;	754_OG5_139643
t.Unigene000762	g.Unigene000762	Unigene000762	1	3639	gi|292609374|ref|XP_694356.4|_PREDICTED:_hypothetical_protein_LOC565999_[Danio_rerio]	45.68	3e-06		GO:0003676|	PF14709 (double strand RNA binding domain from DEAD END PROTEIN 1);PF01585 (G-patch domain);	SSF54768;	754_OG5_133903
t.Unigene000763	g.Unigene000763	Unigene000763	1	3639	gi|185133306|ref|NP_001117724.1|_aryl_hydrocarbon_receptor_beta_[Oncorhynchus_mykiss]	40.34	3e-10		GO:0005515|GO:0004871|GO:0007165|GO:0046983|GO:0004871|GO:0007165|GO:0006355|	PF08447 (PAS fold);PF00989 (PAS fold);	SSF55785;SSF47459;SSF55785;	754_OG5_157756
t.Unigene000764	g.Unigene000764	Unigene000764	1	3637	gi|326666232|ref|XP_694162.4|_PREDICTED:_GEM-interacting_protein-like_[Danio_rerio]	63.58	0		GO:0005622|GO:0007165|GO:0007165|GO:0005622|GO:0007165|GO:0007165|	PF00620 (RhoGAP domain);PF00620 (RhoGAP domain);	SSF57889;SSF48350;SSF103657;SSF48350;	754_OG5_131914
t.Unigene000765	g.Unigene000765	Unigene000765	1	3635	gi|410926103|ref|XP_003976518.1|_PREDICTED:_active_breakpoint_cluster_region-related_protein-like_[Takifugu_rubripes]	78.71	0	ko05200 Pathways in cancer; ; ;	GO:0005622|GO:0007165|GO:0005089|GO:0035023|GO:0005515|GO:0004674|GO:0005096|GO:0006468|GO:0007165|GO:0004674|GO:0005096|GO:0006468|GO:0007165|GO:0005515|GO:0005089|GO:0035023|GO:0007165|	PF00168 (C2 domain);PF09036 (Bcr-Abl oncoprotein oligomerisation domain);PF00169 (PH domain);PF00621 (RhoGEF domain);PF00620 (RhoGAP domain);	SSF48350;SSF48065;SSF50729;SSF50729;SSF69036;SSF49562;	754_OG5_197937
t.Unigene000766	g.Unigene000766	Unigene000766	1	3631	gi|348516324|ref|XP_003445689.1|_PREDICTED:_E1A-binding_protein_p400-like_[Oreochromis_niloticus]	61.51	0		GO:0003677|GO:0005524|	PF00176 (SNF2 family N-terminal domain);PF07529 (HSA);	SSF52540;	754_OG5_150297
t.Unigene000767	g.Unigene000767	Unigene000767	1	3630	gi|50540222|ref|NP_001002578.1|_ankyrin_repeat_domain-containing_protein_54_[Danio_rerio]	62.5	7e-117			PF13637 (Ankyrin repeats (many copies));	SSF48403;	754_OG5_198519
t.Unigene000768	g.Unigene000768	Unigene000768	1	3625	gi|432895705|ref|XP_004076121.1|_PREDICTED:_exocyst_complex_component_3-like_[Oryzias_latipes]	65.82	0		GO:0000145|GO:0006887|	PF06046 (Exocyst complex component Sec6);		754_OG5_238102
t.Unigene000769	g.Unigene000769	Unigene000769	1	3624	gi|63100516|gb|AAH95028.1|_Wu:fi25h02_protein,_partial_[Danio_rerio]	73.96	0		GO:0005515|GO:0005515|GO:0005515|GO:0005515|	PF00439 (Bromodomain);PF00439 (Bromodomain);	SSF47370;SSF47370;	754_OG5_212130
t.Unigene000770	g.Unigene000770	Unigene000770	1	3623	gi|326669188|ref|XP_002662798.2|_PREDICTED:_hypothetical_protein_LOC100334463_[Danio_rerio]	45.07	8e-129			PF00169 (PH domain);	SSF50729;	754_OG5_142154
t.Unigene000771	g.Unigene000771	Unigene000771	1	3622	gi|189521394|ref|XP_690273.3|_PREDICTED:_nuclear_factor_of_activated_T-cells,_cytoplasmic_3_[Danio_rerio]	75.02	0		GO:0005515|GO:0003700|GO:0006355|GO:0003700|GO:0005634|GO:0006355|	PF01833 (IPT/TIG domain);PF00554 (Rel homology domain (RHD));	SSF49417;SSF81296;	754_OG5_142137
t.Unigene000772	g.Unigene000772	Unigene000772	1	3621	gi|292623065|ref|XP_002665206.1|_PREDICTED:_hypothetical_protein_LOC100330495_[Danio_rerio]	61.86	0		GO:0005515|GO:0005515|GO:0005515|GO:0005515|	PF00307 (Calponin homology (CH) domain);PF00307 (Calponin homology (CH) domain);	SSF47576;SSF47576;	754_OG5_159781
t.Unigene000773	g.Unigene000773	Unigene000773	1	3619	gi|348527058|ref|XP_003451036.1|_PREDICTED:_threonyl-tRNA_synthetase,_cytoplasmic-like_[Oreochromis_niloticus]	71.36	0	ko00970 Aminoacyl-tRNA biosynthesis; ;	GO:0000166|GO:0000166|GO:0004812|GO:0005524|GO:0006418|	PF03129 (Anticodon binding domain);PF00587 (tRNA synthetase class II core domain (G, H, P, S and T));	SSF55681;SSF55186;SSF52954;	754_OG5_246779
t.Unigene000774	g.Unigene000774	Unigene000774	1	3609	gi|410910064|ref|XP_003968510.1|_PREDICTED:_rho_guanine_nucleotide_exchange_factor_12-like_[Takifugu_rubripes]	61.45	5e-16	ko04270 Vascular smooth muscle contraction; ko04360 Axon guidance; ko04810 Regulation of actin cytoskeleton; ko05152 Tuberculosis; ;	GO:0038032|GO:0005089|GO:0035023|GO:0005089|GO:0005737|GO:0005089|GO:0035023|GO:0005089|GO:0005737|	PF00621 (RhoGEF domain);PF09128 (Regulator of G protein signalling-like domain);PF09128 (Regulator of G protein signalling-like domain);	SSF48097;SSF50729;SSF48065;	754_OG5_130870
t.Unigene000775	g.Unigene000775	Unigene000775	1	3609	gi|220679492|emb|CAX13609.1|_hexokinase_2_[Danio_rerio]	50	1e-41	ko00010 Glycolysis / Gluconeogenesis; ko00051 Fructose and mannose metabolism; ko00052 Galactose metabolism; ko00500 Starch and sucrose metabolism; ko00520 Amino sugar and nucleotide sugar metabolism; ko00521 Streptomycin biosynthesis; ; ko01100 Metabolic pathways; ko01110 Biosynthesis of secondary metabolites; ko01120 Microbial metabolism in diverse environments; ko04910 Insulin signaling pathwa…	GO:0005524|GO:0005975|GO:0016773|GO:0005524|GO:0005975|GO:0016773|GO:0005524|GO:0005975|GO:0016773|GO:0005524|GO:0005975|GO:0016773|GO:0005524|GO:0005975|GO:0016773|	PF00349 (Hexokinase);PF03727 (Hexokinase);PF03727 (Hexokinase);PF00349 (Hexokinase);PF03727 (Hexokinase);	SSF53067;SSF53067;SSF53067;SSF53067;SSF53067;	754_OG5_220958
t.Unigene000776	g.Unigene000776	Unigene000776	1	3603	gi|46309473|ref|NP_996935.1|_midnolin_[Danio_rerio]	76.24	0		GO:0005515|	PF00240 (Ubiquitin family);	SSF54236;	754_OG5_136006
t.Unigene000777	g.Unigene000777	Unigene000777	1	3602	gi|410910064|ref|XP_003968510.1|_PREDICTED:_rho_guanine_nucleotide_exchange_factor_12-like_[Takifugu_rubripes]	49.88	8e-72	ko04270 Vascular smooth muscle contraction; ko04360 Axon guidance; ko04810 Regulation of actin cytoskeleton; ko05152 Tuberculosis; ;	GO:0005089|GO:0005737|GO:0038032|GO:0005089|GO:0035023|GO:0005089|GO:0035023|GO:0005515|GO:0005089|GO:0005737|GO:0005515|	PF09128 (Regulator of G protein signalling-like domain);PF00621 (RhoGEF domain);PF00595 (PDZ domain (Also known as DHR or GLGF));PF09128 (Regulator of G protein signalling-like domain);	SSF48097;SSF50729;SSF48065;SSF50156;	754_OG5_130870
t.Unigene000778	g.Unigene000778	Unigene000778	1	3600	gi|432887640|ref|XP_004074950.1|_PREDICTED:_E3_ubiquitin-protein_ligase_UHRF2-like_[Oryzias_latipes]	69.33	0		GO:0005515|GO:0042393|	PF00628 (PHD-finger);PF12148 (Protein of unknown function (DUF3590));PF02182 (SAD/SRA domain);PF13923 (Zinc finger, C3HC4 type (RING finger));	SSF88697;SSF57903;SSF57850;	754_OG5_170103
t.Unigene000779	g.Unigene000779	Unigene000779	1	3598	gi|326665913|ref|XP_002661200.2|_PREDICTED:_hypothetical_protein_LOC100329810_[Danio_rerio]	61.47	0		GO:0016772|GO:0016772|	PF12202 (Oxidative-stress-responsive kinase 1 C terminal);	SSF56112;SSF56112;	754_OG5_127736
t.Unigene000780	g.Unigene000780	Unigene000780	1	3598	gi|348515287|ref|XP_003445171.1|_PREDICTED:_FCH_domain_only_protein_1-like_[Oreochromis_niloticus]	77.22	7e-160			PF00611 (Fes/CIP4, and EFC/F-BAR homology domain);PF10291 (Muniscin C-terminal mu homology domain);	SSF103657;SSF49447;	754_OG5_131243
t.Unigene000781	g.Unigene000781	Unigene000781	1	3598	gi|432853161|ref|XP_004067570.1|_PREDICTED:_semaphorin-7A-like_[Oryzias_latipes]	36.16	6e-107	ko04360 Axon guidance; ;	GO:0004872|GO:0007275|GO:0016020|GO:0005515|GO:0016020|GO:0005515|	PF01403 (Sema domain);PF01437 (Plexin repeat);PF13895 (Immunoglobulin domain);	SSF103575;SSF101912;SSF48726;	754_OG5_127849
t.Unigene000782	g.Unigene000782	Unigene000782	1	3597	gi|326675794|ref|XP_002665299.2|_PREDICTED:_protein_SCAF8_[Danio_rerio]	79.82	1e-39		GO:0003676|	PF00076 (RNA recognition motif. (a.k.a. RRM, RBD, or RNP domain));	SSF54928;	754_OG5_210348
t.Unigene000783	g.Unigene000783	Unigene000783	1	3594	gi|225706470|gb|ACO09081.1|_Nucleosome_assembly_protein_1-like_1_[Osmerus_mordax]	87.21	8e-144		GO:0005634|GO:0006334|	PF00956 (Nucleosome assembly protein (NAP));PF07534 (TLD);	SSF143113;	754_OG5_161216
t.Unigene000784	g.Unigene000784	Unigene000784	1	3593	gi|317419641|emb|CBN81678.1|_Ankyrin-3_[Dicentrarchus_labrax]	36.27	8e-18
t.Unigene000785	g.Unigene000785	Unigene000785	1	3591	gi|71834614|ref|NP_001025407.1|_coronin-7_[Danio_rerio]	72.71	0		GO:0005515|GO:0005515|GO:0005515|GO:0005515|GO:0005515|	PF00400 (WD domain, G-beta repeat);PF00400 (WD domain, G-beta repeat);PF00400 (WD domain, G-beta repeat);PF00400 (WD domain, G-beta repeat);PF00400 (WD domain, G-beta repeat);PF08954 (Domain of unknown function (DUF1900));PF08954 (Domain of unknown function (DUF1900));	SSF50998;SSF50998;	754_OG5_127223
t.Unigene000786	g.Unigene000786	Unigene000786	1	3590	gi|348542383|ref|XP_003458664.1|_PREDICTED:_max-binding_protein_MNT-like_[Oreochromis_niloticus]	49.3	3e-124		GO:0046983|GO:0046983|	PF00010 (Helix-loop-helix DNA-binding domain);	SSF47459;	754_OG5_135155
t.Unigene000787	g.Unigene000787	Unigene000787	1	3589	gi|130507147|ref|NP_001076307.1|_ubiquitin-associated_protein_2_[Danio_rerio]	90.14	1e-159		GO:0005515|	PF12478 (Ubiquitin-associated protein 2);	SSF46934;	754_OG5_131239
t.Unigene000788	g.Unigene000788	Unigene000788	1	3587	gi|326669956|ref|XP_002663133.2|_PREDICTED:_LOW_QUALITY_PROTEIN:_tyrosine-protein_kinase_JAK2_[Danio_rerio]	70.66	0		GO:0005515|GO:0016772|GO:0016772|GO:0004672|GO:0006468|GO:0004672|GO:0006468|	PF00017 (SH2 domain);PF07714 (Protein tyrosine kinase);PF07714 (Protein tyrosine kinase);	SSF50729;SSF56112;SSF56112;SSF47031;SSF55550;SSF55550;	754_OG5_129898
t.Unigene000789	g.Unigene000789	Unigene000789	1	3586	gi|47230326|emb|CAF99519.1|_unnamed_protein_product_[Tetraodon_nigroviridis]	65.47	2e-127	ko04910 Insulin signaling pathway; ;	GO:0005515|	PF03370 (Putative phosphatase regulatory subunit);		754_OG5_176555
t.Unigene000790	g.Unigene000790	Unigene000790	1	3585	gi|410912020|ref|XP_003969488.1|_PREDICTED:_A-kinase_anchor_protein_13-like_[Takifugu_rubripes]	58.68	0		GO:0005089|GO:0035023|GO:0005089|GO:0035023|	PF00621 (RhoGEF domain);	SSF48065;SSF50729;SSF57889;	754_OG5_153128
t.Unigene000791	g.Unigene000791	Unigene000791	1	3583	gi|326671046|ref|XP_002663531.2|_PREDICTED:_mitogen-activated_protein_kinase_kinase_kinase_1_[Danio_rerio]	78.21	0	ko04010 MAPK signaling pathway; ko04120 Ubiquitin mediated proteolysis; ko04622 RIG-I-like receptor signaling pathway; ko04722 Neurotrophin signaling pathway; ko04912 GnRH signaling pathway; ;	GO:0005488|GO:0005488|GO:0016772|GO:0004672|GO:0005524|GO:0006468|	PF00069 (Protein kinase domain);	SSF48371;SSF48371;SSF56112;SSF57850;	754_OG5_152352
t.Unigene000792	g.Unigene000792	Unigene000792	1	3582	gi|326674386|ref|XP_001338900.4|_PREDICTED:_hypothetical_protein_LOC798456_[Danio_rerio]	55.07	6e-08		GO:0005515|GO:0005515|	PF00041 (Fibronectin type III domain);	SSF49265;	754_OG5_229682
t.Unigene000793	g.Unigene000793	Unigene000793	1	3582	gi|291190556|ref|NP_001167288.1|_Signal_transducer_and_activator_of_transcription_5B_[Salmo_salar]	95.28	0	ko04012 ErbB signaling pathway; ko04062 Chemokine signaling pathway; ko04630 Jak-STAT signaling pathway; ko05162 Measles; ko05200 Pathways in cancer; ; ko05221 Acute myeloid leukemia; ;	GO:0003700|GO:0004871|GO:0006355|GO:0007165|GO:0003700|GO:0004871|GO:0006355|GO:0007165|GO:0003700|GO:0006355|GO:0003700|GO:0004871|GO:0006355|GO:0007165|GO:0003700|GO:0004871|GO:0005634|GO:0006355|GO:0007165|GO:0005515|GO:0003700|GO:0004871|GO:0005634|GO:0006355|GO:0007165|	PF02865 (STAT protein, protein interaction domain);PF01017 (STAT protein, all-alpha domain);PF00017 (SH2 domain);PF02864 (STAT protein, DNA binding domain);	SSF48092;SSF49417;SSF47655;SSF55550;	754_OG5_209677
t.Unigene000794	g.Unigene000794	Unigene000794	1	3580	gi|326666134|ref|XP_002661260.2|_PREDICTED:_hypothetical_protein_LOC559514_[Danio_rerio]	97.31	2e-141		GO:0003677|	PF01426 (BAH domain);		754_OG5_149247
t.Unigene000795	g.Unigene000795	Unigene000795	1	3579	gi|125995396|ref|NP_001075100.1|_Rho_guanine_nucleotide_exchange_factor_(GEF)_1a_[Danio_rerio]	66.37	0	ko05130 Pathogenic Escherichia coli infection; ;	GO:0005089|GO:0035023|GO:0005089|GO:0035023|	PF00621 (RhoGEF domain);PF00169 (PH domain);	SSF50729;SSF48065;	754_OG5_153128
t.Unigene000796	g.Unigene000796	Unigene000796	1	3576	gi|292609374|ref|XP_694356.4|_PREDICTED:_hypothetical_protein_LOC565999_[Danio_rerio]	45.68	6e-06		GO:0003676|	PF01585 (G-patch domain);PF14709 (double strand RNA binding domain from DEAD END PROTEIN 1);	SSF54768;	754_OG5_133903
t.Unigene000797	g.Unigene000797	Unigene000797	1	3575	gi|291190556|ref|NP_001167288.1|_Signal_transducer_and_activator_of_transcription_5B_[Salmo_salar]	95.28	0	ko04012 ErbB signaling pathway; ko04062 Chemokine signaling pathway; ko04630 Jak-STAT signaling pathway; ko05162 Measles; ko05200 Pathways in cancer; ; ko05221 Acute myeloid leukemia; ;	GO:0003700|GO:0004871|GO:0006355|GO:0007165|GO:0003700|GO:0004871|GO:0006355|GO:0007165|GO:0003700|GO:0006355|GO:0003700|GO:0004871|GO:0006355|GO:0007165|GO:0003700|GO:0004871|GO:0005634|GO:0006355|GO:0007165|GO:0005515|GO:0003700|GO:0004871|GO:0005634|GO:0006355|GO:0007165|	PF02865 (STAT protein, protein interaction domain);PF01017 (STAT protein, all-alpha domain);PF00017 (SH2 domain);PF02864 (STAT protein, DNA binding domain);	SSF48092;SSF49417;SSF47655;SSF55550;	754_OG5_209677
t.Unigene000798	g.Unigene000798	Unigene000798	1	3573	gi|326669522|ref|XP_698197.5|_PREDICTED:_phosphorylase_b_kinase_regulatory_subunit_beta-like_[Danio_rerio]	90.48	3e-123	ko04020 Calcium signaling pathway; ko04910 Insulin signaling pathway; ;	GO:0004553|GO:0005976|GO:0003824|GO:0003824|GO:0004553|GO:0005976|	PF00723 (Glycosyl hydrolases family 15);PF00723 (Glycosyl hydrolases family 15);	SSF48208;SSF48208;	754_OG5_133461
t.Unigene000799	g.Unigene000799	Unigene000799	1	3571	gi|348504058|ref|XP_003439579.1|_PREDICTED:_c-Maf-inducing_protein_[Oreochromis_niloticus]	97.88	2e-110			PF13516 (Leucine Rich repeat);PF13516 (Leucine Rich repeat);	SSF52047;SSF50729;	754_OG5_193297
t.Unigene000800	g.Unigene000800	Unigene000800	1	3570	gi|348520268|ref|XP_003447650.1|_PREDICTED:_phosphofurin_acidic_cluster_sorting_protein_1-like_[Oreochromis_niloticus]	89.26	0			PF10254 (PACS-1 cytosolic sorting protein);		754_OG5_130924
t.Unigene000801	g.Unigene000801	Unigene000801	1	3570	gi|56090186|ref|NP_001007777.1|_far_upstream_element-binding_protein_3_[Danio_rerio]	84.64	7e-95		GO:0003723|	PF09005 (Domain of unknown function (DUF1897));PF09005 (Domain of unknown function (DUF1897));PF00013 (KH domain);	SSF54791;	754_OG5_220171
t.Unigene000802	g.Unigene000802	Unigene000802	1	3569	gi|50726892|ref|NP_998483.1|_serine/threonine-protein_phosphatase_2A_56_kDa_regulatory_subunit_delta_isoform_[Danio_rerio]	94.35	0	ko03015 mRNA surveillance pathway; ko04113 Meiosis - yeast; ko04114 Oocyte meiosis; ko04310 Wnt signaling pathway; ;	GO:0000159|GO:0007165|GO:0008601|GO:0005488|	PF01603 (Protein phosphatase 2A regulatory B subunit (B56 family));	SSF48371;	754_OG5_224082
t.Unigene000803	g.Unigene000803	Unigene000803	1	3568	gi|347543715|ref|NP_878285.2|_staphylococcal_nuclease_domain-containing_protein_1_[Danio_rerio]	89.16	0		GO:0003676|GO:0016788|GO:0003676|GO:0016788|GO:0003676|GO:0016788|GO:0003676|GO:0016788|GO:0003676|GO:0016788|GO:0003676|GO:0016788|GO:0003676|GO:0016788|GO:0003676|GO:0016788|GO:0003676|GO:0016788|GO:0003676|GO:0016788|	PF00565 (Staphylococcal nuclease homologue);PF00565 (Staphylococcal nuclease homologue);PF00565 (Staphylococcal nuclease homologue);PF00565 (Staphylococcal nuclease homologue);PF00567 (Tudor domain);	SSF50199;SSF50199;SSF50199;SSF50199;SSF63748;SSF50199;SSF50199;	754_OG5_242281
t.Unigene000804	g.Unigene000804	Unigene000804	1	3566	gi|190337775|gb|AAI63903.1|_Hmmr_protein_[Danio_rerio]	77.03	9e-54	ko04512 ECM-receptor interaction; ;				754_OG5_140662
t.Unigene000805	g.Unigene000805	Unigene000805	1	3563	gi|113195614|ref|NP_001037804.1|_zinc_finger_CCCH_domain-containing_protein_18_[Danio_rerio]	44.51	8e-09				SSF90229;
t.Unigene000806	g.Unigene000806	Unigene000806	1	3559	gi|348531377|ref|XP_003453186.1|_PREDICTED:_steroid_hormone_receptor_ERR2-like_[Oreochromis_niloticus]	89.68	0		GO:0003700|GO:0003707|GO:0005634|GO:0006355|GO:0043401|GO:0003700|GO:0003707|GO:0005634|GO:0003700|GO:0005634|GO:0006355|GO:0008270|GO:0043565|	PF00104 (Ligand-binding domain of nuclear hormone receptor);PF00105 (Zinc finger, C4 type (two domains));	SSF57716;SSF48508;	754_OG5_140144
t.Unigene000807	g.Unigene000807	Unigene000807	1	3559	gi|185133306|ref|NP_001117724.1|_aryl_hydrocarbon_receptor_beta_[Oncorhynchus_mykiss]	40.34	3e-10		GO:0046983|GO:0004871|GO:0007165|GO:0004871|GO:0007165|GO:0005515|GO:0006355|	PF08447 (PAS fold);PF00989 (PAS fold);	SSF47459;SSF55785;SSF55785;	754_OG5_143824
t.Unigene000808	g.Unigene000808	Unigene000808	1	3557	gi|115313029|gb|AAI24139.1|_Srrm2_protein_[Danio_rerio]	63.52	3e-92					754_OG5_131957
t.Unigene000809	g.Unigene000809	Unigene000809	1	3556	gi|326668399|ref|XP_689302.5|_PREDICTED:_trafficking_kinesin-binding_protein_2_[Danio_rerio]	65.1	0			PF12448 (Kinesin associated protein);PF12448 (Kinesin associated protein);PF04849 (HAP1 N-terminal conserved region);		754_OG5_250004
t.Unigene000810	g.Unigene000810	Unigene000810	1	3552	gi|326676926|ref|XP_002665685.2|_PREDICTED:_mitotic_checkpoint_serine/threonine-protein_kinase_BUB1_[Danio_rerio]	37.24	3e-86	ko04110 Cell cycle; ko04111 Cell cycle - yeast; ko04113 Meiosis - yeast; ko04114 Oocyte meiosis; ko04914 Progesterone-mediated oocyte maturation; ;	GO:0004672|GO:0005524|GO:0006468|GO:0016772|	PF00069 (Protein kinase domain);	SSF56112;
t.Unigene000811	g.Unigene000811	Unigene000811	1	3552	gi|124248510|ref|NP_001074276.1|_genetic_suppressor_element_1_[Danio_rerio]	60.69	1e-39			PF12540 (Protein of unknown function (DUF3736));PF12540 (Protein of unknown function (DUF3736));		754_OG5_137605
t.Unigene000812	g.Unigene000812	Unigene000812	1	3551	gi|50540222|ref|NP_001002578.1|_ankyrin_repeat_domain-containing_protein_54_[Danio_rerio]	76.77	4e-143			PF12796 (Ankyrin repeats (3 copies));PF12796 (Ankyrin repeats (3 copies));	SSF48403;	754_OG5_198519
t.Unigene000813	g.Unigene000813	Unigene000813	1	3549	gi|190570328|ref|NP_001122016.1|_probable_ATP-dependent_RNA_helicase_DHX36_[Danio_rerio]	76.09	0	ko03018 RNA degradation; ;	GO:0003676|GO:0004386|GO:0005524|GO:0004386|GO:0003676|GO:0005524|GO:0008026|	PF00271 (Helicase conserved C-terminal domain);PF07717 (Oligonucleotide/oligosaccharide-binding (OB)-fold);PF04408 (Helicase associated domain (HA2));PF00270 (DEAD/DEAH box helicase);	SSF52540;SSF52540;	754_OG5_132087
t.Unigene000814	g.Unigene000814	Unigene000814	1	3548	gi|326668207|ref|XP_690827.4|_PREDICTED:_cytospin-B_[Danio_rerio]	77.74	0		GO:0005515|GO:0005515|	PF00307 (Calponin homology (CH) domain);	SSF47576;	754_OG5_248809
t.Unigene000815	g.Unigene000815	Unigene000815	1	3548	gi|189535188|ref|XP_001919781.1|_PREDICTED:_histone-lysine_N-methyltransferase,_H3_lysine-79_specific_[Danio_rerio]	68.28	0	ko00310 Lysine degradation; ;	GO:0018024|	PF08123 (Histone methylation protein DOT1);	SSF53335;
t.Unigene000816	g.Unigene000816	Unigene000816	1	3547	gi|190340064|gb|AAI63875.1|_Polymerase_(DNA_directed),_delta_1,_catalytic_subunit_[Danio_rerio]	82.93	5e-136	ko00230 Purine metabolism; ko00240 Pyrimidine metabolism; ko01100 Metabolic pathways; ko03030 DNA replication; ko03410 Base excision repair; ko03420 Nucleotide excision repair; ko03430 Mismatch repair; ko03440 Homologous recombination; ;	GO:0003887|GO:0006260|GO:0003676|GO:0000166|GO:0003677|GO:0003887|GO:0006260|GO:0003676|GO:0003887|GO:0006260|	PF03104 (DNA polymerase family B, exonuclease domain);PF14260 (C4-type zinc-finger of DNA polymerase delta);PF00136 (DNA polymerase family B);PF03104 (DNA polymerase family B, exonuclease domain);	SSF53098;SSF56672;SSF53098;	754_OG5_128651
t.Unigene000817	g.Unigene000817	Unigene000817	1	3540	gi|167555246|ref|NP_001107884.1|_nck-associated_protein_1-like_[Danio_rerio]	67.13	0	ko04810 Regulation of actin cytoskeleton; ;		PF09735 (Membrane-associated apoptosis protein);PF09735 (Membrane-associated apoptosis protein);		754_OG5_130605
t.Unigene000818	g.Unigene000818	Unigene000818	1	3538	gi|410899945|ref|XP_003963457.1|_PREDICTED:_fibulin-2-like_[Takifugu_rubripes]	64.05	2e-58		GO:0005509|GO:0005509|GO:0005509|GO:0005509|GO:0005509|GO:0005509|	PF12662 (Complement Clr-like EGF-like);PF07645 (Calcium-binding EGF domain);PF07645 (Calcium-binding EGF domain);PF07645 (Calcium-binding EGF domain);PF07645 (Calcium-binding EGF domain);PF07645 (Calcium-binding EGF domain);PF07645 (Calcium-binding EGF domain);	SSF57184;SSF57184;SSF57196;SSF57184;	754_OG5_241682
t.Unigene000819	g.Unigene000819	Unigene000819	1	3537	gi|348530282|ref|XP_003452640.1|_PREDICTED:_LOW_QUALITY_PROTEIN:_liprin-alpha-1-like_[Oreochromis_niloticus]	80.84	0		GO:0005515|	PF00536 (SAM domain (Sterile alpha motif));PF00536 (SAM domain (Sterile alpha motif));PF07647 (SAM domain (Sterile alpha motif));	SSF47769;SSF47769;SSF47769;	754_OG5_204710
t.Unigene000820	g.Unigene000820	Unigene000820	1	3536	gi|189530915|ref|XP_688983.3|_PREDICTED:_xanthine_dehydrogenase/oxidase_[Danio_rerio]	88.86	0	ko00230 Purine metabolism; ko00232 Caffeine metabolism; ko00983 Drug metabolism - other enzymes; ko01100 Metabolic pathways; ko01110 Biosynthesis of secondary metabolites; ko01120 Microbial metabolism in diverse environments; ko04146 Peroxisome; ;	GO:0016491|GO:0055114|GO:0016491|GO:0055114|GO:0016491|GO:0055114|GO:0016491|GO:0055114|	PF02738 (Molybdopterin-binding domain of aldehyde dehydrogenase);PF02738 (Molybdopterin-binding domain of aldehyde dehydrogenase);PF01315 (Aldehyde oxidase and xanthine dehydrogenase, a/b hammerhead domain);	SSF56003;SSF56003;SSF54665;	754_OG5_243237
t.Unigene000821	g.Unigene000821	Unigene000821	1	3534	gi|281604112|ref|NP_001164039.1|_bromodomain_adjacent_to_zinc_finger_domain,_1A_[Rattus_norvegicus]	51.92	1e-61			PF02791 (DDT domain);PF10537 (ATP-utilising chromatin assembly and remodelling N-terminal);PF15614 (WSTF, HB1, Itc1p, MBD9 motif 3);		754_OG5_133306
t.Unigene000822	g.Unigene000822	Unigene000822	1	3531	gi|108794746|gb|AAS57934.2|_source_of_immunodominant_MHC-associated_peptides_[Ctenopharyngodon_idella]	96.57	0	ko00510 N-Glycan biosynthesis; ko00513 Various types of N-glycan biosynthesis; ko01100 Metabolic pathways; ko04141 Protein processing in endoplasmic reticulum; ;	GO:0004576|GO:0006486|GO:0016020|	PF02516 (Oligosaccharyl transferase STT3 subunit);		754_OG5_206664
t.Unigene000823	g.Unigene000823	Unigene000823	1	3531	gi|348517395|ref|XP_003446219.1|_PREDICTED:_serine/threonine-protein_kinase_D3-like_[Oreochromis_niloticus]	87.47	0		GO:0004672|GO:0005524|GO:0006468|GO:0016772|GO:0035556|GO:0035556|	PF00069 (Protein kinase domain);PF00169 (PH domain);PF00130 (Phorbol esters/diacylglycerol binding domain (C1 domain));PF00130 (Phorbol esters/diacylglycerol binding domain (C1 domain));	SSF57889;SSF50729;SSF56112;SSF57889;	754_OG5_136044
t.Unigene000824	g.Unigene000824	Unigene000824	1	3531	gi|190340064|gb|AAI63875.1|_Polymerase_(DNA_directed),_delta_1,_catalytic_subunit_[Danio_rerio]	93.61	0	ko00230 Purine metabolism; ko00240 Pyrimidine metabolism; ko01100 Metabolic pathways; ko03030 DNA replication; ko03410 Base excision repair; ko03420 Nucleotide excision repair; ko03430 Mismatch repair; ko03440 Homologous recombination; ;	GO:0000166|GO:0003677|GO:0003887|GO:0006260|GO:0003676|GO:0003887|GO:0006260|GO:0000166|GO:0003677|GO:0003887|GO:0006260|	PF00136 (DNA polymerase family B);PF03104 (DNA polymerase family B, exonuclease domain);PF14260 (C4-type zinc-finger of DNA polymerase delta);PF00136 (DNA polymerase family B);	SSF53098;SSF56672;SSF56672;	754_OG5_127429
t.Unigene000825	g.Unigene000825	Unigene000825	1	3530	gi|115313029|gb|AAI24139.1|_Srrm2_protein_[Danio_rerio]	63.04	5e-94					754_OG5_131957
t.Unigene000826	g.Unigene000826	Unigene000826	1	3530	gi|326672004|ref|XP_001337677.4|_PREDICTED:_calmodulin-binding_transcription_activator_1-like_[Danio_rerio]	67.29	0		GO:0005515|GO:0005515|	PF00612 (IQ calmodulin-binding motif);PF00023 (Ankyrin repeat);	SSF48403;SSF52540;	754_OG5_131948
t.Unigene000827	g.Unigene000827	Unigene000827	1	3529	gi|46309515|ref|NP_996955.1|_CLIP-associating_protein_2_[Danio_rerio]	94	6e-11		GO:0005488|GO:0005488|GO:0005488|	PF12348 (CLASP N terminal);	SSF48371;SSF48371;SSF48371;
t.Unigene000828	g.Unigene000828	Unigene000828	1	3529	gi|326675622|ref|XP_688605.4|_PREDICTED:_KIAA0261_protein_[Danio_rerio]	63.77	1e-16			PF07814 (Wings apart-like protein regulation of heterochromatin);		754_OG5_132649
t.Unigene000829	g.Unigene000829	Unigene000829	1	3529	gi|1703312|sp|P55202.1|ANPRB_ANGJA_RecName:_Full=Atrial_natriuretic_peptide_receptor_2;_AltName:_Full=Atrial_natriuretic_peptide_receptor_type_B;_Short=ANP-B;_Short=ANPR-B;_Short=NPR-B;_AltName:_Full=Guanylate_cyclase_B;_Short=GC-B;_Flags:_Precursor	77.99	0	ko00230 Purine metabolism; ko04270 Vascular smooth muscle contraction; ;	GO:0004672|GO:0006468|GO:0009190|GO:0016849|GO:0035556|GO:0009190|GO:0016849|GO:0035556|GO:0016772|	PF01094 (Receptor family ligand binding region);PF07714 (Protein tyrosine kinase);PF00211 (Adenylate and Guanylate cyclase catalytic domain);	SSF53822;SSF55073;SSF56112;	754_OG5_189328
t.Unigene000830	g.Unigene000830	Unigene000830	1	3528	gi|326672188|ref|XP_001919519.2|_PREDICTED:_serine/threonine-protein_kinase_TAO2-like_[Danio_rerio]	97.27	0	ko04010 MAPK signaling pathway; ;	GO:0004672|GO:0005524|GO:0006468|GO:0016772|	PF00069 (Protein kinase domain);	SSF56112;	754_OG5_128641
t.Unigene000831	g.Unigene000831	Unigene000831	1	3525	gi|41053979|ref|NP_956216.1|_regulation_of_nuclear_pre-mRNA_domain_containing_2a_[Danio_rerio]	44.04	4e-140			PF04818 (RNA polymerase II-binding domain.);		754_OG5_134362
t.Unigene000832	g.Unigene000832	Unigene000832	1	3524	gi|326673688|ref|XP_003199958.1|_PREDICTED:_inositol_polyphosphate_5-phosphatase_OCRL-1-like_[Danio_rerio]	58.65	2e-55	ko00562 Inositol phosphate metabolism; ko01100 Metabolic pathways; ko04070 Phosphatidylinositol signaling system; ;	GO:0005622|GO:0007165|GO:0005622|GO:0007165|GO:0007165|	PF00620 (RhoGAP domain);PF03372 (Endonuclease/Exonuclease/phosphatase family);	SSF48350;SSF48350;SSF56219;	754_OG5_147189
t.Unigene000833	g.Unigene000833	Unigene000833	1	3520	gi|410898593|ref|XP_003962782.1|_PREDICTED:_lysine-specific_histone_demethylase_1A-like_[Takifugu_rubripes]	93.48	0		GO:0016491|GO:0055114|GO:0003677|GO:0005515|	PF01593 (Flavin containing amine oxidoreductase);PF04433 (SWIRM domain);	SSF54373;SSF46689;SSF51905;SSF51905;SSF51905;	754_OG5_131236
t.Unigene000834	g.Unigene000834	Unigene000834	1	3519	gi|302632539|ref|NP_001038622.2|_sorting_nexin-17_[Danio_rerio]	89.83	0		GO:0005515|GO:0007154|GO:0035091|GO:0005515|GO:0007154|GO:0035091|	PF00787 (PX domain);	SSF64268;	754_OG5_133049
t.Unigene000835	g.Unigene000835	Unigene000835	1	3518	gi|346421502|gb|AEO27228.1|_mediator_of_RNA_polymerase_II_transcription_subunit_12_[Danio_rerio]	83.23	0		GO:0008013|GO:0016592|	PF12144 (Eukaryotic Mediator 12 catenin-binding domain);		754_OG5_131980
t.Unigene000836	g.Unigene000836	Unigene000836	1	3518	gi|410910064|ref|XP_003968510.1|_PREDICTED:_rho_guanine_nucleotide_exchange_factor_12-like_[Takifugu_rubripes]	74.84	6e-47	ko04270 Vascular smooth muscle contraction; ko04360 Axon guidance; ko04810 Regulation of actin cytoskeleton; ko05152 Tuberculosis; ;	GO:0005089|GO:0005737|GO:0038032|GO:0005089|GO:0035023|GO:0005089|GO:0035023|GO:0005515|GO:0005515|	PF09128 (Regulator of G protein signalling-like domain);PF00621 (RhoGEF domain);PF00595 (PDZ domain (Also known as DHR or GLGF));	SSF48097;SSF50729;SSF48065;SSF50156;	754_OG5_130870
t.Unigene000837	g.Unigene000837	Unigene000837	1	3514	gi|387861793|gb|AFK08733.1|_oxidation_resistance_protein_2_variant_A,_partial_[Danio_rerio]	70.57	0		GO:0016998|	PF01476 (LysM domain);PF07534 (TLD);	SSF54106;	754_OG5_165964
t.Unigene000838	g.Unigene000838	Unigene000838	1	3513	gi|148726024|emb|CAN88262.1|_membrane-bound_transcription_factor_protease,_site_1_[Danio_rerio]	95.1	0	ko04141 Protein processing in endoplasmic reticulum; ;	GO:0004252|GO:0006508|GO:0003677|GO:0006352|GO:0003677|GO:0006352|GO:0004252|GO:0006508|	PF00082 (Subtilase family);PF00352 (Transcription factor TFIID (or TATA-binding protein, TBP));PF00352 (Transcription factor TFIID (or TATA-binding protein, TBP));	SSF55945;SSF55945;SSF52743;	754_OG5_233334
t.Unigene000839	g.Unigene000839	Unigene000839	1	3512	gi|326679896|ref|XP_696060.5|_PREDICTED:_solute_carrier_family_12_member_5_[Danio_rerio]	75.9	0		GO:0006810|GO:0016020|GO:0055085|GO:0006810|GO:0016020|GO:0055085|	PF00324 (Amino acid permease);PF00324 (Amino acid permease);		754_OG5_128886
t.Unigene000840	g.Unigene000840	Unigene000840	1	3509	gi|432935231|ref|XP_004081983.1|_PREDICTED:_LOW_QUALITY_PROTEIN:_INO80_complex_subunit_D-like_[Oryzias_latipes]	43.49	7e-170
t.Unigene000841	g.Unigene000841	Unigene000841	1	3507	gi|225706470|gb|ACO09081.1|_Nucleosome_assembly_protein_1-like_1_[Osmerus_mordax]	88.32	3e-147		GO:0005634|GO:0006334|	PF00956 (Nucleosome assembly protein (NAP));PF07534 (TLD);	SSF143113;	754_OG5_161216
t.Unigene000842	g.Unigene000842	Unigene000842	1	3506	gi|47230214|emb|CAG10628.1|_unnamed_protein_product_[Tetraodon_nigroviridis]	92.29	0		GO:0003700|GO:0003707|GO:0005634|GO:0006355|GO:0043401|GO:0003700|GO:0003707|GO:0005634|GO:0003700|GO:0005634|GO:0006355|GO:0008270|GO:0043565|	PF00104 (Ligand-binding domain of nuclear hormone receptor);PF00105 (Zinc finger, C4 type (two domains));	SSF57716;SSF48508;	754_OG5_140144
t.Unigene000843	g.Unigene000843	Unigene000843	1	3506	gi|292611895|ref|XP_001341895.3|_PREDICTED:_multidrug_resistance-associated_protein_1_isoform_1_[Danio_rerio]	84.74	0	ko02010 ABC transporters; ko04977 Vitamin digestion and absorption; ;	GO:0005524|GO:0016887|GO:0005524|GO:0016887|GO:0005524|GO:0006810|GO:0016021|GO:0042626|GO:0055085|GO:0005524|GO:0006810|GO:0016021|GO:0042626|GO:0055085|	PF00005 (ABC transporter);PF00005 (ABC transporter);PF00664 (ABC transporter transmembrane region);	SSF52540;SSF90123;SSF52540;	754_OG5_181182
t.Unigene000844	g.Unigene000844	Unigene000844	1	3506	gi|348521858|ref|XP_003448443.1|_PREDICTED:_RNA-binding_protein_10-like_[Oreochromis_niloticus]	52.85	2e-114			PF14259 (RNA recognition motif (a.k.a. RRM, RBD, or RNP domain));	SSF54928;	754_OG5_142978
t.Unigene000845	g.Unigene000845	Unigene000845	1	3505	gi|71679671|gb|AAI00006.1|_LOC568580_protein,_partial_[Danio_rerio]	56.08	4e-171		GO:0003677|GO:0005524|	PF00176 (SNF2 family N-terminal domain);	SSF52540;SSF57903;	754_OG5_158480
t.Unigene000846	g.Unigene000846	Unigene000846	1	3497	gi|47085681|ref|NP_998160.1|_serine/threonine-protein_kinase_RIO1_[Danio_rerio]	78.25	0	ko03008 Ribosome biogenesis in eukaryotes; ;	GO:0003824|GO:0005524|GO:0016772|GO:0016772|GO:0005634|GO:0006334|	PF01163 (RIO1 family);PF00956 (Nucleosome assembly protein (NAP));	SSF143113;SSF56112;SSF56112;	754_OG5_134173
t.Unigene000847	g.Unigene000847	Unigene000847	1	3497	gi|40548308|ref|NP_954967.1|_uncharacterized_protein_LOC321250_[Danio_rerio]	51.38	6e-37			PF15262 (Domain of unknown function (DUF4592));		754_OG5_145299
t.Unigene000848	g.Unigene000848	Unigene000848	1	3495	gi|190339205|gb|AAI63938.1|_Sf1_protein_[Danio_rerio]	91.41	1e-161		GO:0003676|GO:0008270|GO:0003723|	PF00098 (Zinc knuckle);PF00013 (KH domain);	SSF54791;	754_OG5_132534
t.Unigene000849	g.Unigene000849	Unigene000849	1	3494	gi|190194317|ref|NP_001121726.1|_mitofusin-2_[Danio_rerio]	92.34	0		GO:0003924|GO:0005741|GO:0006184|GO:0008053|GO:0016021|GO:0003924|GO:0005525|	PF04799 (fzo-like conserved region);PF00350 (Dynamin family);	SSF52540;SSF111479;	754_OG5_131094
t.Unigene000850	g.Unigene000850	Unigene000850	1	3491	gi|302393607|ref|NP_001032791.2|_importin_subunit_beta-1_[Danio_rerio]	97.15	0	ko03013 RNA transport; ;	GO:0005488|GO:0006886|GO:0008536|	PF13513 (HEAT-like repeat);PF03810 (Importin-beta N-terminal domain);	SSF48371;	754_OG5_127643
t.Unigene000851	g.Unigene000851	Unigene000851	1	3490	gi|319996621|ref|NP_001032765.2|_TRAF2_and_NCK_interacting_kinase_b_[Danio_rerio]	92.59	3e-44		GO:0005083|	PF00780 (CNH domain);		754_OG5_128641
t.Unigene000852	g.Unigene000852	Unigene000852	1	3489	gi|205830387|ref|NP_001128615.1|_zinc_finger_protein_831_[Danio_rerio]	87.5	1e-07
t.Unigene000853	g.Unigene000853	Unigene000853	1	3489	gi|326679191|ref|XP_002666538.2|_PREDICTED:_la-related_protein_4,_partial_[Danio_rerio]	72.07	0			PF14259 (RNA recognition motif (a.k.a. RRM, RBD, or RNP domain));PF14259 (RNA recognition motif (a.k.a. RRM, RBD, or RNP domain));PF05383 (La domain);	SSF54928;SSF46785;SSF54928;	754_OG5_210395
t.Unigene000854	g.Unigene000854	Unigene000854	1	3488	gi|451770412|ref|NP_001263425.1|_DNA-directed_RNA_polymerase_III_subunit_RPC1_[Danio_rerio]	93.24	0	ko00230 Purine metabolism; ko00240 Pyrimidine metabolism; ko01100 Metabolic pathways; ; ko04623 Cytosolic DNA-sensing pathway; ;	GO:0003677|GO:0003899|GO:0006351|GO:0003677|GO:0003899|GO:0006351|GO:0003677|GO:0003899|GO:0006351|GO:0003677|GO:0003899|GO:0006351|GO:0003677|GO:0003899|GO:0006351|	PF05000 (RNA polymerase Rpb1, domain 4);PF04983 (RNA polymerase Rpb1, domain 3);PF04997 (RNA polymerase Rpb1, domain 1);PF00623 (RNA polymerase Rpb1, domain 2);PF04998 (RNA polymerase Rpb1, domain 5);	SSF64484;	754_OG5_127924
t.Unigene000855	g.Unigene000855	Unigene000855	1	3487	gi|125831093|ref|XP_001334473.1|_PREDICTED:_protein_phosphatase_1_regulatory_subunit_16A-like_[Danio_rerio]	63.94	0			PF12796 (Ankyrin repeats (3 copies));PF12796 (Ankyrin repeats (3 copies));	SSF48403;	754_OG5_146569
t.Unigene000856	g.Unigene000856	Unigene000856	1	3486	gi|46811848|gb|AAT02178.1|_thyroid_hormone_receptor_beta_[Pimephales_promelas]	89.24	1e-121	ko04080 Neuroactive ligand-receptor interaction; ;	GO:0003700|GO:0005634|GO:0006355|GO:0008270|GO:0043565|GO:0003700|GO:0003707|GO:0005634|	PF00105 (Zinc finger, C4 type (two domains));PF00084 (Sushi domain (SCR repeat));PF00084 (Sushi domain (SCR repeat));PF00084 (Sushi domain (SCR repeat));PF00084 (Sushi domain (SCR repeat));	SSF57716;SSF48508;SSF57535;SSF57535;SSF57535;SSF57535;	754_OG5_237893
t.Unigene000857	g.Unigene000857	Unigene000857	1	3485	gi|348531705|ref|XP_003453349.1|_PREDICTED:_plasminogen_activator_inhibitor_1_RNA-binding_protein-like_isoform_1_[Oreochromis_niloticus]	74.07	5e-10
t.Unigene000858	g.Unigene000858	Unigene000858	1	3485	gi|289547621|ref|NP_001166124.1|_amylo-1,_6-glucosidase,_4-alpha-glucanotransferase_[Danio_rerio]	84.67	0	ko00500 Starch and sucrose metabolism; ko01100 Metabolic pathways; ;	GO:0004134|GO:0004135|GO:0005980|GO:0003824|GO:0003824|GO:0004134|GO:0004135|GO:0005980|	PF14702 (central domain of human glycogen debranching enzyme);PF06202 (Amylo-alpha-1,6-glucosidase);PF06202 (Amylo-alpha-1,6-glucosidase);	SSF51445;SSF48208;SSF48208;	754_OG5_128837
t.Unigene000859	g.Unigene000859	Unigene000859	1	3481	gi|149633353|ref|XP_001506575.1|_PREDICTED:_CAP-Gly_domain-containing_linker_protein_1_[Ornithorhynchus_anatinus]	49.18	0			PF01302 (CAP-Gly domain);	SSF74924;	754_OG5_130174
t.Unigene000860	g.Unigene000860	Unigene000860	1	3471	gi|120952595|ref|NP_991321.2|_poly(A)_polymerase_alpha_[Danio_rerio]	34.07	6e-07	ko03015 mRNA surveillance pathway; ;	GO:0016779|GO:0003723|GO:0016779|GO:0031123|GO:0004652|GO:0043631|GO:0003723|GO:0004652|GO:0005634|GO:0043631|	PF01909 (Nucleotidyltransferase domain);PF04928 (Poly(A) polymerase central domain);PF04926 (Poly(A) polymerase predicted RNA binding domain);	SSF55003;SSF81301;SSF81631;	754_OG5_154631
t.Unigene000861	g.Unigene000861	Unigene000861	1	3466	gi|190338444|gb|AAI63535.1|_Bmp1a_protein_[Danio_rerio]	92.35	0		GO:0004222|GO:0006508|	PF00431 (CUB domain);PF00431 (CUB domain);PF00431 (CUB domain);PF00431 (CUB domain);PF00431 (CUB domain);PF01400 (Astacin (Peptidase family M12A));PF14670 (Coagulation Factor Xa inhibitory site);PF14670 (Coagulation Factor Xa inhibitory site);	SSF55486;SSF57196;SSF49854;SSF57196;SSF49854;SSF49854;SSF49854;SSF49854;	754_OG5_133495
t.Unigene000862	g.Unigene000862	Unigene000862	1	3466	gi|225706470|gb|ACO09081.1|_Nucleosome_assembly_protein_1-like_1_[Osmerus_mordax]	82.85	1e-126		GO:0005634|GO:0006334|GO:0005634|GO:0006334|	PF00956 (Nucleosome assembly protein (NAP));PF00956 (Nucleosome assembly protein (NAP));PF07534 (TLD);	SSF143113;	754_OG5_176503
t.Unigene000863	g.Unigene000863	Unigene000863	1	3466	gi|326668207|ref|XP_690827.4|_PREDICTED:_cytospin-B_[Danio_rerio]	77.74	0		GO:0005515|GO:0005515|	PF00307 (Calponin homology (CH) domain);	SSF47576;	754_OG5_248809
t.Unigene000864	g.Unigene000864	Unigene000864	1	3465	gi|153792789|ref|NP_001093475.1|_UHRF1-binding_protein_1-like_[Danio_rerio]	65.61	0					754_OG5_131233
t.Unigene000865	g.Unigene000865	Unigene000865	1	3463	gi|117606266|ref|NP_001071001.1|_ATPase,_Ca++_transporting,_cardiac_muscle,_fast_twitch_1_like_[Danio_rerio]	92.02	0	ko04020 Calcium signaling pathway; ko04972 Pancreatic secretion; ko05010 Alzheimer's disease; ;	GO:0000166|GO:0046872|	PF00690 (Cation transporter/ATPase, N-terminus);PF00689 (Cation transporting ATPase, C-terminus);PF00702 (haloacid dehalogenase-like hydrolase);PF00122 (E1-E2 ATPase);	SSF81653;SSF81665;SSF81665;SSF81665;SSF56784;SSF81660;	754_OG5_211877
t.Unigene000866	g.Unigene000866	Unigene000866	1	3462	gi|348541751|ref|XP_003458350.1|_PREDICTED:_zinc_finger_C3H1_domain-containing_protein-like_[Oreochromis_niloticus]	48.2	0			PF10650 (Putative zinc-finger domain);	SSF48452;	754_OG5_137949
t.Unigene000867	g.Unigene000867	Unigene000867	1	3461	gi|47086203|ref|NP_998081.1|_p66_alpha_[Danio_rerio]	68	0		GO:0003700|GO:0006355|GO:0008270|GO:0043565|	PF00320 (GATA zinc finger);	SSF57716;	754_OG5_137029
t.Unigene000868	g.Unigene000868	Unigene000868	1	3461	gi|157278620|ref|NP_001098410.1|_ubinuclein_2_[Danio_rerio]	50.82	2e-25			PF14075 (Ubinuclein conserved middle domain);PF08729 (HPC2 and ubinuclein domain);
t.Unigene000869	g.Unigene000869	Unigene000869	1	3459	gi|148225438|ref|NP_001083016.1|_uncharacterized_protein_LOC100038767_[Danio_rerio]	95.28	1e-146		GO:0003729|GO:0005685|GO:0006376|	PF03194 (LUC7 N_terminus);		754_OG5_149501
t.Unigene000870	g.Unigene000870	Unigene000870	1	3457	gi|348509262|ref|XP_003442169.1|_PREDICTED:_ATP-dependent_RNA_helicase_DDX42-like_[Oreochromis_niloticus]	69.9	4e-10	ko03040 Spliceosome; ;	GO:0003676|GO:0004386|GO:0005524|GO:0003676|GO:0005524|GO:0008026|	PF00271 (Helicase conserved C-terminal domain);PF00270 (DEAD/DEAH box helicase);	SSF52540;SSF52540;	754_OG5_131814
t.Unigene000871	g.Unigene000871	Unigene000871	1	3451	gi|302393607|ref|NP_001032791.2|_importin_subunit_beta-1_[Danio_rerio]	97.15	0	ko03013 RNA transport; ;	GO:0005488|GO:0006886|GO:0008536|	PF13513 (HEAT-like repeat);PF03810 (Importin-beta N-terminal domain);	SSF48371;	754_OG5_127643
t.Unigene000872	g.Unigene000872	Unigene000872	1	3451	gi|348535212|ref|XP_003455095.1|_PREDICTED:_FK506-binding_protein_15-like_[Oreochromis_niloticus]	62.16	1e-12		GO:0006457|	PF00254 (FKBP-type peptidyl-prolyl cis-trans isomerase);	SSF54534;	754_OG5_229799
t.Unigene000873	g.Unigene000873	Unigene000873	1	3450	gi|189530860|ref|XP_692080.2|_PREDICTED:_TBC1_domain_family_member_12_[Danio_rerio]	60.88	0		GO:0005097|GO:0032313|GO:0005097|GO:0032313|GO:0005097|GO:0032313|	PF00566 (Rab-GTPase-TBC domain);	SSF47923;SSF47923;	754_OG5_241010
t.Unigene000874	g.Unigene000874	Unigene000874	1	3449	gi|346421502|gb|AEO27228.1|_mediator_of_RNA_polymerase_II_transcription_subunit_12_[Danio_rerio]	83.23	0		GO:0008013|GO:0016592|	PF12144 (Eukaryotic Mediator 12 catenin-binding domain);		754_OG5_131980
t.Unigene000875	g.Unigene000875	Unigene000875	1	3447	gi|326676926|ref|XP_002665685.2|_PREDICTED:_mitotic_checkpoint_serine/threonine-protein_kinase_BUB1_[Danio_rerio]	36.9	1e-88	ko04110 Cell cycle; ko04111 Cell cycle - yeast; ko04113 Meiosis - yeast; ko04114 Oocyte meiosis; ko04914 Progesterone-mediated oocyte maturation; ;	GO:0004672|GO:0005524|GO:0006468|GO:0016772|	PF00069 (Protein kinase domain);	SSF56112;
t.Unigene000876	g.Unigene000876	Unigene000876	1	3447	gi|410910064|ref|XP_003968510.1|_PREDICTED:_rho_guanine_nucleotide_exchange_factor_12-like_[Takifugu_rubripes]	42.22	3e-19	ko04270 Vascular smooth muscle contraction; ko04360 Axon guidance; ko04810 Regulation of actin cytoskeleton; ko05152 Tuberculosis; ;	GO:0005089|GO:0005737|GO:0005089|GO:0035023|GO:0005089|GO:0035023|GO:0038032|GO:0005089|GO:0005737|	PF09128 (Regulator of G protein signalling-like domain);PF00621 (RhoGEF domain);PF09128 (Regulator of G protein signalling-like domain);	SSF50729;SSF48065;SSF48097;	754_OG5_130870
t.Unigene000877	g.Unigene000877	Unigene000877	1	3443	gi|348508627|ref|XP_003441855.1|_PREDICTED:_paladin-like_[Oreochromis_niloticus]	25	6e-07			PF14566 (Inositol hexakisphosphate);	SSF52799;SSF52799;SSF52799;SSF52799;	754_OG5_196427
t.Unigene000878	g.Unigene000878	Unigene000878	1	3439	gi|47226540|emb|CAG08556.1|_unnamed_protein_product_[Tetraodon_nigroviridis]	56.72	0			PF13236 (Clustered mitochondria);PF13374 (Tetratricopeptide repeat);PF12807 (Translation initiation factor eIF3 subunit 135);	SSF48452;SSF48452;SSF103107;	754_OG5_168020
t.Unigene000879	g.Unigene000879	Unigene000879	1	3434	gi|18859423|ref|NP_571600.1|_spectrin_beta_chain,_erythrocyte_[Danio_rerio]	19.62	9e-09		GO:0005515|GO:0005515|GO:0005515|GO:0005515|GO:0005515|GO:0005515|GO:0005515|GO:0005515|	PF00435 (Spectrin repeat);PF00435 (Spectrin repeat);PF00435 (Spectrin repeat);PF00435 (Spectrin repeat);PF00435 (Spectrin repeat);PF00435 (Spectrin repeat);PF00435 (Spectrin repeat);PF00435 (Spectrin repeat);PF15410 (Pleckstrin homology domain);	SSF46966;SSF46966;SSF46966;SSF46966;SSF46966;SSF46966;SSF50729;	754_OG5_245839
t.Unigene000880	g.Unigene000880	Unigene000880	1	3432	gi|189526442|ref|XP_001923643.1|_PREDICTED:_fatty_acid_synthase_[Danio_rerio]	83.74	0	ko00061 Fatty acid biosynthesis; ko01100 Metabolic pathways; ko04910 Insulin signaling pathway; ;	GO:0009058|GO:0016788|GO:0008270|GO:0016491|GO:0055114|	PF08659 (KR domain);PF00975 (Thioesterase domain);PF00107 (Zinc-binding dehydrogenase);PF00550 (Phosphopantetheine attachment site);	SSF53474;SSF51735;SSF50129;SSF51735;SSF47336;	754_OG5_155748
t.Unigene000881	g.Unigene000881	Unigene000881	1	3431	gi|148229188|ref|NP_001082884.1|_tankyrase_1_[Danio_rerio]	52.17	4e-88		GO:0005515|GO:0003950|GO:0005515|	PF12796 (Ankyrin repeats (3 copies));PF12796 (Ankyrin repeats (3 copies));PF12796 (Ankyrin repeats (3 copies));PF12796 (Ankyrin repeats (3 copies));PF12796 (Ankyrin repeats (3 copies));PF00023 (Ankyrin repeat);PF00644 (Poly(ADP-ribose) polymerase catalytic domain);PF07647 (SAM domain (Sterile alpha motif));	SSF48403;SSF47769;SSF48403;SSF56399;	754_OG5_126566
t.Unigene000882	g.Unigene000882	Unigene000882	1	3431	gi|302393607|ref|NP_001032791.2|_importin_subunit_beta-1_[Danio_rerio]	97.15	0	ko03013 RNA transport; ;	GO:0005488|GO:0006886|GO:0008536|	PF13513 (HEAT-like repeat);PF03810 (Importin-beta N-terminal domain);	SSF48371;	754_OG5_127643
t.Unigene000883	g.Unigene000883	Unigene000883	1	3427	gi|148233748|ref|NP_001082854.1|_KIAA1274_[Danio_rerio]	67.54	0			PF14566 (Inositol hexakisphosphate);PF14566 (Inositol hexakisphosphate);	SSF52799;SSF52799;SSF52799;SSF52799;SSF52799;	754_OG5_196427
t.Unigene000884	g.Unigene000884	Unigene000884	1	3427	gi|326674832|ref|XP_003200217.1|_PREDICTED:_hypothetical_protein_LOC100537160_[Danio_rerio]	29.27	3e-15
t.Unigene000885	g.Unigene000885	Unigene000885	1	3425	gi|190684659|ref|NP_001013573.3|_amine_oxidase,_copper_containing_3_[Danio_rerio]	75.24	0	ko00260 Glycine, serine and threonine metabolism; ko00350 Tyrosine metabolism; ko00360 Phenylalanine metabolism; ko00410 beta-Alanine metabolism; ; ko00960 Tropane, piperidine and pyridine alkaloid biosynthesis; ko01100 Metabolic pathways; ko01110 Biosynthesis of secondary metabolites; ;	GO:0005507|GO:0008131|GO:0009308|GO:0048038|GO:0055114|GO:0005507|GO:0008131|GO:0009308|GO:0048038|GO:0055114|GO:0005507|GO:0008131|GO:0009308|GO:0048038|GO:0055114|GO:0005507|GO:0008131|GO:0009308|GO:0048038|GO:0055114|GO:0005507|GO:0008131|GO:0009308|GO:0048038|GO:0055114|GO:0005507|GO:0008131|GO:0009308|GO:0048038|GO:0055114|	PF02727 (Copper amine oxidase, N2 domain);PF02728 (Copper amine oxidase, N3 domain);PF01179 (Copper amine oxidase, enzyme domain);	SSF54416;SSF49998;SSF54416;	754_OG5_155803
t.Unigene000886	g.Unigene000886	Unigene000886	1	3424	gi|326672188|ref|XP_001919519.2|_PREDICTED:_serine/threonine-protein_kinase_TAO2-like_[Danio_rerio]	92.34	0	ko04010 MAPK signaling pathway; ;	GO:0004672|GO:0005524|GO:0006468|GO:0016772|	PF00069 (Protein kinase domain);	SSF56112;	754_OG5_128604
t.Unigene000887	g.Unigene000887	Unigene000887	1	3424	gi|189530860|ref|XP_692080.2|_PREDICTED:_TBC1_domain_family_member_12_[Danio_rerio]	30.25	1e-11		GO:0005097|GO:0032313|GO:0005097|GO:0032313|GO:0005097|GO:0032313|	PF00566 (Rab-GTPase-TBC domain);	SSF47923;SSF47923;	754_OG5_241010
t.Unigene000888	g.Unigene000888	Unigene000888	1	3423	gi|292621536|ref|XP_002664681.1|_PREDICTED:_hypothetical_protein_LOC100333062_[Danio_rerio]	71.2	0		GO:0016772|	PF02138 (Beige/BEACH domain);	SSF81837;SSF81837;SSF56112;	754_OG5_227864
t.Unigene000889	g.Unigene000889	Unigene000889	1	3423	gi|45387553|ref|NP_991124.1|_double-stranded_RNA-binding_protein_Staufen_homolog_1_[Danio_rerio]	85.69	0		GO:0016772|GO:0004672|GO:0005524|GO:0006468|	PF00035 (Double-stranded RNA binding motif);PF00035 (Double-stranded RNA binding motif);PF00035 (Double-stranded RNA binding motif);PF00035 (Double-stranded RNA binding motif);PF00069 (Protein kinase domain);	SSF54768;SSF54768;SSF54768;SSF54768;SSF54768;SSF56112;	754_OG5_203507
t.Unigene000890	g.Unigene000890	Unigene000890	1	3423	gi|326672521|ref|XP_687482.4|_PREDICTED:_uncharacterized_protein_KIAA0240-like_[Danio_rerio]	62.31	0			PF15249 (Glioma tumor suppressor candidate region);		754_OG5_141527
t.Unigene000891	g.Unigene000891	Unigene000891	1	3422	gi|21707458|gb|AAH33781.1|_PAXIP1_protein_[Homo_sapiens]	78.91	0			PF00533 (BRCA1 C Terminus (BRCT) domain);PF00533 (BRCA1 C Terminus (BRCT) domain);PF00533 (BRCA1 C Terminus (BRCT) domain);PF12738 (twin BRCT domain);	SSF52113;SSF52113;SSF52113;SSF52113;SSF52113;	754_OG5_152468
t.Unigene000892	g.Unigene000892	Unigene000892	1	3420	gi|317419641|emb|CBN81678.1|_Ankyrin-3_[Dicentrarchus_labrax]	43.39	4e-36
t.Unigene000893	g.Unigene000893	Unigene000893	1	3420	gi|410903249|ref|XP_003965106.1|_PREDICTED:_WD_repeat-containing_protein_7-like_[Takifugu_rubripes]	87.44	0		GO:0005515|GO:0005515|	PF00400 (WD domain, G-beta repeat);	SSF50978;	754_OG5_132137
t.Unigene000894	g.Unigene000894	Unigene000894	1	3420	gi|176866341|ref|NP_001116524.1|_endoplasmic_reticulum_aminopeptidase_2_precursor_[Danio_rerio]	82.5	2e-167		GO:0008237|GO:0008270|GO:0008237|GO:0008270|	PF11838 (ERAP1-like C-terminal domain);PF01433 (Peptidase family M1);PF01433 (Peptidase family M1);	SSF55486;SSF63737;SSF55486;	754_OG5_230339
t.Unigene000895	g.Unigene000895	Unigene000895	1	3420	gi|259155170|ref|NP_001158827.1|_nuclear_receptor_coactivator_4_[Salmo_salar]	53.6	1e-178	ko05200 Pathways in cancer; ; ;		PF12489 (Nuclear coactivator);PF12489 (Nuclear coactivator);		754_OG5_142001
t.Unigene000896	g.Unigene000896	Unigene000896	1	3418	gi|341823683|ref|NP_001076483.2|_nesprin-3_[Danio_rerio]	57.17	0				SSF46966;SSF46966;SSF46966;SSF46966;	754_OG5_143740
t.Unigene000897	g.Unigene000897	Unigene000897	1	3418	gi|189521394|ref|XP_690273.3|_PREDICTED:_nuclear_factor_of_activated_T-cells,_cytoplasmic_3_[Danio_rerio]	75.36	0		GO:0003700|GO:0005634|GO:0006355|GO:0003700|GO:0006355|GO:0005515|	PF00554 (Rel homology domain (RHD));PF01833 (IPT/TIG domain);	SSF49417;SSF81296;	754_OG5_142137
t.Unigene000898	g.Unigene000898	Unigene000898	1	3412	gi|158939183|gb|ABW84004.1|_p65_transcription_factor_[Siniperca_chuatsi]	34.63	6e-26	ko04010 MAPK signaling pathway; ko04062 Chemokine signaling pathway; ko04210 Apoptosis; ko04380 Osteoclast differentiation; ko04620 Toll-like receptor signaling pathway; ko04621 NOD-like receptor signaling pathway; ko04622 RIG-I-like receptor signaling pathway; ko04623 Cytosolic DNA-sensing pathway; ko04660 T cell receptor signaling pathway; ko04662 B cell receptor signaling pathway; ko04722 Neur…
t.Unigene000899	g.Unigene000899	Unigene000899	1	3410	gi|449480885|ref|XP_002187735.2|_PREDICTED:_round_spermatid_basic_protein_1-like_protein_[Taeniopygia_guttata]	71.94	0					754_OG5_131807
t.Unigene000900	g.Unigene000900	Unigene000900	1	3409	gi|124430506|ref|NP_001074458.1|_C-myc_promoter-binding_protein_[Danio_rerio]	65.77	0
t.Unigene000901	g.Unigene000901	Unigene000901	1	3407	gi|348521858|ref|XP_003448443.1|_PREDICTED:_RNA-binding_protein_10-like_[Oreochromis_niloticus]	42	3e-06			PF14259 (RNA recognition motif (a.k.a. RRM, RBD, or RNP domain));PF14259 (RNA recognition motif (a.k.a. RRM, RBD, or RNP domain));	SSF54928;SSF54928;	754_OG5_142978
t.Unigene000902	g.Unigene000902	Unigene000902	1	3403	gi|47214304|emb|CAG00970.1|_unnamed_protein_product_[Tetraodon_nigroviridis]	40.82	2e-119		GO:0003774|GO:0016459|	PF01576 (Myosin tail);		754_OG5_140797
t.Unigene000903	g.Unigene000903	Unigene000903	1	3400	gi|38198633|ref|NP_938171.1|_transcription_elongation_regulator_1_[Danio_rerio]	74.91	0	ko03040 Spliceosome; ;	GO:0005515|GO:0005515|GO:0005515|GO:0005515|GO:0005515|GO:0005515|	PF00397 (WW domain);PF00397 (WW domain);PF00397 (WW domain);PF01846 (FF domain);PF01846 (FF domain);PF01846 (FF domain);PF01846 (FF domain);PF01846 (FF domain);PF01846 (FF domain);	SSF51045;SSF51045;SSF81698;SSF81698;SSF51045;SSF81698;SSF81698;SSF81698;	754_OG5_244312
t.Unigene000904	g.Unigene000904	Unigene000904	1	3400	gi|348538705|ref|XP_003456831.1|_PREDICTED:_selenocysteine_insertion_sequence-binding_protein_2_[Oreochromis_niloticus]	66.37	0			PF01248 (Ribosomal protein L7Ae/L30e/S12e/Gadd45 family);	SSF55315;	754_OG5_137827
t.Unigene000905	g.Unigene000905	Unigene000905	1	3400	gi|190194317|ref|NP_001121726.1|_mitofusin-2_[Danio_rerio]	89.9	4e-167		GO:0003924|GO:0005525|GO:0003924|GO:0005741|GO:0006184|GO:0008053|GO:0016021|	PF00350 (Dynamin family);PF04799 (fzo-like conserved region);	SSF52540;SSF111479;	754_OG5_131094
t.Unigene000906	g.Unigene000906	Unigene000906	1	3399	gi|192455716|ref|NP_001122174.1|_phosphatidylinositol-5-phosphate_4-kinase_type-2_alpha_[Danio_rerio]	96.09	0	ko00562 Inositol phosphate metabolism; ko04070 Phosphatidylinositol signaling system; ko04810 Regulation of actin cytoskeleton; ;	GO:0016307|GO:0046488|	PF01504 (Phosphatidylinositol-4-phosphate 5-Kinase);	SSF56104;	754_OG5_131617
t.Unigene000907	g.Unigene000907	Unigene000907	1	3399	gi|292628588|ref|XP_001332484.3|_PREDICTED:_Golgi_apparatus_protein_1_isoform_1_[Danio_rerio]	23.15	2e-10	ko04514 Cell adhesion molecules (CAMs); ;	GO:0016020|GO:0016020|GO:0016020|GO:0016020|GO:0016020|GO:0016020|	PF00839 (Cysteine rich repeat);PF00839 (Cysteine rich repeat);PF00839 (Cysteine rich repeat);PF00839 (Cysteine rich repeat);PF00839 (Cysteine rich repeat);PF00839 (Cysteine rich repeat);		754_OG5_132676
t.Unigene000908	g.Unigene000908	Unigene000908	1	3398	gi|51011109|ref|NP_001003513.1|_TNF_receptor-associated_factor_3_[Danio_rerio]	85.9	0		GO:0005515|GO:0005515|GO:0005515|GO:0046872|GO:0005515|GO:0005488|	PF00917 (MATH domain);PF00097 (Zinc finger, C3HC4 type (RING finger));PF02176 (TRAF-type zinc finger);	SSF49599;SSF57850;SSF49599;SSF57953;SSF49599;SSF48371;	754_OG5_136684
t.Unigene000909	g.Unigene000909	Unigene000909	1	3397	gi|348507721|ref|XP_003441404.1|_PREDICTED:_dnaJ_homolog_subfamily_C_member_14-like_[Oreochromis_niloticus]	43.46	4e-159			PF00226 (DnaJ domain);PF14901 (Cleavage inducing molecular chaperone);	SSF46565;	754_OG5_229265
t.Unigene000910	g.Unigene000910	Unigene000910	1	3396	gi|326676545|ref|XP_686250.4|_PREDICTED:_e3_ubiquitin-protein_ligase_RNF19A-like_[Danio_rerio]	70.49	0		GO:0008270|GO:0008270|GO:0046872|	PF01485 (IBR domain);PF01485 (IBR domain);PF00097 (Zinc finger, C3HC4 type (RING finger));	SSF57850;SSF57850;SSF57850;	754_OG5_131250
t.Unigene000911	g.Unigene000911	Unigene000911	1	3394	gi|410908681|ref|XP_003967819.1|_PREDICTED:_receptor-type_tyrosine-protein_phosphatase_beta-like_[Takifugu_rubripes]	26.84	9e-41	ko04520 Adherens junction; ;	GO:0005515|GO:0005515|GO:0005515|GO:0005515|GO:0005515|GO:0005515|GO:0005515|GO:0005515|GO:0005515|GO:0005515|GO:0005515|GO:0005515|GO:0005515|GO:0005515|GO:0005515|GO:0005515|GO:0005515|GO:0005515|GO:0005515|GO:0005515|GO:0005515|	PF00041 (Fibronectin type III domain);PF00041 (Fibronectin type III domain);PF00041 (Fibronectin type III domain);PF00041 (Fibronectin type III domain);PF00041 (Fibronectin type III domain);PF00041 (Fibronectin type III domain);PF00041 (Fibronectin type III domain);PF00041 (Fibronectin type III domain);PF00041 (Fibronectin type III domain);PF00041 (Fibronectin type III domain);PF00041 (Fibronecti…	SSF49265;SSF49265;SSF49265;SSF49265;SSF49265;SSF49265;SSF49265;SSF49265;SSF49265;SSF49265;	754_OG5_132503
t.Unigene000912	g.Unigene000912	Unigene000912	1	3388	gi|326676961|ref|XP_001920718.3|_PREDICTED:_trafficking_protein_particle_complex_subunit_8-like_[Danio_rerio]	89.66	9e-70			PF12739 (ER-Golgi trafficking TRAPP I complex 85 kDa subunit);
t.Unigene000913	g.Unigene000913	Unigene000913	1	3386	gi|326667786|ref|XP_001344954.2|_PREDICTED:_ATP-binding_cassette_sub-family_A_member_2_[Danio_rerio]	92.11	2e-13	ko02010 ABC transporters; ko04142 Lysosome; ;
t.Unigene000914	g.Unigene000914	Unigene000914	1	3384	gi|326678416|ref|XP_002666276.2|_PREDICTED:_nischarin_[Danio_rerio]	59.06	0					754_OG5_133208
t.Unigene000915	g.Unigene000915	Unigene000915	1	3384	gi|190337769|gb|AAI63893.1|_Dnmt1_protein_[Danio_rerio]	87.88	0	ko00270 Cysteine and methionine metabolism; ko01100 Metabolic pathways; ;	GO:0003677|GO:0008270|GO:0003677|GO:0006306|GO:0008168|GO:0003677|GO:0003677|	PF02008 (CXXC zinc finger domain);PF00145 (C-5 cytosine-specific DNA methylase);PF01426 (BAH domain);PF01426 (BAH domain);	SSF53335;SSF53335;	754_OG5_160161
t.Unigene000916	g.Unigene000916	Unigene000916	1	3383	gi|326678951|ref|XP_001918997.3|_PREDICTED:_nuclear_receptor_coactivator_6,_partial_[Danio_rerio]	75.66	3e-37			PF13820 (Putative nucleic acid-binding region);		754_OG5_149504
t.Unigene000917	g.Unigene000917	Unigene000917	1	3381	gi|326674734|ref|XP_001920977.3|_PREDICTED:_carcinoembryonic_antigen-related_cell_adhesion_molecule_5-like_[Danio_rerio]	37.85	1e-34			PF07679 (Immunoglobulin I-set domain);PF13895 (Immunoglobulin domain);	SSF48726;SSF48726;SSF48726;	754_OG5_184317
t.Unigene000918	g.Unigene000918	Unigene000918	1	3380	gi|62202673|gb|AAH93193.1|_Zgc:152774_protein_[Danio_rerio]	83.85	0		GO:0005524|GO:0005524|GO:0005524|GO:0008270|	PF07496 (CW-type Zinc Finger);PF13589 (Histidine kinase-, DNA gyrase B-, and HSP90-like ATPase);	SSF55874;SSF55874;SSF55874;	754_OG5_144930
t.Unigene000919	g.Unigene000919	Unigene000919	1	3374	gi|410907461|ref|XP_003967210.1|_PREDICTED:_uncharacterized_protein_KIAA0528-like_[Takifugu_rubripes]	65.61	1e-156				SSF117782;SSF117782;	754_OG5_130428
t.Unigene000920	g.Unigene000920	Unigene000920	1	3373	gi|313482836|ref|NP_001002472.2|_plasma_membrane_calcium_ATPase_3a_[Danio_rerio]	86.13	0	ko04020 Calcium signaling pathway; ko04970 Salivary secretion; ko04972 Pancreatic secretion; ;	GO:0000166|GO:0046872|GO:0005388|	PF00689 (Cation transporting ATPase, C-terminus);PF00122 (E1-E2 ATPase);PF12424 (Plasma membrane calcium transporter ATPase C terminal);PF00702 (haloacid dehalogenase-like hydrolase);	SSF56784;SSF56784;SSF81665;SSF81665;SSF81653;SSF81660;	754_OG5_126645
t.Unigene000921	g.Unigene000921	Unigene000921	1	3372	gi|326674301|ref|XP_695202.4|_PREDICTED:_protein_furry_homolog_[Danio_rerio]	84.62	0			PF14225 (Cell morphogenesis C-terminal);
t.Unigene000922	g.Unigene000922	Unigene000922	1	3371	gi|40548308|ref|NP_954967.1|_uncharacterized_protein_LOC321250_[Danio_rerio]	53.95	9e-32			PF15262 (Domain of unknown function (DUF4592));		754_OG5_145299
t.Unigene000923	g.Unigene000923	Unigene000923	1	3365	gi|47086527|ref|NP_997924.1|_cytoplasmic_FMR1-interacting_protein_1_homolog_[Danio_rerio]	95.46	0	ko04810 Regulation of actin cytoskeleton; ;		PF05994 (Cytoplasmic Fragile-X interacting family);		754_OG5_174435
t.Unigene000924	g.Unigene000924	Unigene000924	1	3364	gi|432914403|ref|XP_004079095.1|_PREDICTED:_E3_ubiquitin-protein_ligase_RNF220-like_[Oryzias_latipes]	79.64	0			PF13923 (Zinc finger, C3HC4 type (RING finger));	SSF57850;	754_OG5_133932
t.Unigene000925	g.Unigene000925	Unigene000925	1	3362	gi|205277327|ref|NP_998525.2|_programmed_cell_death_6_interacting_protein_[Danio_rerio]	87.18	0	ko04144 Endocytosis; ;	GO:0005515|	PF13949 (ALIX V-shaped domain binding to HIV);PF03097 (BRO1-like domain);		754_OG5_234446
t.Unigene000926	g.Unigene000926	Unigene000926	1	3362	gi|40548308|ref|NP_954967.1|_uncharacterized_protein_LOC321250_[Danio_rerio]	53.95	9e-32			PF15262 (Domain of unknown function (DUF4592));		754_OG5_145299
t.Unigene000927	g.Unigene000927	Unigene000927	1	3360
t.Unigene000928	g.Unigene000928	Unigene000928	1	3360	gi|348541751|ref|XP_003458350.1|_PREDICTED:_zinc_finger_C3H1_domain-containing_protein-like_[Oreochromis_niloticus]	51.54	0			PF10650 (Putative zinc-finger domain);	SSF48452;SSF48452;	754_OG5_137949
t.Unigene000929	g.Unigene000929	Unigene000929	1	3359	gi|315583015|ref|NP_001186845.1|_protein_strawberry_notch_homolog_1_[Danio_rerio]	92.36	3e-61			PF13871 (Helicase_C-like);	SSF52540;	754_OG5_129178
t.Unigene000930	g.Unigene000930	Unigene000930	1	3357	gi|326668852|ref|XP_002662576.2|_PREDICTED:_putative_helicase_mov-10-B.1_[Danio_rerio]	64.03	0			PF13086 (AAA domain);PF13086 (AAA domain);PF13087 (AAA domain);	SSF52540;	754_OG5_155274
t.Unigene000931	g.Unigene000931	Unigene000931	1	3356	gi|326665920|ref|XP_686514.3|_PREDICTED:_neurabin-2-like_[Danio_rerio]	77.16	0		GO:0005515|GO:0005515|	PF00595 (PDZ domain (Also known as DHR or GLGF));	SSF50156;SSF90257;	754_OG5_131322
t.Unigene000932	g.Unigene000932	Unigene000932	1	3356	gi|326680894|ref|XP_003201657.1|_PREDICTED:_rab_GTPase-activating_protein_1-like_[Danio_rerio]	89.67	0		GO:0005097|GO:0032313|GO:0005097|GO:0032313|GO:0005515|GO:0005097|GO:0032313|	PF00566 (Rab-GTPase-TBC domain);PF00640 (Phosphotyrosine interaction domain (PTB/PID));PF12473 (Kinesin protein);	SSF47923;SSF47923;SSF50729;	754_OG5_196432
t.Unigene000933	g.Unigene000933	Unigene000933	1	3356	gi|289547621|ref|NP_001166124.1|_amylo-1,_6-glucosidase,_4-alpha-glucanotransferase_[Danio_rerio]	85.64	0	ko00500 Starch and sucrose metabolism; ko01100 Metabolic pathways; ;	GO:0003824|GO:0003824|GO:0004134|GO:0004135|GO:0005980|	PF14702 (central domain of human glycogen debranching enzyme);PF06202 (Amylo-alpha-1,6-glucosidase);	SSF48208;SSF48208;	754_OG5_128837
t.Unigene000934	g.Unigene000934	Unigene000934	1	3354	gi|410904411|ref|XP_003965685.1|_PREDICTED:_ras-related_GTP-binding_protein_C-like_[Takifugu_rubripes]	87	0		GO:0016020|GO:0016020|GO:0016020|GO:0005262|GO:0016020|GO:0070588|GO:0005525|GO:0005634|GO:0005737|	PF08709 (Inositol 1,4,5-trisphosphate/ryanodine receptor);PF02815 (MIR domain);PF01365 (RIH domain);PF04670 (Gtr1/RagA G protein conserved region);	SSF82109;SSF82109;SSF52540;SSF100909;	754_OG5_129492
t.Unigene000935	g.Unigene000935	Unigene000935	1	3348	gi|326669890|ref|XP_002663119.2|_PREDICTED:_ubiquitin_carboxyl-terminal_hydrolase_11_[Danio_rerio]	69.66	0		GO:0004221|GO:0006511|GO:0004221|	PF00443 (Ubiquitin carboxyl-terminal hydrolase);PF06337 (DUSP domain);PF14836 (Ubiquitin-like domain);	SSF143791;SSF54001;SSF54001;	754_OG5_131366
t.Unigene000936	g.Unigene000936	Unigene000936	1	3343	gi|73966442|ref|XP_866099.1|_PREDICTED:_c-Jun-amino-terminal_kinase-interacting_protein_4_isoform_11_[Canis_lupus_familiaris]	65.96	0			PF09744 (JNK_SAPK-associated protein-1);		754_OG5_165133
t.Unigene000937	g.Unigene000937	Unigene000937	1	3341	gi|338721944|ref|XP_003364450.1|_PREDICTED:_peptidyl-prolyl_cis-trans_isomerase_E-like_[Equus_caballus]	85.03	3e-80	ko03040 Spliceosome; ;	GO:0003755|GO:0006457|GO:0003755|GO:0006457|	PF00160 (Cyclophilin type peptidyl-prolyl cis-trans isomerase/CLD);	SSF50891;	754_OG5_198236
t.Unigene000938	g.Unigene000938	Unigene000938	1	3341	gi|326673065|ref|XP_687774.5|_PREDICTED:_nesprin-2_[Danio_rerio]	66.6	0		GO:0003779|GO:0016021|GO:0005515|GO:0005515|GO:0005515|GO:0005515|	PF10541 (Nuclear envelope localisation domain);PF00435 (Spectrin repeat);PF00435 (Spectrin repeat);PF00435 (Spectrin repeat);PF00435 (Spectrin repeat);	SSF46966;SSF46966;SSF46966;SSF46966;SSF46966;	754_OG5_139769
t.Unigene000939	g.Unigene000939	Unigene000939	1	3340	gi|41055431|ref|NP_956707.1|_choline_transporter-like_protein_4_[Danio_rerio]	77.65	0			PF04515 (Plasma-membrane choline transporter);		754_OG5_127976
t.Unigene000940	g.Unigene000940	Unigene000940	1	3338	gi|326672773|ref|XP_002664136.2|_PREDICTED:_hypothetical_protein_LOC100330539_[Danio_rerio]	46.64	2e-96					754_OG5_141258
t.Unigene000941	g.Unigene000941	Unigene000941	1	3338	gi|62955679|ref|NP_001017853.1|_chromobox_homolog_7a_[Danio_rerio]	39.56	1e-06			PF00385 (Chromo (CHRromatin Organisation MOdifier) domain);	SSF54160;	754_OG5_210225
t.Unigene000942	g.Unigene000942	Unigene000942	1	3337	gi|68356556|ref|XP_694205.1|_PREDICTED:_nardilysin_[Danio_rerio]	79.41	0		GO:0003824|GO:0046872|GO:0003824|GO:0046872|GO:0003824|GO:0046872|GO:0003824|GO:0046872|	PF00675 (Insulinase (Peptidase family M16));PF05193 (Peptidase M16 inactive domain);PF05193 (Peptidase M16 inactive domain);	SSF63411;SSF63411;SSF63411;SSF63411;	754_OG5_126910
t.Unigene000943	g.Unigene000943	Unigene000943	1	3336	gi|326677389|ref|XP_003200823.1|_PREDICTED:_melanoma_inhibitory_activity_protein_3_[Danio_rerio]	66.61	0					754_OG5_139950
t.Unigene000944	g.Unigene000944	Unigene000944	1	3335	gi|326676746|ref|XP_003200667.1|_PREDICTED:_microtubule-actin_cross-linking_factor_1,_isoforms_1/2/3/5_[Danio_rerio]	83.21	0		GO:0005515|GO:0005515|GO:0005515|	PF00307 (Calponin homology (CH) domain);PF00307 (Calponin homology (CH) domain);	SSF46966;SSF46966;SSF47576;	754_OG5_230124
t.Unigene000945	g.Unigene000945	Unigene000945	1	3334	gi|113682418|ref|NP_001038555.1|_protein_FAM83H_[Danio_rerio]	58.06	0			PF07894 (Protein of unknown function (DUF1669));		754_OG5_145397
t.Unigene000946	g.Unigene000946	Unigene000946	1	3333	gi|223647578|gb|ACN10547.1|_Leucine-rich_repeat-containing_protein_8D_[Salmo_salar]	74.67	0			PF12534 (Leucine-rich repeat containing protein 8);PF12534 (Leucine-rich repeat containing protein 8);PF13855 (Leucine rich repeat);PF13855 (Leucine rich repeat);	SSF52058;	754_OG5_126657
t.Unigene000947	g.Unigene000947	Unigene000947	1	3332	gi|50539862|ref|NP_001002397.1|_guanine_nucleotide-binding_protein_G(I)/G(S)/G(O)_subunit_gamma-7_[Danio_rerio]	98.46	4e-34					754_OG5_147511
t.Unigene000948	g.Unigene000948	Unigene000948	1	3329	gi|153791718|ref|NP_001093467.1|_probable_global_transcription_activator_SNF2L1_[Danio_rerio]	89.17	0		GO:0016817|GO:0003676|GO:0004386|GO:0005524|GO:0031491|GO:0043044|GO:0003677|GO:0005524|GO:0003677|GO:0003677|GO:0003676|GO:0005524|GO:0005634|GO:0006338|GO:0016818|GO:0031491|GO:0043044|	PF13892 (DNA-binding domain);PF00271 (Helicase conserved C-terminal domain);PF00176 (SNF2 family N-terminal domain);PF09111 (SLIDE);PF09110 (HAND);	SSF52540;SSF101224;SSF46689;SSF46689;SSF52540;	754_OG5_127595
t.Unigene000949	g.Unigene000949	Unigene000949	1	3329	gi|160774315|gb|AAI55173.1|_LOC794796_protein_[Danio_rerio]	71.15	2e-129		GO:0005515|GO:0005515|GO:0005515|	PF00023 (Ankyrin repeat);PF00023 (Ankyrin repeat);PF00023 (Ankyrin repeat);PF12796 (Ankyrin repeats (3 copies));	SSF48403;	754_OG5_137601
t.Unigene000950	g.Unigene000950	Unigene000950	1	3328
t.Unigene000951	g.Unigene000951	Unigene000951	1	3327	gi|42542620|gb|AAH66513.1|_Ivns1abpa_protein_[Danio_rerio]	35.92	7e-11	ko05164 Influenza A; ;	GO:0005515|GO:0005515|GO:0005515|GO:0005515|GO:0005515|GO:0005515|GO:0005515|	PF00651 (BTB/POZ domain);PF07707 (BTB And C-terminal Kelch);PF01344 (Kelch motif);PF01344 (Kelch motif);PF01344 (Kelch motif);PF01344 (Kelch motif);PF01344 (Kelch motif);PF01344 (Kelch motif);	SSF54695;SSF117281;SSF117281;	754_OG5_135676
t.Unigene000952	g.Unigene000952	Unigene000952	1	3326	gi|348513625|ref|XP_003444342.1|_PREDICTED:_F-box-like/WD_repeat-containing_protein_TBL1XR1-like_[Oreochromis_niloticus]	95.53	0	ko04310 Wnt signaling pathway; ;	GO:0005515|GO:0005515|GO:0005515|GO:0005515|GO:0005515|GO:0005515|GO:0005515|GO:0005515|	PF08513 (LisH);PF00400 (WD domain, G-beta repeat);PF00400 (WD domain, G-beta repeat);PF00400 (WD domain, G-beta repeat);PF00400 (WD domain, G-beta repeat);PF00400 (WD domain, G-beta repeat);PF00400 (WD domain, G-beta repeat);PF00400 (WD domain, G-beta repeat);	SSF50978;	754_OG5_134105
t.Unigene000953	g.Unigene000953	Unigene000953	1	3326	gi|327267917|ref|XP_003218745.1|_PREDICTED:_FERM,_RhoGEF_and_pleckstrin_domain-containing_protein_1-like_[Anolis_carolinensis]	67.38	0		GO:0005089|GO:0035023|GO:0005089|GO:0035023|	PF00373 (FERM central domain);PF00169 (PH domain);PF00169 (PH domain);PF09380 (FERM C-terminal PH-like domain);PF09379 (FERM N-terminal domain);PF00621 (RhoGEF domain);PF08736 (FERM adjacent (FA));	SSF48065;SSF54236;SSF50729;SSF50729;SSF50729;SSF47031;	754_OG5_142340
t.Unigene000954	g.Unigene000954	Unigene000954	1	3326	gi|317418995|emb|CBN81033.1|_Death-inducer_obliterator_1_[Dicentrarchus_labrax]	33.12	3e-27					754_OG5_135003
t.Unigene000955	g.Unigene000955	Unigene000955	1	3325	gi|292621536|ref|XP_002664681.1|_PREDICTED:_hypothetical_protein_LOC100333062_[Danio_rerio]	71.2	0		GO:0016772|	PF02138 (Beige/BEACH domain);	SSF81837;SSF81837;SSF56112;	754_OG5_227864
t.Unigene000956	g.Unigene000956	Unigene000956	1	3318	gi|326675622|ref|XP_688605.4|_PREDICTED:_KIAA0261_protein_[Danio_rerio]	59.84	0		GO:0005488|GO:0005488|	PF07814 (Wings apart-like protein regulation of heterochromatin);	SSF48371;SSF48371;	754_OG5_132649
t.Unigene000957	g.Unigene000957	Unigene000957	1	3317	gi|292628478|ref|XP_002666982.1|_PREDICTED:_filamin-C_[Danio_rerio]	31.07	4e-22	ko04010 MAPK signaling pathway; ko04510 Focal adhesion; ;		PF00630 (Filamin/ABP280 repeat);PF00630 (Filamin/ABP280 repeat);PF00630 (Filamin/ABP280 repeat);PF00630 (Filamin/ABP280 repeat);PF00630 (Filamin/ABP280 repeat);PF00630 (Filamin/ABP280 repeat);PF00630 (Filamin/ABP280 repeat);PF00630 (Filamin/ABP280 repeat);PF00630 (Filamin/ABP280 repeat);PF00630 (Filamin/ABP280 repeat);PF00630 (Filamin/ABP280 repeat);	SSF81296;SSF81296;SSF81296;SSF81296;SSF81296;SSF81296;SSF81296;SSF81296;SSF81296;SSF81296;SSF81296;SSF81296;	754_OG5_128572
t.Unigene000958	g.Unigene000958	Unigene000958	1	3315	gi|326668777|ref|XP_696007.5|_PREDICTED:_inositol_1,4,5-trisphosphate_receptor_type_1_[Danio_rerio]	80.67	0	ko04020 Calcium signaling pathway; ko04070 Phosphatidylinositol signaling system; ko04114 Oocyte meiosis; ko04270 Vascular smooth muscle contraction; ko04540 Gap junction; ko04720 Long-term potentiation; ko04724 Glutamatergic synapse; ko04725 Cholinergic synapse; ko04730 Long-term depression; ko04912 GnRH signaling pathway; ko04970 Salivary secretion; ko04971 Gastric acid secretion; ko04972 Pancr…		PF08454 (RyR and IP3R Homology associated);		754_OG5_129492
t.Unigene000959	g.Unigene000959	Unigene000959	1	3314	gi|38173885|gb|AAH60933.1|_Signal_transduction_and_activation_of_transcription_1a_[Danio_rerio]	76.85	0	ko04062 Chemokine signaling pathway; ko04380 Osteoclast differentiation; ko04620 Toll-like receptor signaling pathway; ko04630 Jak-STAT signaling pathway; ko05140 Leishmaniasis; ko05145 Toxoplasmosis; ko05152 Tuberculosis; ko05160 Hepatitis C; ko05162 Measles; ko05164 Influenza A; ko05200 Pathways in cancer; ; ;	GO:0003700|GO:0004871|GO:0005634|GO:0006355|GO:0007165|GO:0003700|GO:0004871|GO:0005634|GO:0006355|GO:0007165|GO:0003700|GO:0003700|GO:0004871|GO:0006355|GO:0007165|GO:0003700|GO:0004871|GO:0006355|GO:0007165|GO:0003700|GO:0004871|GO:0006355|GO:0007165|GO:0003700|GO:0006355|GO:0005515|	PF01017 (STAT protein, all-alpha domain);PF02864 (STAT protein, DNA binding domain);PF12162 (STAT1 TAZ2 binding domain);PF02865 (STAT protein, protein interaction domain);PF00017 (SH2 domain);	SSF55550;SSF47655;SSF48092;SSF49417;	754_OG5_197929
t.Unigene000960	g.Unigene000960	Unigene000960	1	3311	gi|348507721|ref|XP_003441404.1|_PREDICTED:_dnaJ_homolog_subfamily_C_member_14-like_[Oreochromis_niloticus]	64.21	0			PF00226 (DnaJ domain);PF14901 (Cleavage inducing molecular chaperone);	SSF46565;	754_OG5_229265
t.Unigene000961	g.Unigene000961	Unigene000961	1	3309	gi|189535029|ref|XP_687332.3|_PREDICTED:_helicase_ARIP4_[Danio_rerio]	72.27	0		GO:0003676|GO:0004386|GO:0005524|GO:0003677|GO:0005524|	PF00271 (Helicase conserved C-terminal domain);PF00176 (SNF2 family N-terminal domain);	SSF52540;SSF52540;SSF52540;	754_OG5_127098
t.Unigene000962	g.Unigene000962	Unigene000962	1	3306	gi|292627691|ref|XP_692120.3|_PREDICTED:_cohesin_subunit_SA-1_[Danio_rerio]	81.41	0	ko04110 Cell cycle; ko04111 Cell cycle - yeast; ko04113 Meiosis - yeast; ;	GO:0005488|GO:0005488|	PF08514 (STAG domain);	SSF48371;SSF48371;	754_OG5_234611
t.Unigene000963	g.Unigene000963	Unigene000963	1	3304	gi|326666050|ref|XP_001920852.3|_PREDICTED:_hypothetical_protein_LOC556535_[Danio_rerio]	76.62	9e-49	ko00310 Lysine degradation; ;	GO:0005515|	PF00856 (SET domain);PF11764 (COMPASS (Complex proteins associated with Set1p) component N);	SSF82199;	754_OG5_168517
t.Unigene000964	g.Unigene000964	Unigene000964	1	3302	gi|119852235|dbj|BAF42760.1|_fibronectin_[Silurus_asotus]	35.87	8e-10	ko04510 Focal adhesion; ko04512 ECM-receptor interaction; ko04810 Regulation of actin cytoskeleton; ko05100 Bacterial invasion of epithelial cells; ko05146 Amoebiasis; ko05200 Pathways in cancer; ; ;	GO:0005515|GO:0005515|GO:0005515|GO:0005515|GO:0005515|GO:0005515|GO:0005576|GO:0005576|GO:0005576|GO:0005515|	PF00041 (Fibronectin type III domain);PF00041 (Fibronectin type III domain);PF00041 (Fibronectin type III domain);PF00041 (Fibronectin type III domain);PF00039 (Fibronectin type I domain);PF00039 (Fibronectin type I domain);PF00039 (Fibronectin type I domain);	SSF49265;SSF57603;SSF57603;SSF49265;SSF57603;SSF49265;	754_OG5_137634
t.Unigene000965	g.Unigene000965	Unigene000965	1	3301	gi|326678004|ref|XP_002666145.2|_PREDICTED:_msx2-interacting_protein_[Danio_rerio]	75.83	0		GO:0003676|GO:0003676|GO:0003676|	PF00076 (RNA recognition motif. (a.k.a. RRM, RBD, or RNP domain));PF00076 (RNA recognition motif. (a.k.a. RRM, RBD, or RNP domain));PF00076 (RNA recognition motif. (a.k.a. RRM, RBD, or RNP domain));	SSF54928;SSF54928;	754_OG5_131376
t.Unigene000966	g.Unigene000966	Unigene000966	1	3298	gi|125841732|ref|XP_001336902.1|_PREDICTED:_baculoviral_IAP_repeat-containing_protein_6_[Danio_rerio]	82.53	0	ko04120 Ubiquitin mediated proteolysis; ;
t.Unigene000967	g.Unigene000967	Unigene000967	1	3297	gi|229577012|ref|NP_957132.2|_Golgin_subfamily_A_member_1_[Danio_rerio]	74.11	3e-115		GO:0000042|GO:0005515|	PF01465 (GRIP domain);		754_OG5_135535
t.Unigene000968	g.Unigene000968	Unigene000968	1	3294	gi|326668777|ref|XP_696007.5|_PREDICTED:_inositol_1,4,5-trisphosphate_receptor_type_1_[Danio_rerio]	82.98	1e-12	ko04020 Calcium signaling pathway; ko04070 Phosphatidylinositol signaling system; ko04114 Oocyte meiosis; ko04270 Vascular smooth muscle contraction; ko04540 Gap junction; ko04720 Long-term potentiation; ko04724 Glutamatergic synapse; ko04725 Cholinergic synapse; ko04730 Long-term depression; ko04912 GnRH signaling pathway; ko04970 Salivary secretion; ko04971 Gastric acid secretion; ko04972 Pancr…	GO:0005262|GO:0016020|GO:0070588|	PF01365 (RIH domain);	SSF100909;	754_OG5_204319
t.Unigene000969	g.Unigene000969	Unigene000969	1	3293	gi|68356556|ref|XP_694205.1|_PREDICTED:_nardilysin_[Danio_rerio]	79.41	0		GO:0003824|GO:0046872|GO:0003824|GO:0046872|GO:0003824|GO:0046872|GO:0003824|GO:0046872|	PF00675 (Insulinase (Peptidase family M16));PF05193 (Peptidase M16 inactive domain);PF05193 (Peptidase M16 inactive domain);	SSF63411;SSF63411;SSF63411;SSF63411;	754_OG5_126910
t.Unigene000970	g.Unigene000970	Unigene000970	1	3292	gi|432889752|ref|XP_004075344.1|_PREDICTED:_spartin-like_[Oryzias_latipes]	69.61	0			PF06911 (Senescence-associated protein);PF04212 (MIT (microtubule interacting and transport) domain);	SSF116846;	754_OG5_208046
t.Unigene000971	g.Unigene000971	Unigene000971	1	3288	gi|40548308|ref|NP_954967.1|_uncharacterized_protein_LOC321250_[Danio_rerio]	51.38	5e-37			PF15262 (Domain of unknown function (DUF4592));		754_OG5_145299
t.Unigene000972	g.Unigene000972	Unigene000972	1	3287	gi|326676545|ref|XP_686250.4|_PREDICTED:_e3_ubiquitin-protein_ligase_RNF19A-like_[Danio_rerio]	77.54	0		GO:0008270|GO:0008270|	PF01485 (IBR domain);PF01485 (IBR domain);	SSF57850;SSF57850;SSF57850;	754_OG5_229589
t.Unigene000973	g.Unigene000973	Unigene000973	1	3287
t.Unigene000974	g.Unigene000974	Unigene000974	1	3287	gi|111304473|gb|AAI21197.1|_LOC560531_protein_[Danio_rerio]	68.48	0		GO:0005515|		SSF50978;	754_OG5_138403
t.Unigene000975	g.Unigene000975	Unigene000975	1	3286	gi|326669665|ref|XP_001340162.4|_PREDICTED:_DENN_domain-containing_protein_5A_[Danio_rerio]	92.63	0		GO:0005515|	PF03455 (dDENN domain);PF01477 (PLAT/LH2 domain);PF02759 (RUN domain);PF02759 (RUN domain);	SSF140741;SSF140741;SSF140741;SSF49723;	754_OG5_204999
t.Unigene000976	g.Unigene000976	Unigene000976	1	3286	gi|176866341|ref|NP_001116524.1|_endoplasmic_reticulum_aminopeptidase_2_precursor_[Danio_rerio]	76.94	0		GO:0008237|GO:0008270|	PF01433 (Peptidase family M1);PF11838 (ERAP1-like C-terminal domain);	SSF63737;SSF55486;	754_OG5_127217
t.Unigene000977	g.Unigene000977	Unigene000977	1	3284	gi|348520157|ref|XP_003447595.1|_PREDICTED:_alpha-actinin-3-like_isoform_1_[Oreochromis_niloticus]	95.2	0	ko04510 Focal adhesion; ko04520 Adherens junction; ko04530 Tight junction; ko04670 Leukocyte transendothelial migration; ko04810 Regulation of actin cytoskeleton; ko05146 Amoebiasis; ko05322 Systemic lupus erythematosus; ko05412 Arrhythmogenic right ventricular cardiomyopathy (ARVC); ;	GO:0005515|GO:0005515|GO:0005515|GO:0005515|GO:0005515|GO:0005515|GO:0005515|	PF13833 (EF-hand domain pair);PF08726 (Ca2+ insensitive EF hand);PF00435 (Spectrin repeat);PF00435 (Spectrin repeat);PF00435 (Spectrin repeat);PF00435 (Spectrin repeat);PF00307 (Calponin homology (CH) domain);PF00307 (Calponin homology (CH) domain);	SSF46966;SSF47576;SSF46966;SSF46966;SSF46966;SSF47473;	754_OG5_224266
t.Unigene000978	g.Unigene000978	Unigene000978	1	3284	gi|292609786|ref|XP_688736.4|_PREDICTED:_centlein_[Danio_rerio]	47.64	5e-48					754_OG5_138566
t.Unigene000979	g.Unigene000979	Unigene000979	1	3283	gi|432914403|ref|XP_004079095.1|_PREDICTED:_E3_ubiquitin-protein_ligase_RNF220-like_[Oryzias_latipes]	83.28	0			PF13923 (Zinc finger, C3HC4 type (RING finger));	SSF57850;	754_OG5_133932
t.Unigene000980	g.Unigene000980	Unigene000980	1	3283	gi|147906783|ref|NP_001091651.1|_UPF0505_protein_C16orf62_homolog_[Danio_rerio]	86.61	0					754_OG5_131732
t.Unigene000981	g.Unigene000981	Unigene000981	1	3281	gi|432948709|ref|XP_004084132.1|_PREDICTED:_leucine-rich_repeat_flightless-interacting_protein_2-like,_partial_[Oryzias_latipes]	76.04	9e-38					754_OG5_194095
t.Unigene000982	g.Unigene000982	Unigene000982	1	3281	gi|320461735|ref|NP_001189369.1|_E3_ubiquitin-protein_ligase_RNF19B_[Danio_rerio]	87.59	0		GO:0008270|GO:0008270|	PF01485 (IBR domain);PF01485 (IBR domain);	SSF57850;SSF57850;SSF57850;	754_OG5_220510
t.Unigene000983	g.Unigene000983	Unigene000983	1	3281	gi|130502112|ref|NP_001076300.1|_F-box_only_protein_46_[Danio_rerio]	72.67	0		GO:0005515|GO:0005515|	PF00646 (F-box domain);	SSF81383;	754_OG5_150791
t.Unigene000984	g.Unigene000984	Unigene000984	1	3277	gi|410911066|ref|XP_003969011.1|_PREDICTED:_protein_FAM49A-like_isoform_2_[Takifugu_rubripes]	96.58	1e-173			PF07159 (Protein of unknown function (DUF1394));PF07159 (Protein of unknown function (DUF1394));		754_OG5_136838
t.Unigene000985	g.Unigene000985	Unigene000985	1	3276	gi|432100972|gb|ELK29320.1|_Centlein_[Myotis_davidii]	34.21	3e-25					754_OG5_138566
t.Unigene000986	g.Unigene000986	Unigene000986	1	3276	gi|18859423|ref|NP_571600.1|_spectrin_beta_chain,_erythrocyte_[Danio_rerio]	19.62	4e-09		GO:0005515|GO:0005515|GO:0005515|GO:0005515|GO:0005515|GO:0005515|GO:0005515|GO:0005515|	PF15410 (Pleckstrin homology domain);PF00435 (Spectrin repeat);PF00435 (Spectrin repeat);PF00435 (Spectrin repeat);PF00435 (Spectrin repeat);PF00435 (Spectrin repeat);PF00435 (Spectrin repeat);PF00435 (Spectrin repeat);PF00435 (Spectrin repeat);	SSF46966;SSF46966;SSF46966;SSF50729;SSF46966;SSF46966;SSF46966;	754_OG5_245839
t.Unigene000987	g.Unigene000987	Unigene000987	1	3274	gi|302699199|ref|NP_001181857.1|_WD_repeat-containing_protein_33_isoform_1_[Danio_rerio]	58.06	6e-28		GO:0005515|GO:0005515|GO:0005515|GO:0005515|GO:0005515|GO:0005515|GO:0005515|	PF00400 (WD domain, G-beta repeat);PF00400 (WD domain, G-beta repeat);PF00400 (WD domain, G-beta repeat);PF00400 (WD domain, G-beta repeat);PF00400 (WD domain, G-beta repeat);PF00400 (WD domain, G-beta repeat);	SSF50978;	754_OG5_132616
t.Unigene000988	g.Unigene000988	Unigene000988	1	3273	gi|410922184|ref|XP_003974563.1|_PREDICTED:_tight_junction_protein_ZO-2-like_[Takifugu_rubripes]	60.78	0	ko04530 Tight junction; ko05110 Vibrio cholerae infection; ;	GO:0005515|GO:0005515|GO:0005515|GO:0005515|	PF07653 (Variant SH3 domain);PF00625 (Guanylate kinase);PF00595 (PDZ domain (Also known as DHR or GLGF));	SSF50156;SSF52540;SSF50044;	754_OG5_133850
t.Unigene000989	g.Unigene000989	Unigene000989	1	3270	gi|326673545|ref|XP_683010.4|_PREDICTED:_protocadherin-12_[Danio_rerio]	26.17	1e-24		GO:0005509|GO:0016020|GO:0005509|GO:0016020|GO:0005509|GO:0016020|GO:0005509|GO:0007156|GO:0016020|GO:0005509|GO:0007156|GO:0016020|GO:0005509|GO:0007156|GO:0016020|GO:0005509|GO:0007156|GO:0016020|GO:0005509|GO:0007156|GO:0016020|GO:0005509|GO:0016020|GO:0005509|GO:0016020|	PF00028 (Cadherin domain);PF00028 (Cadherin domain);PF00028 (Cadherin domain);PF00028 (Cadherin domain);PF00028 (Cadherin domain);	SSF49313;SSF49313;SSF49313;SSF49313;SSF49313;	754_OG5_128621
t.Unigene000990	g.Unigene000990	Unigene000990	1	3270	gi|348531623|ref|XP_003453308.1|_PREDICTED:_heterogeneous_nuclear_ribonucleoprotein_Q-like_[Oreochromis_niloticus]	85.71	4e-15		GO:0003676|GO:0003676|GO:0003676|	PF00076 (RNA recognition motif. (a.k.a. RRM, RBD, or RNP domain));PF00076 (RNA recognition motif. (a.k.a. RRM, RBD, or RNP domain));PF00076 (RNA recognition motif. (a.k.a. RRM, RBD, or RNP domain));	SSF54928;SSF54928;SSF54928;	754_OG5_137518
t.Unigene000991	g.Unigene000991	Unigene000991	1	3269	gi|326674734|ref|XP_001920977.3|_PREDICTED:_carcinoembryonic_antigen-related_cell_adhesion_molecule_5-like_[Danio_rerio]	42.22	4e-17				SSF48726;
t.Unigene000992	g.Unigene000992	Unigene000992	1	3268	gi|55925524|ref|NP_001007319.1|_ubiquitin-protein_ligase_E3A_[Danio_rerio]	90.08	0	ko04120 Ubiquitin mediated proteolysis; ;	GO:0004842|GO:0004842|	PF00632 (HECT-domain (ubiquitin-transferase));	SSF56204;	754_OG5_129534
t.Unigene000993	g.Unigene000993	Unigene000993	1	3265	gi|189523351|ref|XP_692550.3|_PREDICTED:_hypothetical_protein_LOC564101_[Danio_rerio]	31.58	2e-21					754_OG5_231658
t.Unigene000994	g.Unigene000994	Unigene000994	1	3265	gi|123704399|ref|NP_001074048.1|_arf-GAP_with_coiled-coil,_ANK_repeat_and_PH_domain-containing_protein_1_[Danio_rerio]	77.98	0	ko04144 Endocytosis; ;	GO:0005515|GO:0005737|GO:0008060|GO:0008270|GO:0032312|	PF00169 (PH domain);PF03114 (BAR domain);PF01412 (Putative GTPase activating protein for Arf);PF12796 (Ankyrin repeats (3 copies));	SSF57863;SSF48403;SSF50729;SSF103657;	754_OG5_164512
t.Unigene000995	g.Unigene000995	Unigene000995	1	3264	gi|326680136|ref|XP_684554.5|_PREDICTED:_a-kinase_anchor_protein_13_[Danio_rerio]	64.04	0		GO:0005089|GO:0035023|GO:0005089|GO:0035023|	PF00621 (RhoGEF domain);	SSF48065;SSF57889;SSF50729;	754_OG5_153128
t.Unigene000996	g.Unigene000996	Unigene000996	1	3264	gi|197245616|gb|AAI68513.1|_Unknown_(protein_for_IMAGE:6962011)_[Danio_rerio]	30	2e-10		GO:0005488|GO:0005488|GO:0005515|GO:0005515|GO:0005488|	PF13513 (HEAT-like repeat);PF02985 (HEAT repeat);PF02985 (HEAT repeat);	SSF48371;SSF48371;SSF48371;	754_OG5_128125
t.Unigene000997	g.Unigene000997	Unigene000997	1	3263	gi|348532943|ref|XP_003453965.1|_PREDICTED:_endoplasmic_reticulum_metallopeptidase_1_[Oreochromis_niloticus]	67.72	0		GO:0006508|GO:0008233|	PF04389 (Peptidase family M28);	SSF53187;SSF53187;	754_OG5_136786
t.Unigene000998	g.Unigene000998	Unigene000998	1	3261	gi|348529174|ref|XP_003452089.1|_PREDICTED:_LOW_QUALITY_PROTEIN:_protein_phosphatase_1_regulatory_subunit_12A-like_[Oreochromis_niloticus]	71.88	9e-07	ko04270 Vascular smooth muscle contraction; ko04510 Focal adhesion; ko04720 Long-term potentiation; ko04810 Regulation of actin cytoskeleton; ;		PF12796 (Ankyrin repeats (3 copies));PF12796 (Ankyrin repeats (3 copies));	SSF48403;	754_OG5_130875
t.Unigene000999	g.Unigene000999	Unigene000999	1	3260	gi|42542620|gb|AAH66513.1|_Ivns1abpa_protein_[Danio_rerio]	34.86	2e-11	ko05164 Influenza A; ;	GO:0005515|GO:0005515|GO:0005515|GO:0005515|GO:0005515|GO:0005515|GO:0005515|	PF07707 (BTB And C-terminal Kelch);PF01344 (Kelch motif);PF01344 (Kelch motif);PF01344 (Kelch motif);PF01344 (Kelch motif);PF01344 (Kelch motif);PF01344 (Kelch motif);PF00651 (BTB/POZ domain);	SSF54695;SSF117281;SSF117281;	754_OG5_134673
t.Unigene001000	g.Unigene001000	Unigene001000	1	3259	gi|326672498|ref|XP_001335587.4|_PREDICTED:_uncharacterized_protein_KIAA0195-like_[Danio_rerio]	84.38	0					754_OG5_130863
t.Unigene001001	g.Unigene001001	Unigene001001	1	3259	gi|189516979|ref|XP_685164.3|_PREDICTED:_serine/threonine-protein_kinase_WNK4-like_[Danio_rerio]	71.1	0		GO:0016772|GO:0004672|GO:0005524|GO:0006468|	PF12202 (Oxidative-stress-responsive kinase 1 C terminal);PF00069 (Protein kinase domain);	SSF56112;	754_OG5_243155
t.Unigene001002	g.Unigene001002	Unigene001002	1	3257	gi|441415320|dbj|BAM74642.1|_putative_Na-K-2Cl_cotransporter_[Anguilla_japonica]	75.12	0		GO:0006810|GO:0016020|GO:0055085|	PF08403 (Amino acid permease N-terminal);PF00324 (Amino acid permease);		754_OG5_128886
t.Unigene001003	g.Unigene001003	Unigene001003	1	3257	gi|326675946|ref|XP_003200469.1|_PREDICTED:_serine/threonine-protein_phosphatase_6_regulatory_subunit_2_[Danio_rerio]	56.72	0			PF04499 (SIT4 phosphatase-associated protein);PF04499 (SIT4 phosphatase-associated protein);		754_OG5_128556
t.Unigene001004	g.Unigene001004	Unigene001004	1	3256	gi|120537647|gb|AAI29249.1|_LOC559027_protein_[Danio_rerio]	70.27	0		GO:0016772|GO:0004672|GO:0005524|GO:0006468|	PF00069 (Protein kinase domain);	SSF56112;	754_OG5_132836
[truncated: 13,603 more rows]
