# Supplementary material for: De novo transcriptome analysis of Bagarius yarrelli (Siluriformes: Sisoridae) and the search for potential SSR markers using RNA-Seq
Source: PLoS One. 2018 Feb 9;13(2):e0190343. doi: 10.1371/journal.pone.0190343 (PMC5806860; doi:10.1371/journal.pone.0190343)
Supplement: S2 Table — (XLS) [file pone.0190343.s011.xls]

## Sheet: KEGG_gene_list
KEGG	description	transcript_number	trans_id	ref_transcript	gene_id	ref_gene
ko05322	Systemic lupus erythematosus	39	t.Unigene000312|t.Unigene012659|t.Unigene002945|t.Unigene001711|t.Unigene004741|t.Unigene005032|t.Unigene008577|t.Unigene006739|t.Unigene001594|t.Unigene007668|t.Unigene010655|t.Unigene003170|t.Unigene000575|t.Unigene009967|t.Unigene003128|t.Unigene005264|t.Unigene006270|t.Unigene000157|t.Unigene006460|t.Unigene002415|t.Unigene013865|t.Unigene008676|t.Unigene002992|t.Unigene005714|t.Unigene008842…	-	g.Unigene000312|g.Unigene012659|g.Unigene002945|g.Unigene001711|g.Unigene004741|g.Unigene005032|g.Unigene008577|g.Unigene006739|g.Unigene001594|g.Unigene007668|g.Unigene010655|g.Unigene003170|g.Unigene000575|g.Unigene009967|g.Unigene003128|g.Unigene005264|g.Unigene006270|g.Unigene000157|g.Unigene006460|g.Unigene002415|g.Unigene013865|g.Unigene008676|g.Unigene002992|g.Unigene005714|g.Unigene008842…	-
ko04650	Natural killer cell mediated cytotoxicity	68	t.Unigene002002|t.Unigene000736|t.Unigene001736|t.Unigene002963|t.Unigene007906|t.Unigene003604|t.Unigene002985|t.Unigene005527|t.Unigene001367|t.Unigene001844|t.Unigene003888|t.Unigene000404|t.Unigene001179|t.Unigene003474|t.Unigene008070|t.Unigene005137|t.Unigene002794|t.Unigene008701|t.Unigene006426|t.Unigene007473|t.Unigene005320|t.Unigene009967|t.Unigene002555|t.Unigene010243|t.Unigene005785…	-	g.Unigene002002|g.Unigene000736|g.Unigene001736|g.Unigene002963|g.Unigene007906|g.Unigene003604|g.Unigene002985|g.Unigene005527|g.Unigene001367|g.Unigene001844|g.Unigene003888|g.Unigene000404|g.Unigene001179|g.Unigene003474|g.Unigene008070|g.Unigene005137|g.Unigene002794|g.Unigene008701|g.Unigene006426|g.Unigene007473|g.Unigene005320|g.Unigene009967|g.Unigene002555|g.Unigene010243|g.Unigene005785…	-
ko00053	Ascorbate and aldarate metabolism	7	t.Unigene002687|t.Unigene002100|t.Unigene004015|t.Unigene002577|t.Unigene008827|t.Unigene013167|t.Unigene008859	-	g.Unigene002687|g.Unigene002100|g.Unigene004015|g.Unigene002577|g.Unigene008827|g.Unigene013167|g.Unigene008859	-
ko04020	Calcium signaling pathway	69	t.Unigene000355|t.Unigene000349|t.Unigene009810|t.Unigene003122|t.Unigene004273|t.Unigene006133|t.Unigene007980|t.Unigene005208|t.Unigene008521|t.Unigene008694|t.Unigene001314|t.Unigene001179|t.Unigene002248|t.Unigene012349|t.Unigene005163|t.Unigene003457|t.Unigene004446|t.Unigene008701|t.Unigene000958|t.Unigene008403|t.Unigene006025|t.Unigene009967|t.Unigene000920|t.Unigene005150|t.Unigene000192…	-	g.Unigene000355|g.Unigene000349|g.Unigene009810|g.Unigene003122|g.Unigene004273|g.Unigene006133|g.Unigene007980|g.Unigene005208|g.Unigene008521|g.Unigene008694|g.Unigene001314|g.Unigene001179|g.Unigene002248|g.Unigene012349|g.Unigene005163|g.Unigene003457|g.Unigene004446|g.Unigene008701|g.Unigene000958|g.Unigene008403|g.Unigene006025|g.Unigene009967|g.Unigene000920|g.Unigene005150|g.Unigene000192…	-
ko04742	Taste transduction	11	t.Unigene007781|t.Unigene003167|t.Unigene005946|t.Unigene001010|t.Unigene001320|t.Unigene002884|t.Unigene005674|t.Unigene004305|t.Unigene002251|t.Unigene004311|t.Unigene002792	-	g.Unigene007781|g.Unigene003167|g.Unigene005946|g.Unigene001010|g.Unigene001320|g.Unigene002884|g.Unigene005674|g.Unigene004305|g.Unigene002251|g.Unigene004311|g.Unigene002792	-
ko00760	Nicotinate and nicotinamide metabolism	10	t.Unigene007093|t.Unigene010849|t.Unigene005135|t.Unigene005571|t.Unigene004751|t.Unigene011597|t.Unigene003049|t.Unigene003304|t.Unigene006944|t.Unigene004140	-	g.Unigene007093|g.Unigene010849|g.Unigene005135|g.Unigene005571|g.Unigene004751|g.Unigene011597|g.Unigene003049|g.Unigene003304|g.Unigene006944|g.Unigene004140	-
ko00521	Streptomycin biosynthesis	3	t.Unigene001340|t.Unigene002148|t.Unigene000775	-	g.Unigene001340|g.Unigene002148|g.Unigene000775	-
ko00790	Folate biosynthesis	2	t.Unigene001410|t.Unigene001459	-	g.Unigene001410|g.Unigene001459	-
ko00643	Styrene degradation	1	t.Unigene005468	-	g.Unigene005468	-
ko04724	Glutamatergic synapse	55	t.Unigene000355|t.Unigene000349|t.Unigene001472|t.Unigene007781|t.Unigene008762|t.Unigene001367|t.Unigene001314|t.Unigene001179|t.Unigene007181|t.Unigene003167|t.Unigene005034|t.Unigene008701|t.Unigene000958|t.Unigene008439|t.Unigene003485|t.Unigene005344|t.Unigene002489|t.Unigene005150|t.Unigene000192|t.Unigene005946|t.Unigene002428|t.Unigene003920|t.Unigene003881|t.Unigene004176|t.Unigene001529…	-	g.Unigene000355|g.Unigene000349|g.Unigene001472|g.Unigene007781|g.Unigene008762|g.Unigene001367|g.Unigene001314|g.Unigene001179|g.Unigene007181|g.Unigene003167|g.Unigene005034|g.Unigene008701|g.Unigene000958|g.Unigene008439|g.Unigene003485|g.Unigene005344|g.Unigene002489|g.Unigene005150|g.Unigene000192|g.Unigene005946|g.Unigene002428|g.Unigene003920|g.Unigene003881|g.Unigene004176|g.Unigene001529…	-
ko00250	Alanine, aspartate and glutamate metabolism	23	t.Unigene003584|t.Unigene002947|t.Unigene004503|t.Unigene005412|t.Unigene004197|t.Unigene007221|t.Unigene004293|t.Unigene002108|t.Unigene003485|t.Unigene010072|t.Unigene002489|t.Unigene005421|t.Unigene002962|t.Unigene003145|t.Unigene006061|t.Unigene005664|t.Unigene002563|t.Unigene002160|t.Unigene001726|t.Unigene001968|t.Unigene002909|t.Unigene006637|t.Unigene009498	-	g.Unigene003584|g.Unigene002947|g.Unigene004503|g.Unigene005412|g.Unigene004197|g.Unigene007221|g.Unigene004293|g.Unigene002108|g.Unigene003485|g.Unigene010072|g.Unigene002489|g.Unigene005421|g.Unigene002962|g.Unigene003145|g.Unigene006061|g.Unigene005664|g.Unigene002563|g.Unigene002160|g.Unigene001726|g.Unigene001968|g.Unigene002909|g.Unigene006637|g.Unigene009498	-
ko04966	Collecting duct acid secretion	13	t.Unigene001156|t.Unigene001043|t.Unigene002272|t.Unigene003251|t.Unigene009330|t.Unigene006354|t.Unigene005106|t.Unigene003177|t.Unigene007934|t.Unigene001349|t.Unigene004459|t.Unigene009339|t.Unigene004668	-	g.Unigene001156|g.Unigene001043|g.Unigene002272|g.Unigene003251|g.Unigene009330|g.Unigene006354|g.Unigene005106|g.Unigene003177|g.Unigene007934|g.Unigene001349|g.Unigene004459|g.Unigene009339|g.Unigene004668	-
ko03018	RNA degradation	43	t.Unigene001986|t.Unigene003551|t.Unigene007844|t.Unigene000371|t.Unigene006971|t.Unigene001552|t.Unigene003896|t.Unigene001800|t.Unigene006290|t.Unigene001235|t.Unigene000564|t.Unigene001835|t.Unigene004052|t.Unigene010144|t.Unigene000813|t.Unigene000599|t.Unigene001481|t.Unigene007167|t.Unigene001035|t.Unigene007365|t.Unigene005808|t.Unigene000585|t.Unigene003324|t.Unigene006783|t.Unigene005059…	-	g.Unigene001986|g.Unigene003551|g.Unigene007844|g.Unigene000371|g.Unigene006971|g.Unigene001552|g.Unigene003896|g.Unigene001800|g.Unigene006290|g.Unigene001235|g.Unigene000564|g.Unigene001835|g.Unigene004052|g.Unigene010144|g.Unigene000813|g.Unigene000599|g.Unigene001481|g.Unigene007167|g.Unigene001035|g.Unigene007365|g.Unigene005808|g.Unigene000585|g.Unigene003324|g.Unigene006783|g.Unigene005059…	-
ko04620	Toll-like receptor signaling pathway	57	t.Unigene003919|t.Unigene001415|t.Unigene000959|t.Unigene002963|t.Unigene001367|t.Unigene004838|t.Unigene005847|t.Unigene008070|t.Unigene004319|t.Unigene007629|t.Unigene002794|t.Unigene009030|t.Unigene002359|t.Unigene006426|t.Unigene001648|t.Unigene000535|t.Unigene003806|t.Unigene005320|t.Unigene006240|t.Unigene001559|t.Unigene005636|t.Unigene010243|t.Unigene010166|t.Unigene006464|t.Unigene003607…	-	g.Unigene003919|g.Unigene001415|g.Unigene000959|g.Unigene002963|g.Unigene001367|g.Unigene004838|g.Unigene005847|g.Unigene008070|g.Unigene004319|g.Unigene007629|g.Unigene002794|g.Unigene009030|g.Unigene002359|g.Unigene006426|g.Unigene001648|g.Unigene000535|g.Unigene003806|g.Unigene005320|g.Unigene006240|g.Unigene001559|g.Unigene005636|g.Unigene010243|g.Unigene010166|g.Unigene006464|g.Unigene003607…	-
ko00410	beta-Alanine metabolism	7	t.Unigene002100|t.Unigene004337|t.Unigene004226|t.Unigene002577|t.Unigene008827|t.Unigene008859|t.Unigene000885	-	g.Unigene002100|g.Unigene004337|g.Unigene004226|g.Unigene002577|g.Unigene008827|g.Unigene008859|g.Unigene000885	-
ko04744	Phototransduction	8	t.Unigene003122|t.Unigene007781|t.Unigene003167|t.Unigene005946|t.Unigene002884|t.Unigene005674|t.Unigene006973|t.Unigene008360	-	g.Unigene003122|g.Unigene007781|g.Unigene003167|g.Unigene005946|g.Unigene002884|g.Unigene005674|g.Unigene006973|g.Unigene008360	-
ko04623	Cytosolic DNA-sensing pathway	27	t.Unigene003919|t.Unigene000270|t.Unigene003602|t.Unigene004384|t.Unigene007629|t.Unigene002359|t.Unigene009688|t.Unigene006650|t.Unigene000535|t.Unigene002282|t.Unigene006464|t.Unigene001696|t.Unigene001853|t.Unigene000898|t.Unigene003352|t.Unigene004574|t.Unigene004849|t.Unigene000325|t.Unigene002024|t.Unigene010141|t.Unigene008828|t.Unigene000725|t.Unigene000230|t.Unigene003971|t.Unigene004114…	-	g.Unigene003919|g.Unigene000270|g.Unigene003602|g.Unigene004384|g.Unigene007629|g.Unigene002359|g.Unigene009688|g.Unigene006650|g.Unigene000535|g.Unigene002282|g.Unigene006464|g.Unigene001696|g.Unigene001853|g.Unigene000898|g.Unigene003352|g.Unigene004574|g.Unigene004849|g.Unigene000325|g.Unigene002024|g.Unigene010141|g.Unigene008828|g.Unigene000725|g.Unigene000230|g.Unigene003971|g.Unigene004114…	-
ko00603	Glycosphingolipid biosynthesis - globo series	2	t.Unigene003975|t.Unigene003938	-	g.Unigene003975|g.Unigene003938	-
ko05012	Parkinson's disease	34	t.Unigene004450|t.Unigene004273|t.Unigene011406|t.Unigene003403|t.Unigene002011|t.Unigene007341|t.Unigene008302|t.Unigene006802|t.Unigene006635|t.Unigene005163|t.Unigene004446|t.Unigene001904|t.Unigene006481|t.Unigene005775|t.Unigene008240|t.Unigene011496|t.Unigene008268|t.Unigene009024|t.Unigene005091|t.Unigene006124|t.Unigene007101|t.Unigene008060|t.Unigene006031|t.Unigene010580|t.Unigene006709…	-	g.Unigene004450|g.Unigene004273|g.Unigene011406|g.Unigene003403|g.Unigene002011|g.Unigene007341|g.Unigene008302|g.Unigene006802|g.Unigene006635|g.Unigene005163|g.Unigene004446|g.Unigene001904|g.Unigene006481|g.Unigene005775|g.Unigene008240|g.Unigene011496|g.Unigene008268|g.Unigene009024|g.Unigene005091|g.Unigene006124|g.Unigene007101|g.Unigene008060|g.Unigene006031|g.Unigene010580|g.Unigene006709…	-
ko04512	ECM-receptor interaction	38	t.Unigene000064|t.Unigene000964|t.Unigene003257|t.Unigene005125|t.Unigene004592|t.Unigene003629|t.Unigene000094|t.Unigene006051|t.Unigene000804|t.Unigene002657|t.Unigene010667|t.Unigene007540|t.Unigene003229|t.Unigene004802|t.Unigene008582|t.Unigene005633|t.Unigene010776|t.Unigene005966|t.Unigene005942|t.Unigene006131|t.Unigene005576|t.Unigene000063|t.Unigene000533|t.Unigene007533|t.Unigene003414…	-	g.Unigene000064|g.Unigene000964|g.Unigene003257|g.Unigene005125|g.Unigene004592|g.Unigene003629|g.Unigene000094|g.Unigene006051|g.Unigene000804|g.Unigene002657|g.Unigene010667|g.Unigene007540|g.Unigene003229|g.Unigene004802|g.Unigene008582|g.Unigene005633|g.Unigene010776|g.Unigene005966|g.Unigene005942|g.Unigene006131|g.Unigene005576|g.Unigene000063|g.Unigene000533|g.Unigene007533|g.Unigene003414…	-
ko03030	DNA replication	14	t.Unigene004146|t.Unigene000816|t.Unigene004095|t.Unigene005736|t.Unigene000824|t.Unigene008527|t.Unigene003927|t.Unigene001390|t.Unigene003650|t.Unigene002933|t.Unigene002305|t.Unigene002676|t.Unigene004205|t.Unigene002418	-	g.Unigene004146|g.Unigene000816|g.Unigene004095|g.Unigene005736|g.Unigene000824|g.Unigene008527|g.Unigene003927|g.Unigene001390|g.Unigene003650|g.Unigene002933|g.Unigene002305|g.Unigene002676|g.Unigene004205|g.Unigene002418	-
ko00565	Ether lipid metabolism	10	t.Unigene008762|t.Unigene007181|t.Unigene005260|t.Unigene005077|t.Unigene008790|t.Unigene010633|t.Unigene001556|t.Unigene008400|t.Unigene011834|t.Unigene001796	-	g.Unigene008762|g.Unigene007181|g.Unigene005260|g.Unigene005077|g.Unigene008790|g.Unigene010633|g.Unigene001556|g.Unigene008400|g.Unigene011834|g.Unigene001796	-
ko00670	One carbon pool by folate	7	t.Unigene005537|t.Unigene005171|t.Unigene002532|t.Unigene006737|t.Unigene005070|t.Unigene003212|t.Unigene004487	-	g.Unigene005537|g.Unigene005171|g.Unigene002532|g.Unigene006737|g.Unigene005070|g.Unigene003212|g.Unigene004487	-
ko04974	Protein digestion and absorption	31	t.Unigene008879|t.Unigene003644|t.Unigene011934|t.Unigene006982|t.Unigene000094|t.Unigene006051|t.Unigene005998|t.Unigene009184|t.Unigene002631|t.Unigene000240|t.Unigene005048|t.Unigene011263|t.Unigene000618|t.Unigene007917|t.Unigene003083|t.Unigene005966|t.Unigene005942|t.Unigene000718|t.Unigene004863|t.Unigene000647|t.Unigene007567|t.Unigene000231|t.Unigene008190|t.Unigene000550|t.Unigene005725…	-	g.Unigene008879|g.Unigene003644|g.Unigene011934|g.Unigene006982|g.Unigene000094|g.Unigene006051|g.Unigene005998|g.Unigene009184|g.Unigene002631|g.Unigene000240|g.Unigene005048|g.Unigene011263|g.Unigene000618|g.Unigene007917|g.Unigene003083|g.Unigene005966|g.Unigene005942|g.Unigene000718|g.Unigene004863|g.Unigene000647|g.Unigene007567|g.Unigene000231|g.Unigene008190|g.Unigene000550|g.Unigene005725…	-
ko04510	Focal adhesion	188	t.Unigene003343|t.Unigene006400|t.Unigene004705|t.Unigene000064|t.Unigene000065|t.Unigene010180|t.Unigene006381|t.Unigene001364|t.Unigene000964|t.Unigene006904|t.Unigene003125|t.Unigene000736|t.Unigene012659|t.Unigene001736|t.Unigene006369|t.Unigene002963|t.Unigene007906|t.Unigene003604|t.Unigene000330|t.Unigene005125|t.Unigene004592|t.Unigene005527|t.Unigene001367|t.Unigene001844|t.Unigene007149…	-	g.Unigene003343|g.Unigene006400|g.Unigene004705|g.Unigene000064|g.Unigene000065|g.Unigene010180|g.Unigene006381|g.Unigene001364|g.Unigene000964|g.Unigene006904|g.Unigene003125|g.Unigene000736|g.Unigene012659|g.Unigene001736|g.Unigene006369|g.Unigene002963|g.Unigene007906|g.Unigene003604|g.Unigene000330|g.Unigene005125|g.Unigene004592|g.Unigene005527|g.Unigene001367|g.Unigene001844|g.Unigene007149…	-
ko00281	Geraniol degradation	1	t.Unigene003151	-	g.Unigene003151	-
ko03010	Ribosome	74	t.Unigene006324|t.Unigene007410|t.Unigene007582|t.Unigene006245|t.Unigene011558|t.Unigene010339|t.Unigene008615|t.Unigene010518|t.Unigene008326|t.Unigene009499|t.Unigene011823|t.Unigene005511|t.Unigene005118|t.Unigene006456|t.Unigene005826|t.Unigene009208|t.Unigene008639|t.Unigene004559|t.Unigene007316|t.Unigene009145|t.Unigene009484|t.Unigene009901|t.Unigene007329|t.Unigene006833|t.Unigene010401…	-	g.Unigene006324|g.Unigene007410|g.Unigene007582|g.Unigene006245|g.Unigene011558|g.Unigene010339|g.Unigene008615|g.Unigene010518|g.Unigene008326|g.Unigene009499|g.Unigene011823|g.Unigene005511|g.Unigene005118|g.Unigene006456|g.Unigene005826|g.Unigene009208|g.Unigene008639|g.Unigene004559|g.Unigene007316|g.Unigene009145|g.Unigene009484|g.Unigene009901|g.Unigene007329|g.Unigene006833|g.Unigene010401…	-
ko04340	Hedgehog signaling pathway	18	t.Unigene000037|t.Unigene000102|t.Unigene005516|t.Unigene007915|t.Unigene006318|t.Unigene004132|t.Unigene007358|t.Unigene005451|t.Unigene000120|t.Unigene002315|t.Unigene006243|t.Unigene000484|t.Unigene000002|t.Unigene004404|t.Unigene004305|t.Unigene002872|t.Unigene002251|t.Unigene004311	-	g.Unigene000037|g.Unigene000102|g.Unigene005516|g.Unigene007915|g.Unigene006318|g.Unigene004132|g.Unigene007358|g.Unigene005451|g.Unigene000120|g.Unigene002315|g.Unigene006243|g.Unigene000484|g.Unigene000002|g.Unigene004404|g.Unigene004305|g.Unigene002872|g.Unigene002251|g.Unigene004311	-
ko04630	Jak-STAT signaling pathway	106	t.Unigene012494|t.Unigene000512|t.Unigene001063|t.Unigene004584|t.Unigene007319|t.Unigene000959|t.Unigene000797|t.Unigene006696|t.Unigene002963|t.Unigene007906|t.Unigene005527|t.Unigene006877|t.Unigene000498|t.Unigene007820|t.Unigene003888|t.Unigene004757|t.Unigene000404|t.Unigene002726|t.Unigene012045|t.Unigene010751|t.Unigene008070|t.Unigene000753|t.Unigene000579|t.Unigene003512|t.Unigene002791…	-	g.Unigene012494|g.Unigene000512|g.Unigene001063|g.Unigene004584|g.Unigene007319|g.Unigene000959|g.Unigene000797|g.Unigene006696|g.Unigene002963|g.Unigene007906|g.Unigene005527|g.Unigene006877|g.Unigene000498|g.Unigene007820|g.Unigene003888|g.Unigene004757|g.Unigene000404|g.Unigene002726|g.Unigene012045|g.Unigene010751|g.Unigene008070|g.Unigene000753|g.Unigene000579|g.Unigene003512|g.Unigene002791…	-
ko04514	Cell adhesion molecules (CAMs)	43	t.Unigene004496|t.Unigene005518|t.Unigene002717|t.Unigene004032|t.Unigene005125|t.Unigene001147|t.Unigene006739|t.Unigene002887|t.Unigene007825|t.Unigene000471|t.Unigene003242|t.Unigene006656|t.Unigene000282|t.Unigene005105|t.Unigene005264|t.Unigene000442|t.Unigene006270|t.Unigene005642|t.Unigene000395|t.Unigene008293|t.Unigene006460|t.Unigene011430|t.Unigene005639|t.Unigene008187|t.Unigene008043…	-	g.Unigene004496|g.Unigene005518|g.Unigene002717|g.Unigene004032|g.Unigene005125|g.Unigene001147|g.Unigene006739|g.Unigene002887|g.Unigene007825|g.Unigene000471|g.Unigene003242|g.Unigene006656|g.Unigene000282|g.Unigene005105|g.Unigene005264|g.Unigene000442|g.Unigene006270|g.Unigene005642|g.Unigene000395|g.Unigene008293|g.Unigene006460|g.Unigene011430|g.Unigene005639|g.Unigene008187|g.Unigene008043…	-
ko00710	Carbon fixation in photosynthetic organisms	25	t.Unigene004547|t.Unigene007380|t.Unigene006560|t.Unigene003434|t.Unigene002447|t.Unigene004655|t.Unigene007221|t.Unigene004772|t.Unigene008186|t.Unigene003078|t.Unigene004766|t.Unigene009681|t.Unigene003725|t.Unigene001920|t.Unigene006008|t.Unigene002749|t.Unigene002671|t.Unigene007150|t.Unigene005664|t.Unigene003172|t.Unigene002563|t.Unigene002393|t.Unigene004560|t.Unigene000137|t.Unigene009498	-	g.Unigene004547|g.Unigene007380|g.Unigene006560|g.Unigene003434|g.Unigene002447|g.Unigene004655|g.Unigene007221|g.Unigene004772|g.Unigene008186|g.Unigene003078|g.Unigene004766|g.Unigene009681|g.Unigene003725|g.Unigene001920|g.Unigene006008|g.Unigene002749|g.Unigene002671|g.Unigene007150|g.Unigene005664|g.Unigene003172|g.Unigene002563|g.Unigene002393|g.Unigene004560|g.Unigene000137|g.Unigene009498	-
ko00040	Pentose and glucuronate interconversions	12	t.Unigene010850|t.Unigene002100|t.Unigene005288|t.Unigene005685|t.Unigene004015|t.Unigene002671|t.Unigene007727|t.Unigene004964|t.Unigene002393|t.Unigene002577|t.Unigene008827|t.Unigene008859	-	g.Unigene010850|g.Unigene002100|g.Unigene005288|g.Unigene005685|g.Unigene004015|g.Unigene002671|g.Unigene007727|g.Unigene004964|g.Unigene002393|g.Unigene002577|g.Unigene008827|g.Unigene008859	-
ko04370	VEGF signaling pathway	36	t.Unigene002963|t.Unigene001367|t.Unigene005015|t.Unigene001179|t.Unigene002794|t.Unigene009030|t.Unigene008701|t.Unigene006426|t.Unigene005320|t.Unigene002435|t.Unigene010243|t.Unigene004939|t.Unigene005973|t.Unigene005150|t.Unigene003920|t.Unigene000358|t.Unigene002801|t.Unigene010925|t.Unigene003758|t.Unigene008231|t.Unigene012606|t.Unigene006570|t.Unigene007556|t.Unigene001995|t.Unigene010133…	-	g.Unigene002963|g.Unigene001367|g.Unigene005015|g.Unigene001179|g.Unigene002794|g.Unigene009030|g.Unigene008701|g.Unigene006426|g.Unigene005320|g.Unigene002435|g.Unigene010243|g.Unigene004939|g.Unigene005973|g.Unigene005150|g.Unigene003920|g.Unigene000358|g.Unigene002801|g.Unigene010925|g.Unigene003758|g.Unigene008231|g.Unigene012606|g.Unigene006570|g.Unigene007556|g.Unigene001995|g.Unigene010133…	-
ko00970	Aminoacyl-tRNA biosynthesis	18	t.Unigene003849|t.Unigene000773|t.Unigene001446|t.Unigene004599|t.Unigene002153|t.Unigene007427|t.Unigene007475|t.Unigene005456|t.Unigene004963|t.Unigene008133|t.Unigene002995|t.Unigene004088|t.Unigene007929|t.Unigene008467|t.Unigene009237|t.Unigene002226|t.Unigene006384|t.Unigene002136	-	g.Unigene003849|g.Unigene000773|g.Unigene001446|g.Unigene004599|g.Unigene002153|g.Unigene007427|g.Unigene007475|g.Unigene005456|g.Unigene004963|g.Unigene008133|g.Unigene002995|g.Unigene004088|g.Unigene007929|g.Unigene008467|g.Unigene009237|g.Unigene002226|g.Unigene006384|g.Unigene002136	-
ko00290	Valine, leucine and isoleucine biosynthesis	5	t.Unigene005986|t.Unigene009169|t.Unigene003994|t.Unigene009237|t.Unigene008573	-	g.Unigene005986|g.Unigene009169|g.Unigene003994|g.Unigene009237|g.Unigene008573	-
ko00903	Limonene and pinene degradation	4	t.Unigene002100|t.Unigene002577|t.Unigene008827|t.Unigene008859	-	g.Unigene002100|g.Unigene002577|g.Unigene008827|g.Unigene008859	-
ko04013	MAPK signaling pathway - fly	15	t.Unigene007906|t.Unigene005527|t.Unigene001367|t.Unigene000404|t.Unigene000250|t.Unigene005222|t.Unigene008422|t.Unigene000318|t.Unigene008231|t.Unigene000296|t.Unigene001995|t.Unigene000624|t.Unigene000401|t.Unigene006457|t.Unigene000701	-	g.Unigene007906|g.Unigene005527|g.Unigene001367|g.Unigene000404|g.Unigene000250|g.Unigene005222|g.Unigene008422|g.Unigene000318|g.Unigene008231|g.Unigene000296|g.Unigene001995|g.Unigene000624|g.Unigene000401|g.Unigene006457|g.Unigene000701	-
ko00590	Arachidonic acid metabolism	4	t.Unigene006429|t.Unigene008870|t.Unigene005076|t.Unigene006684	-	g.Unigene006429|g.Unigene008870|g.Unigene005076|g.Unigene006684	-
ko00020	Citrate cycle (TCA cycle)	13	t.Unigene005629|t.Unigene004198|t.Unigene004766|t.Unigene009169|t.Unigene000695|t.Unigene005091|t.Unigene006124|t.Unigene003108|t.Unigene004560|t.Unigene000562|t.Unigene000546|t.Unigene009539|t.Unigene008573	-	g.Unigene005629|g.Unigene004198|g.Unigene004766|g.Unigene009169|g.Unigene000695|g.Unigene005091|g.Unigene006124|g.Unigene003108|g.Unigene004560|g.Unigene000562|g.Unigene000546|g.Unigene009539|g.Unigene008573	-
ko00531	Glycosaminoglycan degradation	10	t.Unigene003337|t.Unigene002771|t.Unigene001478|t.Unigene001890|t.Unigene002600|t.Unigene002086|t.Unigene002419|t.Unigene006126|t.Unigene002896|t.Unigene002846	-	g.Unigene003337|g.Unigene002771|g.Unigene001478|g.Unigene001890|g.Unigene002600|g.Unigene002086|g.Unigene002419|g.Unigene006126|g.Unigene002896|g.Unigene002846	-
ko03440	Homologous recombination	7	t.Unigene004720|t.Unigene006697|t.Unigene004551|t.Unigene000816|t.Unigene002003|t.Unigene000824|t.Unigene002676	-	g.Unigene004720|g.Unigene006697|g.Unigene004551|g.Unigene000816|g.Unigene002003|g.Unigene000824|g.Unigene002676	-
ko04360	Axon guidance	83	t.Unigene005246|t.Unigene006617|t.Unigene003343|t.Unigene001637|t.Unigene001736|t.Unigene000330|t.Unigene005125|t.Unigene001367|t.Unigene001844|t.Unigene007149|t.Unigene012062|t.Unigene002654|t.Unigene002883|t.Unigene003751|t.Unigene003856|t.Unigene008058|t.Unigene010868|t.Unigene001676|t.Unigene008619|t.Unigene000750|t.Unigene000781|t.Unigene000348|t.Unigene003290|t.Unigene002057|t.Unigene010243…	-	g.Unigene005246|g.Unigene006617|g.Unigene003343|g.Unigene001637|g.Unigene001736|g.Unigene000330|g.Unigene005125|g.Unigene001367|g.Unigene001844|g.Unigene007149|g.Unigene012062|g.Unigene002654|g.Unigene002883|g.Unigene003751|g.Unigene003856|g.Unigene008058|g.Unigene010868|g.Unigene001676|g.Unigene008619|g.Unigene000750|g.Unigene000781|g.Unigene000348|g.Unigene003290|g.Unigene002057|g.Unigene010243…	-
ko03040	Spliceosome	66	t.Unigene000125|t.Unigene001863|t.Unigene007439|t.Unigene011347|t.Unigene001626|t.Unigene001496|t.Unigene005123|t.Unigene006689|t.Unigene006086|t.Unigene012432|t.Unigene005095|t.Unigene004063|t.Unigene002054|t.Unigene008082|t.Unigene012686|t.Unigene002953|t.Unigene005314|t.Unigene004788|t.Unigene001491|t.Unigene000630|t.Unigene004579|t.Unigene013412|t.Unigene003149|t.Unigene000937|t.Unigene005464…	-	g.Unigene000125|g.Unigene001863|g.Unigene007439|g.Unigene011347|g.Unigene001626|g.Unigene001496|g.Unigene005123|g.Unigene006689|g.Unigene006086|g.Unigene012432|g.Unigene005095|g.Unigene004063|g.Unigene002054|g.Unigene008082|g.Unigene012686|g.Unigene002953|g.Unigene005314|g.Unigene004788|g.Unigene001491|g.Unigene000630|g.Unigene004579|g.Unigene013412|g.Unigene003149|g.Unigene000937|g.Unigene005464…	-
ko00625	Chloroalkane and chloroalkene degradation	4	t.Unigene002100|t.Unigene002577|t.Unigene008827|t.Unigene008859	-	g.Unigene002100|g.Unigene002577|g.Unigene008827|g.Unigene008859	-
ko00600	Sphingolipid metabolism	19	t.Unigene003634|t.Unigene009337|t.Unigene003577|t.Unigene001597|t.Unigene005260|t.Unigene003221|t.Unigene002802|t.Unigene003205|t.Unigene002683|t.Unigene003070|t.Unigene004940|t.Unigene010948|t.Unigene009105|t.Unigene004773|t.Unigene007412|t.Unigene001622|t.Unigene001836|t.Unigene006544|t.Unigene007114	-	g.Unigene003634|g.Unigene009337|g.Unigene003577|g.Unigene001597|g.Unigene005260|g.Unigene003221|g.Unigene002802|g.Unigene003205|g.Unigene002683|g.Unigene003070|g.Unigene004940|g.Unigene010948|g.Unigene009105|g.Unigene004773|g.Unigene007412|g.Unigene001622|g.Unigene001836|g.Unigene006544|g.Unigene007114	-
ko05162	Measles	116	t.Unigene000512|t.Unigene003919|t.Unigene000270|t.Unigene001063|t.Unigene001415|t.Unigene000959|t.Unigene001626|t.Unigene000797|t.Unigene002963|t.Unigene001965|t.Unigene004838|t.Unigene004733|t.Unigene000498|t.Unigene007820|t.Unigene006223|t.Unigene010751|t.Unigene012686|t.Unigene008070|t.Unigene000753|t.Unigene000579|t.Unigene006018|t.Unigene001307|t.Unigene005314|t.Unigene007629|t.Unigene002794…	-	g.Unigene000512|g.Unigene003919|g.Unigene000270|g.Unigene001063|g.Unigene001415|g.Unigene000959|g.Unigene001626|g.Unigene000797|g.Unigene002963|g.Unigene001965|g.Unigene004838|g.Unigene004733|g.Unigene000498|g.Unigene007820|g.Unigene006223|g.Unigene010751|g.Unigene012686|g.Unigene008070|g.Unigene000753|g.Unigene000579|g.Unigene006018|g.Unigene001307|g.Unigene005314|g.Unigene007629|g.Unigene002794…	-
ko04664	Fc epsilon RI signaling pathway	53	t.Unigene002389|t.Unigene000736|t.Unigene002963|t.Unigene007906|t.Unigene003604|t.Unigene005527|t.Unigene001367|t.Unigene005847|t.Unigene003474|t.Unigene005137|t.Unigene006105|t.Unigene002794|t.Unigene003361|t.Unigene009030|t.Unigene006426|t.Unigene002338|t.Unigene005320|t.Unigene004484|t.Unigene009967|t.Unigene005446|t.Unigene010243|t.Unigene005785|t.Unigene005973|t.Unigene004178|t.Unigene000358…	-	g.Unigene002389|g.Unigene000736|g.Unigene002963|g.Unigene007906|g.Unigene003604|g.Unigene005527|g.Unigene001367|g.Unigene005847|g.Unigene003474|g.Unigene005137|g.Unigene006105|g.Unigene002794|g.Unigene003361|g.Unigene009030|g.Unigene006426|g.Unigene002338|g.Unigene005320|g.Unigene004484|g.Unigene009967|g.Unigene005446|g.Unigene010243|g.Unigene005785|g.Unigene005973|g.Unigene004178|g.Unigene000358…	-
ko00140	Steroid hormone biosynthesis	4	t.Unigene005559|t.Unigene004015|t.Unigene007555|t.Unigene005660	-	g.Unigene005559|g.Unigene004015|g.Unigene007555|g.Unigene005660	-
ko00311	Penicillin and cephalosporin biosynthesis	1	t.Unigene008503	-	g.Unigene008503	-
ko05221	Acute myeloid leukemia	53	t.Unigene007051|t.Unigene002002|t.Unigene001063|t.Unigene000797|t.Unigene005799|t.Unigene002963|t.Unigene007906|t.Unigene002985|t.Unigene005527|t.Unigene001367|t.Unigene007820|t.Unigene005919|t.Unigene000753|t.Unigene002171|t.Unigene002794|t.Unigene006426|t.Unigene000535|t.Unigene005320|t.Unigene003718|t.Unigene005973|t.Unigene005729|t.Unigene005000|t.Unigene005355|t.Unigene003482|t.Unigene005222…	-	g.Unigene007051|g.Unigene002002|g.Unigene001063|g.Unigene000797|g.Unigene005799|g.Unigene002963|g.Unigene007906|g.Unigene002985|g.Unigene005527|g.Unigene001367|g.Unigene007820|g.Unigene005919|g.Unigene000753|g.Unigene002171|g.Unigene002794|g.Unigene006426|g.Unigene000535|g.Unigene005320|g.Unigene003718|g.Unigene005973|g.Unigene005729|g.Unigene005000|g.Unigene005355|g.Unigene003482|g.Unigene005222…	-
ko04146	Peroxisome	43	t.Unigene003010|t.Unigene002947|t.Unigene002297|t.Unigene001279|t.Unigene002029|t.Unigene001760|t.Unigene007452|t.Unigene003253|t.Unigene012036|t.Unigene002739|t.Unigene008503|t.Unigene002767|t.Unigene001094|t.Unigene001862|t.Unigene003769|t.Unigene000820|t.Unigene002559|t.Unigene001546|t.Unigene002490|t.Unigene001444|t.Unigene003365|t.Unigene006823|t.Unigene003145|t.Unigene006061|t.Unigene007292…	-	g.Unigene003010|g.Unigene002947|g.Unigene002297|g.Unigene001279|g.Unigene002029|g.Unigene001760|g.Unigene007452|g.Unigene003253|g.Unigene012036|g.Unigene002739|g.Unigene008503|g.Unigene002767|g.Unigene001094|g.Unigene001862|g.Unigene003769|g.Unigene000820|g.Unigene002559|g.Unigene001546|g.Unigene002490|g.Unigene001444|g.Unigene003365|g.Unigene006823|g.Unigene003145|g.Unigene006061|g.Unigene007292…	-
ko00511	Other glycan degradation	10	t.Unigene010723|t.Unigene004207|t.Unigene005112|t.Unigene009930|t.Unigene001060|t.Unigene001907|t.Unigene004041|t.Unigene001025|t.Unigene003524|t.Unigene007114	-	g.Unigene010723|g.Unigene004207|g.Unigene005112|g.Unigene009930|g.Unigene001060|g.Unigene001907|g.Unigene004041|g.Unigene001025|g.Unigene003524|g.Unigene007114	-
ko04150	mTOR signaling pathway	53	t.Unigene002404|t.Unigene002914|t.Unigene005257|t.Unigene010731|t.Unigene004277|t.Unigene002105|t.Unigene002963|t.Unigene001367|t.Unigene004842|t.Unigene004212|t.Unigene004576|t.Unigene003655|t.Unigene002794|t.Unigene000458|t.Unigene006426|t.Unigene005320|t.Unigene002796|t.Unigene002660|t.Unigene004858|t.Unigene005589|t.Unigene009863|t.Unigene001606|t.Unigene004580|t.Unigene002155|t.Unigene008677…	-	g.Unigene002404|g.Unigene002914|g.Unigene005257|g.Unigene010731|g.Unigene004277|g.Unigene002105|g.Unigene002963|g.Unigene001367|g.Unigene004842|g.Unigene004212|g.Unigene004576|g.Unigene003655|g.Unigene002794|g.Unigene000458|g.Unigene006426|g.Unigene005320|g.Unigene002796|g.Unigene002660|g.Unigene004858|g.Unigene005589|g.Unigene009863|g.Unigene001606|g.Unigene004580|g.Unigene002155|g.Unigene008677…	-
ko00471	D-Glutamine and D-glutamate metabolism	3	t.Unigene003584|t.Unigene003485|t.Unigene001726	-	g.Unigene003584|g.Unigene003485|g.Unigene001726	-
ko00740	Riboflavin metabolism	4	t.Unigene009016|t.Unigene009011|t.Unigene012871|t.Unigene010382	-	g.Unigene009016|g.Unigene009011|g.Unigene012871|g.Unigene010382	-
ko05110	Vibrio cholerae infection	53	t.Unigene006381|t.Unigene006904|t.Unigene001156|t.Unigene006369|t.Unigene001043|t.Unigene007379|t.Unigene001179|t.Unigene002044|t.Unigene003001|t.Unigene002272|t.Unigene010388|t.Unigene003986|t.Unigene003251|t.Unigene003504|t.Unigene005069|t.Unigene001971|t.Unigene006786|t.Unigene009330|t.Unigene008701|t.Unigene005819|t.Unigene005543|t.Unigene006354|t.Unigene005106|t.Unigene003177|t.Unigene007342…	-	g.Unigene006381|g.Unigene006904|g.Unigene001156|g.Unigene006369|g.Unigene001043|g.Unigene007379|g.Unigene001179|g.Unigene002044|g.Unigene003001|g.Unigene002272|g.Unigene010388|g.Unigene003986|g.Unigene003251|g.Unigene003504|g.Unigene005069|g.Unigene001971|g.Unigene006786|g.Unigene009330|g.Unigene008701|g.Unigene005819|g.Unigene005543|g.Unigene006354|g.Unigene005106|g.Unigene003177|g.Unigene007342…	-
ko04310	Wnt signaling pathway	89	t.Unigene000349|t.Unigene009810|t.Unigene006133|t.Unigene000330|t.Unigene008613|t.Unigene004838|t.Unigene006946|t.Unigene001179|t.Unigene007915|t.Unigene012045|t.Unigene006318|t.Unigene006018|t.Unigene002248|t.Unigene001676|t.Unigene001734|t.Unigene008619|t.Unigene004225|t.Unigene003293|t.Unigene000750|t.Unigene007358|t.Unigene004453|t.Unigene011127|t.Unigene005451|t.Unigene008701|t.Unigene007880…	-	g.Unigene000349|g.Unigene009810|g.Unigene006133|g.Unigene000330|g.Unigene008613|g.Unigene004838|g.Unigene006946|g.Unigene001179|g.Unigene007915|g.Unigene012045|g.Unigene006318|g.Unigene006018|g.Unigene002248|g.Unigene001676|g.Unigene001734|g.Unigene008619|g.Unigene004225|g.Unigene003293|g.Unigene000750|g.Unigene007358|g.Unigene004453|g.Unigene011127|g.Unigene005451|g.Unigene008701|g.Unigene007880…	-
ko04976	Bile secretion	44	t.Unigene002189|t.Unigene003363|t.Unigene008879|t.Unigene005223|t.Unigene007457|t.Unigene011934|t.Unigene006982|t.Unigene000613|t.Unigene005998|t.Unigene002631|t.Unigene011365|t.Unigene002257|t.Unigene005048|t.Unigene011263|t.Unigene000618|t.Unigene003264|t.Unigene007917|t.Unigene003083|t.Unigene001010|t.Unigene001318|t.Unigene001320|t.Unigene005283|t.Unigene007288|t.Unigene004800|t.Unigene000661…	-	g.Unigene002189|g.Unigene003363|g.Unigene008879|g.Unigene005223|g.Unigene007457|g.Unigene011934|g.Unigene006982|g.Unigene000613|g.Unigene005998|g.Unigene002631|g.Unigene011365|g.Unigene002257|g.Unigene005048|g.Unigene011263|g.Unigene000618|g.Unigene003264|g.Unigene007917|g.Unigene003083|g.Unigene001010|g.Unigene001318|g.Unigene001320|g.Unigene005283|g.Unigene007288|g.Unigene004800|g.Unigene000661…	-
ko00230	Purine metabolism	96	t.Unigene006747|t.Unigene003010|t.Unigene007593|t.Unigene004589|t.Unigene002010|t.Unigene003921|t.Unigene003253|t.Unigene012392|t.Unigene001922|t.Unigene010849|t.Unigene005135|t.Unigene004146|t.Unigene003434|t.Unigene008694|t.Unigene002614|t.Unigene000816|t.Unigene005761|t.Unigene003792|t.Unigene008053|t.Unigene006905|t.Unigene010719|t.Unigene004384|t.Unigene000150|t.Unigene003078|t.Unigene002843…	-	g.Unigene006747|g.Unigene003010|g.Unigene007593|g.Unigene004589|g.Unigene002010|g.Unigene003921|g.Unigene003253|g.Unigene012392|g.Unigene001922|g.Unigene010849|g.Unigene005135|g.Unigene004146|g.Unigene003434|g.Unigene008694|g.Unigene002614|g.Unigene000816|g.Unigene005761|g.Unigene003792|g.Unigene008053|g.Unigene006905|g.Unigene010719|g.Unigene004384|g.Unigene000150|g.Unigene003078|g.Unigene002843…	-
ko04672	Intestinal immune network for IgA production	18	t.Unigene004193|t.Unigene006187|t.Unigene002869|t.Unigene006739|t.Unigene009967|t.Unigene005264|t.Unigene005398|t.Unigene006270|t.Unigene002754|t.Unigene006460|t.Unigene005714|t.Unigene006333|t.Unigene003207|t.Unigene002424|t.Unigene001458|t.Unigene005429|t.Unigene005558|t.Unigene005333	-	g.Unigene004193|g.Unigene006187|g.Unigene002869|g.Unigene006739|g.Unigene009967|g.Unigene005264|g.Unigene005398|g.Unigene006270|g.Unigene002754|g.Unigene006460|g.Unigene005714|g.Unigene006333|g.Unigene003207|g.Unigene002424|g.Unigene001458|g.Unigene005429|g.Unigene005558|g.Unigene005333	-
ko00100	Steroid biosynthesis	7	t.Unigene006497|t.Unigene005403|t.Unigene005993|t.Unigene005393|t.Unigene007442|t.Unigene008318|t.Unigene004278	-	g.Unigene006497|g.Unigene005403|g.Unigene005993|g.Unigene005393|g.Unigene007442|g.Unigene008318|g.Unigene004278	-
ko04725	Cholinergic synapse	63	t.Unigene000355|t.Unigene000349|t.Unigene009810|t.Unigene001472|t.Unigene007613|t.Unigene006133|t.Unigene007781|t.Unigene002963|t.Unigene001367|t.Unigene001314|t.Unigene001179|t.Unigene008404|t.Unigene004319|t.Unigene002248|t.Unigene003167|t.Unigene002794|t.Unigene008701|t.Unigene006426|t.Unigene000958|t.Unigene005320|t.Unigene005344|t.Unigene005973|t.Unigene000192|t.Unigene005946|t.Unigene002428…	-	g.Unigene000355|g.Unigene000349|g.Unigene009810|g.Unigene001472|g.Unigene007613|g.Unigene006133|g.Unigene007781|g.Unigene002963|g.Unigene001367|g.Unigene001314|g.Unigene001179|g.Unigene008404|g.Unigene004319|g.Unigene002248|g.Unigene003167|g.Unigene002794|g.Unigene008701|g.Unigene006426|g.Unigene000958|g.Unigene005320|g.Unigene005344|g.Unigene005973|g.Unigene000192|g.Unigene005946|g.Unigene002428…	-
ko04640	Hematopoietic cell lineage	31	t.Unigene007051|t.Unigene004584|t.Unigene003257|t.Unigene003629|t.Unigene005105|t.Unigene009967|t.Unigene010667|t.Unigene007540|t.Unigene011430|t.Unigene005392|t.Unigene001289|t.Unigene001747|t.Unigene006793|t.Unigene000718|t.Unigene007713|t.Unigene005576|t.Unigene007533|t.Unigene005276|t.Unigene003207|t.Unigene003414|t.Unigene009698|t.Unigene007717|t.Unigene005429|t.Unigene001789|t.Unigene007478…	-	g.Unigene007051|g.Unigene004584|g.Unigene003257|g.Unigene003629|g.Unigene005105|g.Unigene009967|g.Unigene010667|g.Unigene007540|g.Unigene011430|g.Unigene005392|g.Unigene001289|g.Unigene001747|g.Unigene006793|g.Unigene000718|g.Unigene007713|g.Unigene005576|g.Unigene007533|g.Unigene005276|g.Unigene003207|g.Unigene003414|g.Unigene009698|g.Unigene007717|g.Unigene005429|g.Unigene001789|g.Unigene007478…	-
ko04961	Endocrine and other factor-regulated calcium reabsorption	53	t.Unigene000349|t.Unigene003004|t.Unigene002785|t.Unigene008879|t.Unigene011135|t.Unigene011934|t.Unigene001153|t.Unigene001179|t.Unigene006982|t.Unigene008436|t.Unigene004227|t.Unigene007113|t.Unigene003844|t.Unigene003391|t.Unigene012349|t.Unigene003600|t.Unigene005998|t.Unigene002631|t.Unigene008701|t.Unigene001294|t.Unigene006413|t.Unigene005048|t.Unigene003881|t.Unigene010963|t.Unigene011263…	-	g.Unigene000349|g.Unigene003004|g.Unigene002785|g.Unigene008879|g.Unigene011135|g.Unigene011934|g.Unigene001153|g.Unigene001179|g.Unigene006982|g.Unigene008436|g.Unigene004227|g.Unigene007113|g.Unigene003844|g.Unigene003391|g.Unigene012349|g.Unigene003600|g.Unigene005998|g.Unigene002631|g.Unigene008701|g.Unigene001294|g.Unigene006413|g.Unigene005048|g.Unigene003881|g.Unigene010963|g.Unigene011263…	-
ko05310	Asthma	9	t.Unigene006739|t.Unigene009967|t.Unigene005264|t.Unigene006270|t.Unigene000495|t.Unigene006460|t.Unigene003207|t.Unigene005429|t.Unigene000531	-	g.Unigene006739|g.Unigene009967|g.Unigene005264|g.Unigene006270|g.Unigene000495|g.Unigene006460|g.Unigene003207|g.Unigene005429|g.Unigene000531	-
ko05133	Pertussis	44	t.Unigene000312|t.Unigene001415|t.Unigene003122|t.Unigene005125|t.Unigene001711|t.Unigene001367|t.Unigene002551|t.Unigene003602|t.Unigene004319|t.Unigene002598|t.Unigene008619|t.Unigene009030|t.Unigene001594|t.Unigene002930|t.Unigene004555|t.Unigene008530|t.Unigene000535|t.Unigene005636|t.Unigene000157|t.Unigene011277|t.Unigene002428|t.Unigene013865|t.Unigene000898|t.Unigene008676|t.Unigene006973…	-	g.Unigene000312|g.Unigene001415|g.Unigene003122|g.Unigene005125|g.Unigene001711|g.Unigene001367|g.Unigene002551|g.Unigene003602|g.Unigene004319|g.Unigene002598|g.Unigene008619|g.Unigene009030|g.Unigene001594|g.Unigene002930|g.Unigene004555|g.Unigene008530|g.Unigene000535|g.Unigene005636|g.Unigene000157|g.Unigene011277|g.Unigene002428|g.Unigene013865|g.Unigene000898|g.Unigene008676|g.Unigene006973…	-
ko05142	Chagas disease (American trypanosomiasis)	59	t.Unigene003919|t.Unigene000349|t.Unigene003126|t.Unigene000312|t.Unigene001415|t.Unigene001472|t.Unigene005217|t.Unigene002963|t.Unigene001711|t.Unigene001367|t.Unigene004319|t.Unigene002602|t.Unigene012349|t.Unigene002794|t.Unigene009030|t.Unigene008902|t.Unigene006426|t.Unigene004358|t.Unigene000535|t.Unigene007473|t.Unigene005320|t.Unigene005344|t.Unigene005636|t.Unigene006628|t.Unigene003292…	-	g.Unigene003919|g.Unigene000349|g.Unigene003126|g.Unigene000312|g.Unigene001415|g.Unigene001472|g.Unigene005217|g.Unigene002963|g.Unigene001711|g.Unigene001367|g.Unigene004319|g.Unigene002602|g.Unigene012349|g.Unigene002794|g.Unigene009030|g.Unigene008902|g.Unigene006426|g.Unigene004358|g.Unigene000535|g.Unigene007473|g.Unigene005320|g.Unigene005344|g.Unigene005636|g.Unigene006628|g.Unigene003292…	-
ko00240	Pyrimidine metabolism	44	t.Unigene001700|t.Unigene007593|t.Unigene012392|t.Unigene010849|t.Unigene005135|t.Unigene004146|t.Unigene002614|t.Unigene000816|t.Unigene004384|t.Unigene000150|t.Unigene006450|t.Unigene000651|t.Unigene004747|t.Unigene000824|t.Unigene009688|t.Unigene006650|t.Unigene008527|t.Unigene003425|t.Unigene004751|t.Unigene002282|t.Unigene001696|t.Unigene001853|t.Unigene006443|t.Unigene003650|t.Unigene011597…	-	g.Unigene001700|g.Unigene007593|g.Unigene012392|g.Unigene010849|g.Unigene005135|g.Unigene004146|g.Unigene002614|g.Unigene000816|g.Unigene004384|g.Unigene000150|g.Unigene006450|g.Unigene000651|g.Unigene004747|g.Unigene000824|g.Unigene009688|g.Unigene006650|g.Unigene008527|g.Unigene003425|g.Unigene004751|g.Unigene002282|g.Unigene001696|g.Unigene001853|g.Unigene006443|g.Unigene003650|g.Unigene011597…	-
ko04520	Adherens junction	90	t.Unigene003343|t.Unigene006400|t.Unigene006381|t.Unigene006904|t.Unigene004490|t.Unigene012659|t.Unigene005890|t.Unigene000526|t.Unigene006369|t.Unigene011588|t.Unigene001689|t.Unigene001367|t.Unigene004838|t.Unigene003888|t.Unigene007149|t.Unigene004721|t.Unigene012045|t.Unigene002220|t.Unigene005032|t.Unigene006990|t.Unigene000911|t.Unigene006018|t.Unigene001734|t.Unigene008619|t.Unigene008834…	-	g.Unigene003343|g.Unigene006400|g.Unigene006381|g.Unigene006904|g.Unigene004490|g.Unigene012659|g.Unigene005890|g.Unigene000526|g.Unigene006369|g.Unigene011588|g.Unigene001689|g.Unigene001367|g.Unigene004838|g.Unigene003888|g.Unigene007149|g.Unigene004721|g.Unigene012045|g.Unigene002220|g.Unigene005032|g.Unigene006990|g.Unigene000911|g.Unigene006018|g.Unigene001734|g.Unigene008619|g.Unigene008834…	-
ko00640	Propanoate metabolism	10	t.Unigene002100|t.Unigene004198|t.Unigene004337|t.Unigene004105|t.Unigene001419|t.Unigene004226|t.Unigene002577|t.Unigene008827|t.Unigene008859|t.Unigene001994	-	g.Unigene002100|g.Unigene004198|g.Unigene004337|g.Unigene004105|g.Unigene001419|g.Unigene004226|g.Unigene002577|g.Unigene008827|g.Unigene008859|g.Unigene001994	-
ko00650	Butanoate metabolism	14	t.Unigene003464|t.Unigene002954|t.Unigene005412|t.Unigene004707|t.Unigene010100|t.Unigene004562|t.Unigene009169|t.Unigene006151|t.Unigene007108|t.Unigene005798|t.Unigene005833|t.Unigene008161|t.Unigene005491|t.Unigene008573	-	g.Unigene003464|g.Unigene002954|g.Unigene005412|g.Unigene004707|g.Unigene010100|g.Unigene004562|g.Unigene009169|g.Unigene006151|g.Unigene007108|g.Unigene005798|g.Unigene005833|g.Unigene008161|g.Unigene005491|g.Unigene008573	-
ko05146	Amoebiasis	70	t.Unigene000349|t.Unigene006400|t.Unigene000064|t.Unigene000964|t.Unigene012659|t.Unigene008823|t.Unigene002963|t.Unigene002695|t.Unigene001179|t.Unigene000094|t.Unigene005032|t.Unigene002794|t.Unigene003192|t.Unigene006077|t.Unigene003028|t.Unigene008701|t.Unigene006426|t.Unigene010655|t.Unigene004117|t.Unigene001297|t.Unigene000535|t.Unigene004660|t.Unigene005320|t.Unigene000575|t.Unigene009967…	-	g.Unigene000349|g.Unigene006400|g.Unigene000064|g.Unigene000964|g.Unigene012659|g.Unigene008823|g.Unigene002963|g.Unigene002695|g.Unigene001179|g.Unigene000094|g.Unigene005032|g.Unigene002794|g.Unigene003192|g.Unigene006077|g.Unigene003028|g.Unigene008701|g.Unigene006426|g.Unigene010655|g.Unigene004117|g.Unigene001297|g.Unigene000535|g.Unigene004660|g.Unigene005320|g.Unigene000575|g.Unigene009967…	-
ko05144	Malaria	17	t.Unigene003343|t.Unigene002944|t.Unigene007149|t.Unigene000032|t.Unigene005642|t.Unigene004678|t.Unigene000043|t.Unigene008187|t.Unigene008556|t.Unigene000091|t.Unigene000013|t.Unigene003557|t.Unigene001458|t.Unigene005390|t.Unigene002053|t.Unigene004315|t.Unigene001468	-	g.Unigene003343|g.Unigene002944|g.Unigene007149|g.Unigene000032|g.Unigene005642|g.Unigene004678|g.Unigene000043|g.Unigene008187|g.Unigene008556|g.Unigene000091|g.Unigene000013|g.Unigene003557|g.Unigene001458|g.Unigene005390|g.Unigene002053|g.Unigene004315|g.Unigene001468	-
ko04745	Phototransduction - fly	32	t.Unigene000349|t.Unigene009810|t.Unigene006381|t.Unigene006904|t.Unigene003122|t.Unigene006133|t.Unigene006369|t.Unigene001179|t.Unigene002248|t.Unigene010388|t.Unigene005034|t.Unigene005069|t.Unigene008701|t.Unigene005819|t.Unigene003881|t.Unigene001529|t.Unigene008233|t.Unigene006973|t.Unigene000591|t.Unigene012606|t.Unigene005315|t.Unigene008360|t.Unigene006668|t.Unigene001078|t.Unigene010463…	-	g.Unigene000349|g.Unigene009810|g.Unigene006381|g.Unigene006904|g.Unigene003122|g.Unigene006133|g.Unigene006369|g.Unigene001179|g.Unigene002248|g.Unigene010388|g.Unigene005034|g.Unigene005069|g.Unigene008701|g.Unigene005819|g.Unigene003881|g.Unigene001529|g.Unigene008233|g.Unigene006973|g.Unigene000591|g.Unigene012606|g.Unigene005315|g.Unigene008360|g.Unigene006668|g.Unigene001078|g.Unigene010463…	-
ko05410	Hypertrophic cardiomyopathy (HCM)	67	t.Unigene005257|t.Unigene008463|t.Unigene006381|t.Unigene005640|t.Unigene006904|t.Unigene008072|t.Unigene006369|t.Unigene005125|t.Unigene004592|t.Unigene000021|t.Unigene003629|t.Unigene006417|t.Unigene006155|t.Unigene011535|t.Unigene012114|t.Unigene010388|t.Unigene005069|t.Unigene007294|t.Unigene009946|t.Unigene005819|t.Unigene004059|t.Unigene009585|t.Unigene010234|t.Unigene013957|t.Unigene007587…	-	g.Unigene005257|g.Unigene008463|g.Unigene006381|g.Unigene005640|g.Unigene006904|g.Unigene008072|g.Unigene006369|g.Unigene005125|g.Unigene004592|g.Unigene000021|g.Unigene003629|g.Unigene006417|g.Unigene006155|g.Unigene011535|g.Unigene012114|g.Unigene010388|g.Unigene005069|g.Unigene007294|g.Unigene009946|g.Unigene005819|g.Unigene004059|g.Unigene009585|g.Unigene010234|g.Unigene013957|g.Unigene007587…	-
ko00440	Phosphonate and phosphinate metabolism	8	t.Unigene003946|t.Unigene005077|t.Unigene008790|t.Unigene003159|t.Unigene002772|t.Unigene005787|t.Unigene008400|t.Unigene011834	-	g.Unigene003946|g.Unigene005077|g.Unigene008790|g.Unigene003159|g.Unigene002772|g.Unigene005787|g.Unigene008400|g.Unigene011834	-
ko00260	Glycine, serine and threonine metabolism	19	t.Unigene002947|t.Unigene005496|t.Unigene008503|t.Unigene002236|t.Unigene003502|t.Unigene002532|t.Unigene003902|t.Unigene012336|t.Unigene003212|t.Unigene003145|t.Unigene004663|t.Unigene006061|t.Unigene004079|t.Unigene004454|t.Unigene002384|t.Unigene002181|t.Unigene008550|t.Unigene006637|t.Unigene000885	-	g.Unigene002947|g.Unigene005496|g.Unigene008503|g.Unigene002236|g.Unigene003502|g.Unigene002532|g.Unigene003902|g.Unigene012336|g.Unigene003212|g.Unigene003145|g.Unigene004663|g.Unigene006061|g.Unigene004079|g.Unigene004454|g.Unigene002384|g.Unigene002181|g.Unigene008550|g.Unigene006637|g.Unigene000885	-
ko04113	Meiosis - yeast	43	t.Unigene004705|t.Unigene001363|t.Unigene003716|t.Unigene011271|t.Unigene005353|t.Unigene005960|t.Unigene004358|t.Unigene007067|t.Unigene008788|t.Unigene003901|t.Unigene009093|t.Unigene004060|t.Unigene001889|t.Unigene001390|t.Unigene001222|t.Unigene002034|t.Unigene005280|t.Unigene005363|t.Unigene000962|t.Unigene008795|t.Unigene008654|t.Unigene005271|t.Unigene000810|t.Unigene001693|t.Unigene000518…	-	g.Unigene004705|g.Unigene001363|g.Unigene003716|g.Unigene011271|g.Unigene005353|g.Unigene005960|g.Unigene004358|g.Unigene007067|g.Unigene008788|g.Unigene003901|g.Unigene009093|g.Unigene004060|g.Unigene001889|g.Unigene001390|g.Unigene001222|g.Unigene002034|g.Unigene005280|g.Unigene005363|g.Unigene000962|g.Unigene008795|g.Unigene008654|g.Unigene005271|g.Unigene000810|g.Unigene001693|g.Unigene000518…	-
ko04062	Chemokine signaling pathway	141	t.Unigene003919|t.Unigene000349|t.Unigene001063|t.Unigene010180|t.Unigene000959|t.Unigene000736|t.Unigene000797|t.Unigene007781|t.Unigene001736|t.Unigene011588|t.Unigene002963|t.Unigene007906|t.Unigene003604|t.Unigene000330|t.Unigene005527|t.Unigene001367|t.Unigene001844|t.Unigene007820|t.Unigene005015|t.Unigene005188|t.Unigene010622|t.Unigene001958|t.Unigene006990|t.Unigene000753|t.Unigene005137…	-	g.Unigene003919|g.Unigene000349|g.Unigene001063|g.Unigene010180|g.Unigene000959|g.Unigene000736|g.Unigene000797|g.Unigene007781|g.Unigene001736|g.Unigene011588|g.Unigene002963|g.Unigene007906|g.Unigene003604|g.Unigene000330|g.Unigene005527|g.Unigene001367|g.Unigene001844|g.Unigene007820|g.Unigene005015|g.Unigene005188|g.Unigene010622|g.Unigene001958|g.Unigene006990|g.Unigene000753|g.Unigene005137…	-
ko04916	Melanogenesis	53	t.Unigene000349|t.Unigene007051|t.Unigene009810|t.Unigene003122|t.Unigene001472|t.Unigene007613|t.Unigene006133|t.Unigene001367|t.Unigene001179|t.Unigene007915|t.Unigene012045|t.Unigene008404|t.Unigene006318|t.Unigene002248|t.Unigene001734|t.Unigene008701|t.Unigene004765|t.Unigene005344|t.Unigene005973|t.Unigene002428|t.Unigene002315|t.Unigene003881|t.Unigene006243|t.Unigene001529|t.Unigene001010…	-	g.Unigene000349|g.Unigene007051|g.Unigene009810|g.Unigene003122|g.Unigene001472|g.Unigene007613|g.Unigene006133|g.Unigene001367|g.Unigene001179|g.Unigene007915|g.Unigene012045|g.Unigene008404|g.Unigene006318|g.Unigene002248|g.Unigene001734|g.Unigene008701|g.Unigene004765|g.Unigene005344|g.Unigene005973|g.Unigene002428|g.Unigene002315|g.Unigene003881|g.Unigene006243|g.Unigene001529|g.Unigene001010…	-
ko01120	Microbial metabolism in diverse environments	91	t.Unigene003010|t.Unigene002762|t.Unigene002947|t.Unigene005629|t.Unigene010256|t.Unigene001340|t.Unigene003253|t.Unigene005412|t.Unigene004547|t.Unigene007380|t.Unigene004748|t.Unigene004197|t.Unigene002100|t.Unigene006560|t.Unigene003434|t.Unigene002447|t.Unigene004655|t.Unigene006332|t.Unigene007221|t.Unigene003896|t.Unigene004772|t.Unigene008186|t.Unigene003078|t.Unigene004198|t.Unigene004766…	-	g.Unigene003010|g.Unigene002762|g.Unigene002947|g.Unigene005629|g.Unigene010256|g.Unigene001340|g.Unigene003253|g.Unigene005412|g.Unigene004547|g.Unigene007380|g.Unigene004748|g.Unigene004197|g.Unigene002100|g.Unigene006560|g.Unigene003434|g.Unigene002447|g.Unigene004655|g.Unigene006332|g.Unigene007221|g.Unigene003896|g.Unigene004772|g.Unigene008186|g.Unigene003078|g.Unigene004198|g.Unigene004766…	-
ko00190	Oxidative phosphorylation	28	t.Unigene011406|t.Unigene001156|t.Unigene001043|t.Unigene007341|t.Unigene008302|t.Unigene006635|t.Unigene002272|t.Unigene003251|t.Unigene009330|t.Unigene006354|t.Unigene001904|t.Unigene005106|t.Unigene003177|t.Unigene007934|t.Unigene008268|t.Unigene009024|t.Unigene005091|t.Unigene006124|t.Unigene007101|t.Unigene001349|t.Unigene004459|t.Unigene008060|t.Unigene010580|t.Unigene006709|t.Unigene009339…	-	g.Unigene011406|g.Unigene001156|g.Unigene001043|g.Unigene007341|g.Unigene008302|g.Unigene006635|g.Unigene002272|g.Unigene003251|g.Unigene009330|g.Unigene006354|g.Unigene001904|g.Unigene005106|g.Unigene003177|g.Unigene007934|g.Unigene008268|g.Unigene009024|g.Unigene005091|g.Unigene006124|g.Unigene007101|g.Unigene001349|g.Unigene004459|g.Unigene008060|g.Unigene010580|g.Unigene006709|g.Unigene009339…	-
ko04710	Circadian rhythm - mammal	15	t.Unigene010713|t.Unigene005539|t.Unigene004234|t.Unigene008613|t.Unigene004232|t.Unigene002243|t.Unigene007358|t.Unigene005451|t.Unigene002045|t.Unigene002667|t.Unigene004404|t.Unigene012783|t.Unigene005138|t.Unigene013977|t.Unigene012595	-	g.Unigene010713|g.Unigene005539|g.Unigene004234|g.Unigene008613|g.Unigene004232|g.Unigene002243|g.Unigene007358|g.Unigene005451|g.Unigene002045|g.Unigene002667|g.Unigene004404|g.Unigene012783|g.Unigene005138|g.Unigene013977|g.Unigene012595	-
ko00533	Glycosaminoglycan biosynthesis - keratan sulfate	2	t.Unigene003079|t.Unigene002031	-	g.Unigene003079|g.Unigene002031	-
ko03013	RNA transport	120	t.Unigene003551|t.Unigene001863|t.Unigene004972|t.Unigene002782|t.Unigene001116|t.Unigene010947|t.Unigene002397|t.Unigene000428|t.Unigene001941|t.Unigene000655|t.Unigene013496|t.Unigene007115|t.Unigene008082|t.Unigene001552|t.Unigene002857|t.Unigene005876|t.Unigene005062|t.Unigene006762|t.Unigene000871|t.Unigene004669|t.Unigene001073|t.Unigene004453|t.Unigene000244|t.Unigene001587|t.Unigene004774…	-	g.Unigene003551|g.Unigene001863|g.Unigene004972|g.Unigene002782|g.Unigene001116|g.Unigene010947|g.Unigene002397|g.Unigene000428|g.Unigene001941|g.Unigene000655|g.Unigene013496|g.Unigene007115|g.Unigene008082|g.Unigene001552|g.Unigene002857|g.Unigene005876|g.Unigene005062|g.Unigene006762|g.Unigene000871|g.Unigene004669|g.Unigene001073|g.Unigene004453|g.Unigene000244|g.Unigene001587|g.Unigene004774…	-
ko00514	Other types of O-glycan biosynthesis	14	t.Unigene005706|t.Unigene004959|t.Unigene000069|t.Unigene004015|t.Unigene005249|t.Unigene013506|t.Unigene005099|t.Unigene002179|t.Unigene003079|t.Unigene002031|t.Unigene004729|t.Unigene002421|t.Unigene004514|t.Unigene000031	-	g.Unigene005706|g.Unigene004959|g.Unigene000069|g.Unigene004015|g.Unigene005249|g.Unigene013506|g.Unigene005099|g.Unigene002179|g.Unigene003079|g.Unigene002031|g.Unigene004729|g.Unigene002421|g.Unigene004514|g.Unigene000031	-
ko04964	Proximal tubule bicarbonate reclamation	23	t.Unigene003584|t.Unigene008879|t.Unigene004298|t.Unigene011934|t.Unigene006982|t.Unigene005998|t.Unigene002631|t.Unigene003485|t.Unigene005048|t.Unigene011263|t.Unigene000618|t.Unigene007917|t.Unigene003083|t.Unigene001726|t.Unigene004560|t.Unigene008190|t.Unigene006583|t.Unigene004792|t.Unigene009009|t.Unigene002353|t.Unigene005756|t.Unigene007266|t.Unigene007130	-	g.Unigene003584|g.Unigene008879|g.Unigene004298|g.Unigene011934|g.Unigene006982|g.Unigene005998|g.Unigene002631|g.Unigene003485|g.Unigene005048|g.Unigene011263|g.Unigene000618|g.Unigene007917|g.Unigene003083|g.Unigene001726|g.Unigene004560|g.Unigene008190|g.Unigene006583|g.Unigene004792|g.Unigene009009|g.Unigene002353|g.Unigene005756|g.Unigene007266|g.Unigene007130	-
ko04210	Apoptosis	51	t.Unigene003919|t.Unigene001138|t.Unigene002963|t.Unigene006198|t.Unigene006340|t.Unigene002794|t.Unigene000674|t.Unigene006426|t.Unigene001953|t.Unigene000535|t.Unigene007473|t.Unigene001212|t.Unigene005320|t.Unigene006561|t.Unigene006628|t.Unigene008706|t.Unigene002754|t.Unigene002291|t.Unigene005150|t.Unigene003292|t.Unigene006873|t.Unigene003920|t.Unigene003452|t.Unigene000898|t.Unigene010925…	-	g.Unigene003919|g.Unigene001138|g.Unigene002963|g.Unigene006198|g.Unigene006340|g.Unigene002794|g.Unigene000674|g.Unigene006426|g.Unigene001953|g.Unigene000535|g.Unigene007473|g.Unigene001212|g.Unigene005320|g.Unigene006561|g.Unigene006628|g.Unigene008706|g.Unigene002754|g.Unigene002291|g.Unigene005150|g.Unigene003292|g.Unigene006873|g.Unigene003920|g.Unigene003452|g.Unigene000898|g.Unigene010925…	-
ko05320	Autoimmune thyroid disease	18	t.Unigene004496|t.Unigene005518|t.Unigene006739|t.Unigene007825|t.Unigene007473|t.Unigene009967|t.Unigene005264|t.Unigene006270|t.Unigene008293|t.Unigene006460|t.Unigene005714|t.Unigene005276|t.Unigene004928|t.Unigene003207|t.Unigene005429|t.Unigene005558|t.Unigene004436|t.Unigene005333	-	g.Unigene004496|g.Unigene005518|g.Unigene006739|g.Unigene007825|g.Unigene007473|g.Unigene009967|g.Unigene005264|g.Unigene006270|g.Unigene008293|g.Unigene006460|g.Unigene005714|g.Unigene005276|g.Unigene004928|g.Unigene003207|g.Unigene005429|g.Unigene005558|g.Unigene004436|g.Unigene005333	-
ko04612	Antigen processing and presentation	43	t.Unigene004496|t.Unigene003126|t.Unigene002732|t.Unigene010715|t.Unigene005518|t.Unigene006454|t.Unigene004674|t.Unigene001626|t.Unigene008563|t.Unigene009428|t.Unigene004031|t.Unigene012686|t.Unigene001612|t.Unigene005603|t.Unigene002602|t.Unigene005314|t.Unigene006739|t.Unigene007825|t.Unigene001500|t.Unigene005464|t.Unigene006888|t.Unigene005264|t.Unigene006270|t.Unigene008293|t.Unigene006460…	-	g.Unigene004496|g.Unigene003126|g.Unigene002732|g.Unigene010715|g.Unigene005518|g.Unigene006454|g.Unigene004674|g.Unigene001626|g.Unigene008563|g.Unigene009428|g.Unigene004031|g.Unigene012686|g.Unigene001612|g.Unigene005603|g.Unigene002602|g.Unigene005314|g.Unigene006739|g.Unigene007825|g.Unigene001500|g.Unigene005464|g.Unigene006888|g.Unigene005264|g.Unigene006270|g.Unigene008293|g.Unigene006460…	-
ko00534	Glycosaminoglycan biosynthesis - heparan sulfate	2	t.Unigene006140|t.Unigene006075	-	g.Unigene006140|g.Unigene006075	-
ko00561	Glycerolipid metabolism	42	t.Unigene005974|t.Unigene002113|t.Unigene012051|t.Unigene002100|t.Unigene001923|t.Unigene003576|t.Unigene004993|t.Unigene003288|t.Unigene005494|t.Unigene004798|t.Unigene008041|t.Unigene004502|t.Unigene002958|t.Unigene003063|t.Unigene002615|t.Unigene002466|t.Unigene003639|t.Unigene001811|t.Unigene005201|t.Unigene004869|t.Unigene002823|t.Unigene005260|t.Unigene004372|t.Unigene000332|t.Unigene003801…	-	g.Unigene005974|g.Unigene002113|g.Unigene012051|g.Unigene002100|g.Unigene001923|g.Unigene003576|g.Unigene004993|g.Unigene003288|g.Unigene005494|g.Unigene004798|g.Unigene008041|g.Unigene004502|g.Unigene002958|g.Unigene003063|g.Unigene002615|g.Unigene002466|g.Unigene003639|g.Unigene001811|g.Unigene005201|g.Unigene004869|g.Unigene002823|g.Unigene005260|g.Unigene004372|g.Unigene000332|g.Unigene003801…	-
ko00460	Cyanoamino acid metabolism	2	t.Unigene002532|t.Unigene005076	-	g.Unigene002532|g.Unigene005076	-
ko00232	Caffeine metabolism	5	t.Unigene003010|t.Unigene003253|t.Unigene000820|t.Unigene003365|t.Unigene001019	-	g.Unigene003010|g.Unigene003253|g.Unigene000820|g.Unigene003365|g.Unigene001019	-
ko05164	Influenza A	119	t.Unigene000512|t.Unigene003919|t.Unigene005654|t.Unigene000270|t.Unigene006381|t.Unigene000959|t.Unigene011645|t.Unigene006904|t.Unigene001626|t.Unigene001280|t.Unigene006369|t.Unigene002963|t.Unigene001367|t.Unigene000498|t.Unigene002551|t.Unigene006223|t.Unigene005847|t.Unigene003602|t.Unigene012045|t.Unigene008082|t.Unigene000452|t.Unigene012686|t.Unigene008070|t.Unigene004823|t.Unigene000579…	-	g.Unigene000512|g.Unigene003919|g.Unigene005654|g.Unigene000270|g.Unigene006381|g.Unigene000959|g.Unigene011645|g.Unigene006904|g.Unigene001626|g.Unigene001280|g.Unigene006369|g.Unigene002963|g.Unigene001367|g.Unigene000498|g.Unigene002551|g.Unigene006223|g.Unigene005847|g.Unigene003602|g.Unigene012045|g.Unigene008082|g.Unigene000452|g.Unigene012686|g.Unigene008070|g.Unigene004823|g.Unigene000579…	-
ko04622	RIG-I-like receptor signaling pathway	47	t.Unigene003919|t.Unigene005654|t.Unigene001415|t.Unigene003765|t.Unigene004364|t.Unigene004838|t.Unigene003636|t.Unigene005212|t.Unigene006340|t.Unigene008578|t.Unigene007629|t.Unigene009030|t.Unigene002359|t.Unigene004352|t.Unigene000535|t.Unigene001559|t.Unigene004369|t.Unigene005636|t.Unigene005901|t.Unigene002291|t.Unigene006464|t.Unigene003607|t.Unigene001334|t.Unigene000390|t.Unigene000898…	-	g.Unigene003919|g.Unigene005654|g.Unigene001415|g.Unigene003765|g.Unigene004364|g.Unigene004838|g.Unigene003636|g.Unigene005212|g.Unigene006340|g.Unigene008578|g.Unigene007629|g.Unigene009030|g.Unigene002359|g.Unigene004352|g.Unigene000535|g.Unigene001559|g.Unigene004369|g.Unigene005636|g.Unigene005901|g.Unigene002291|g.Unigene006464|g.Unigene003607|g.Unigene001334|g.Unigene000390|g.Unigene000898…	-
ko04960	Aldosterone-regulated sodium reabsorption	35	t.Unigene009151|t.Unigene008879|t.Unigene000526|t.Unigene002963|t.Unigene001367|t.Unigene011934|t.Unigene001179|t.Unigene006982|t.Unigene002794|t.Unigene005998|t.Unigene002631|t.Unigene008701|t.Unigene006426|t.Unigene005320|t.Unigene005048|t.Unigene002381|t.Unigene011263|t.Unigene005881|t.Unigene007917|t.Unigene003083|t.Unigene008452|t.Unigene000510|t.Unigene012606|t.Unigene001995|t.Unigene008190…	-	g.Unigene009151|g.Unigene008879|g.Unigene000526|g.Unigene002963|g.Unigene001367|g.Unigene011934|g.Unigene001179|g.Unigene006982|g.Unigene002794|g.Unigene005998|g.Unigene002631|g.Unigene008701|g.Unigene006426|g.Unigene005320|g.Unigene005048|g.Unigene002381|g.Unigene011263|g.Unigene005881|g.Unigene007917|g.Unigene003083|g.Unigene008452|g.Unigene000510|g.Unigene012606|g.Unigene001995|g.Unigene008190…	-
ko05100	Bacterial invasion of epithelial cells	90	t.Unigene012494|t.Unigene003343|t.Unigene003004|t.Unigene006400|t.Unigene000064|t.Unigene010180|t.Unigene006381|t.Unigene000964|t.Unigene006904|t.Unigene002785|t.Unigene003905|t.Unigene006369|t.Unigene011588|t.Unigene002963|t.Unigene005125|t.Unigene007149|t.Unigene005015|t.Unigene006990|t.Unigene004296|t.Unigene003844|t.Unigene003391|t.Unigene002794|t.Unigene003600|t.Unigene008619|t.Unigene008834…	-	g.Unigene012494|g.Unigene003343|g.Unigene003004|g.Unigene006400|g.Unigene000064|g.Unigene010180|g.Unigene006381|g.Unigene000964|g.Unigene006904|g.Unigene002785|g.Unigene003905|g.Unigene006369|g.Unigene011588|g.Unigene002963|g.Unigene005125|g.Unigene007149|g.Unigene005015|g.Unigene006990|g.Unigene004296|g.Unigene003844|g.Unigene003391|g.Unigene002794|g.Unigene003600|g.Unigene008619|g.Unigene008834…	-
ko00010	Glycolysis / Gluconeogenesis	42	t.Unigene002762|t.Unigene001340|t.Unigene004547|t.Unigene007380|t.Unigene004748|t.Unigene002100|t.Unigene003434|t.Unigene002447|t.Unigene003663|t.Unigene006332|t.Unigene003896|t.Unigene004772|t.Unigene008186|t.Unigene003078|t.Unigene001235|t.Unigene009169|t.Unigene009681|t.Unigene006342|t.Unigene001835|t.Unigene005858|t.Unigene003725|t.Unigene005461|t.Unigene004372|t.Unigene002873|t.Unigene006008…	-	g.Unigene002762|g.Unigene001340|g.Unigene004547|g.Unigene007380|g.Unigene004748|g.Unigene002100|g.Unigene003434|g.Unigene002447|g.Unigene003663|g.Unigene006332|g.Unigene003896|g.Unigene004772|g.Unigene008186|g.Unigene003078|g.Unigene001235|g.Unigene009169|g.Unigene009681|g.Unigene006342|g.Unigene001835|g.Unigene005858|g.Unigene003725|g.Unigene005461|g.Unigene004372|g.Unigene002873|g.Unigene006008…	-
ko00330	Arginine and proline metabolism	31	t.Unigene003584|t.Unigene008409|t.Unigene006712|t.Unigene002695|t.Unigene002100|t.Unigene008078|t.Unigene009017|t.Unigene008503|t.Unigene003830|t.Unigene007752|t.Unigene006652|t.Unigene003028|t.Unigene004117|t.Unigene003427|t.Unigene004660|t.Unigene003485|t.Unigene002489|t.Unigene002962|t.Unigene003407|t.Unigene002854|t.Unigene007281|t.Unigene007362|t.Unigene005206|t.Unigene002915|t.Unigene001726…	-	g.Unigene003584|g.Unigene008409|g.Unigene006712|g.Unigene002695|g.Unigene002100|g.Unigene008078|g.Unigene009017|g.Unigene008503|g.Unigene003830|g.Unigene007752|g.Unigene006652|g.Unigene003028|g.Unigene004117|g.Unigene003427|g.Unigene004660|g.Unigene003485|g.Unigene002489|g.Unigene002962|g.Unigene003407|g.Unigene002854|g.Unigene007281|g.Unigene007362|g.Unigene005206|g.Unigene002915|g.Unigene001726…	-
ko05010	Alzheimer's disease	74	t.Unigene000355|t.Unigene000349|t.Unigene003122|t.Unigene001138|t.Unigene011406|t.Unigene008521|t.Unigene004748|t.Unigene002944|t.Unigene001367|t.Unigene001314|t.Unigene005510|t.Unigene007341|t.Unigene002222|t.Unigene008302|t.Unigene001485|t.Unigene006635|t.Unigene008041|t.Unigene000958|t.Unigene000032|t.Unigene001953|t.Unigene009457|t.Unigene007473|t.Unigene001212|t.Unigene008706|t.Unigene002493…	-	g.Unigene000355|g.Unigene000349|g.Unigene003122|g.Unigene001138|g.Unigene011406|g.Unigene008521|g.Unigene004748|g.Unigene002944|g.Unigene001367|g.Unigene001314|g.Unigene005510|g.Unigene007341|g.Unigene002222|g.Unigene008302|g.Unigene001485|g.Unigene006635|g.Unigene008041|g.Unigene000958|g.Unigene000032|g.Unigene001953|g.Unigene009457|g.Unigene007473|g.Unigene001212|g.Unigene008706|g.Unigene002493…	-
ko04610	Complement and coagulation cascades	59	t.Unigene007116|t.Unigene004038|t.Unigene000312|t.Unigene003180|t.Unigene001711|t.Unigene006831|t.Unigene009092|t.Unigene003804|t.Unigene008577|t.Unigene009241|t.Unigene002810|t.Unigene012349|t.Unigene002598|t.Unigene001594|t.Unigene009184|t.Unigene010655|t.Unigene008530|t.Unigene006533|t.Unigene000575|t.Unigene007055|t.Unigene002972|t.Unigene004189|t.Unigene003069|t.Unigene000157|t.Unigene001650…	-	g.Unigene007116|g.Unigene004038|g.Unigene000312|g.Unigene003180|g.Unigene001711|g.Unigene006831|g.Unigene009092|g.Unigene003804|g.Unigene008577|g.Unigene009241|g.Unigene002810|g.Unigene012349|g.Unigene002598|g.Unigene001594|g.Unigene009184|g.Unigene010655|g.Unigene008530|g.Unigene006533|g.Unigene000575|g.Unigene007055|g.Unigene002972|g.Unigene004189|g.Unigene003069|g.Unigene000157|g.Unigene001650…	-
ko05211	Renal cell carcinoma	71	t.Unigene003343|t.Unigene002002|t.Unigene006705|t.Unigene001736|t.Unigene002963|t.Unigene007906|t.Unigene007715|t.Unigene002985|t.Unigene005527|t.Unigene001367|t.Unigene008613|t.Unigene007677|t.Unigene001844|t.Unigene007149|t.Unigene000404|t.Unigene012045|t.Unigene000613|t.Unigene001734|t.Unigene002794|t.Unigene003523|t.Unigene002779|t.Unigene006426|t.Unigene010316|t.Unigene005320|t.Unigene005737…	-	g.Unigene003343|g.Unigene002002|g.Unigene006705|g.Unigene001736|g.Unigene002963|g.Unigene007906|g.Unigene007715|g.Unigene002985|g.Unigene005527|g.Unigene001367|g.Unigene008613|g.Unigene007677|g.Unigene001844|g.Unigene007149|g.Unigene000404|g.Unigene012045|g.Unigene000613|g.Unigene001734|g.Unigene002794|g.Unigene003523|g.Unigene002779|g.Unigene006426|g.Unigene010316|g.Unigene005320|g.Unigene005737…	-
ko04720	Long-term potentiation	76	t.Unigene000355|t.Unigene002404|t.Unigene000349|t.Unigene009810|t.Unigene002914|t.Unigene002002|t.Unigene004705|t.Unigene001364|t.Unigene003122|t.Unigene006133|t.Unigene002105|t.Unigene002985|t.Unigene001367|t.Unigene001314|t.Unigene001179|t.Unigene012045|t.Unigene004576|t.Unigene002248|t.Unigene003655|t.Unigene001734|t.Unigene005353|t.Unigene003523|t.Unigene007547|t.Unigene008701|t.Unigene000958…	-	g.Unigene000355|g.Unigene002404|g.Unigene000349|g.Unigene009810|g.Unigene002914|g.Unigene002002|g.Unigene004705|g.Unigene001364|g.Unigene003122|g.Unigene006133|g.Unigene002105|g.Unigene002985|g.Unigene001367|g.Unigene001314|g.Unigene001179|g.Unigene012045|g.Unigene004576|g.Unigene002248|g.Unigene003655|g.Unigene001734|g.Unigene005353|g.Unigene003523|g.Unigene007547|g.Unigene008701|g.Unigene000958…	-
ko04330	Notch signaling pathway	31	t.Unigene004262|t.Unigene002523|t.Unigene001548|t.Unigene006946|t.Unigene005510|t.Unigene012045|t.Unigene001239|t.Unigene001734|t.Unigene003293|t.Unigene011548|t.Unigene000248|t.Unigene011127|t.Unigene002611|t.Unigene003081|t.Unigene001672|t.Unigene002324|t.Unigene008687|t.Unigene003334|t.Unigene008015|t.Unigene002484|t.Unigene001401|t.Unigene003060|t.Unigene008246|t.Unigene004144|t.Unigene005653…	-	g.Unigene004262|g.Unigene002523|g.Unigene001548|g.Unigene006946|g.Unigene005510|g.Unigene012045|g.Unigene001239|g.Unigene001734|g.Unigene003293|g.Unigene011548|g.Unigene000248|g.Unigene011127|g.Unigene002611|g.Unigene003081|g.Unigene001672|g.Unigene002324|g.Unigene008687|g.Unigene003334|g.Unigene008015|g.Unigene002484|g.Unigene001401|g.Unigene003060|g.Unigene008246|g.Unigene004144|g.Unigene005653…	-
ko04140	Regulation of autophagy	23	t.Unigene005915|t.Unigene005257|t.Unigene010731|t.Unigene005379|t.Unigene003636|t.Unigene002796|t.Unigene004369|t.Unigene005955|t.Unigene005589|t.Unigene008677|t.Unigene002994|t.Unigene003064|t.Unigene002299|t.Unigene009768|t.Unigene005316|t.Unigene003295|t.Unigene003925|t.Unigene004807|t.Unigene002467|t.Unigene008029|t.Unigene009750|t.Unigene001537|t.Unigene005789	-	g.Unigene005915|g.Unigene005257|g.Unigene010731|g.Unigene005379|g.Unigene003636|g.Unigene002796|g.Unigene004369|g.Unigene005955|g.Unigene005589|g.Unigene008677|g.Unigene002994|g.Unigene003064|g.Unigene002299|g.Unigene009768|g.Unigene005316|g.Unigene003295|g.Unigene003925|g.Unigene004807|g.Unigene002467|g.Unigene008029|g.Unigene009750|g.Unigene001537|g.Unigene005789	-
ko04940	Type I diabetes mellitus	15	t.Unigene004496|t.Unigene005518|t.Unigene006739|t.Unigene007825|t.Unigene007473|t.Unigene005264|t.Unigene006270|t.Unigene008293|t.Unigene006460|t.Unigene001531|t.Unigene005714|t.Unigene004928|t.Unigene005558|t.Unigene004436|t.Unigene005333	-	g.Unigene004496|g.Unigene005518|g.Unigene006739|g.Unigene007825|g.Unigene007473|g.Unigene005264|g.Unigene006270|g.Unigene008293|g.Unigene006460|g.Unigene001531|g.Unigene005714|g.Unigene004928|g.Unigene005558|g.Unigene004436|g.Unigene005333	-
ko00310	Lysine degradation	27	t.Unigene004826|t.Unigene000560|t.Unigene000480|t.Unigene005706|t.Unigene000815|t.Unigene009815|t.Unigene004959|t.Unigene002100|t.Unigene002488|t.Unigene002839|t.Unigene000072|t.Unigene001646|t.Unigene004886|t.Unigene000963|t.Unigene005249|t.Unigene013506|t.Unigene000638|t.Unigene002179|t.Unigene002117|t.Unigene002577|t.Unigene010321|t.Unigene008827|t.Unigene004729|t.Unigene008859|t.Unigene008587…	-	g.Unigene004826|g.Unigene000560|g.Unigene000480|g.Unigene005706|g.Unigene000815|g.Unigene009815|g.Unigene004959|g.Unigene002100|g.Unigene002488|g.Unigene002839|g.Unigene000072|g.Unigene001646|g.Unigene004886|g.Unigene000963|g.Unigene005249|g.Unigene013506|g.Unigene000638|g.Unigene002179|g.Unigene002117|g.Unigene002577|g.Unigene010321|g.Unigene008827|g.Unigene004729|g.Unigene008859|g.Unigene008587…	-
ko04920	Adipocytokine signaling pathway	60	t.Unigene003919|t.Unigene001493|t.Unigene005257|t.Unigene007452|t.Unigene005614|t.Unigene007457|t.Unigene012036|t.Unigene002942|t.Unigene000404|t.Unigene003663|t.Unigene006340|t.Unigene006155|t.Unigene000613|t.Unigene001081|t.Unigene001094|t.Unigene003769|t.Unigene000535|t.Unigene013957|t.Unigene002733|t.Unigene000250|t.Unigene002291|t.Unigene002490|t.Unigene005729|t.Unigene002780|t.Unigene003753…	-	g.Unigene003919|g.Unigene001493|g.Unigene005257|g.Unigene007452|g.Unigene005614|g.Unigene007457|g.Unigene012036|g.Unigene002942|g.Unigene000404|g.Unigene003663|g.Unigene006340|g.Unigene006155|g.Unigene000613|g.Unigene001081|g.Unigene001094|g.Unigene003769|g.Unigene000535|g.Unigene013957|g.Unigene002733|g.Unigene000250|g.Unigene002291|g.Unigene002490|g.Unigene005729|g.Unigene002780|g.Unigene003753…	-
ko00362	Benzoate degradation	2	t.Unigene002559|t.Unigene003800	-	g.Unigene002559|g.Unigene003800	-
ko00513	Various types of N-glycan biosynthesis	13	t.Unigene001735|t.Unigene001333|t.Unigene002224|t.Unigene001633|t.Unigene000822|t.Unigene005044|t.Unigene004190|t.Unigene001653|t.Unigene003079|t.Unigene002031|t.Unigene005665|t.Unigene000490|t.Unigene001624	-	g.Unigene001735|g.Unigene001333|g.Unigene002224|g.Unigene001633|g.Unigene000822|g.Unigene005044|g.Unigene004190|g.Unigene001653|g.Unigene003079|g.Unigene002031|g.Unigene005665|g.Unigene000490|g.Unigene001624	-
ko05416	Viral myocarditis	83	t.Unigene004496|t.Unigene008346|t.Unigene005518|t.Unigene006381|t.Unigene006904|t.Unigene001116|t.Unigene006369|t.Unigene000181|t.Unigene005820|t.Unigene000267|t.Unigene006417|t.Unigene000184|t.Unigene003458|t.Unigene006739|t.Unigene000260|t.Unigene001073|t.Unigene010388|t.Unigene000244|t.Unigene007825|t.Unigene005069|t.Unigene001421|t.Unigene000145|t.Unigene000414|t.Unigene000107|t.Unigene000100…	-	g.Unigene004496|g.Unigene008346|g.Unigene005518|g.Unigene006381|g.Unigene006904|g.Unigene001116|g.Unigene006369|g.Unigene000181|g.Unigene005820|g.Unigene000267|g.Unigene006417|g.Unigene000184|g.Unigene003458|g.Unigene006739|g.Unigene000260|g.Unigene001073|g.Unigene010388|g.Unigene000244|g.Unigene007825|g.Unigene005069|g.Unigene001421|g.Unigene000145|g.Unigene000414|g.Unigene000107|g.Unigene000100…	-
ko04144	Endocytosis	183	t.Unigene012494|t.Unigene007051|t.Unigene004496|t.Unigene001345|t.Unigene003343|t.Unigene003004|t.Unigene006120|t.Unigene005518|t.Unigene001415|t.Unigene001895|t.Unigene001626|t.Unigene007241|t.Unigene005370|t.Unigene002785|t.Unigene009151|t.Unigene008898|t.Unigene008823|t.Unigene011135|t.Unigene006199|t.Unigene007656|t.Unigene008762|t.Unigene007492|t.Unigene000694|t.Unigene002296|t.Unigene001153…	-	g.Unigene012494|g.Unigene007051|g.Unigene004496|g.Unigene001345|g.Unigene003343|g.Unigene003004|g.Unigene006120|g.Unigene005518|g.Unigene001415|g.Unigene001895|g.Unigene001626|g.Unigene007241|g.Unigene005370|g.Unigene002785|g.Unigene009151|g.Unigene008898|g.Unigene008823|g.Unigene011135|g.Unigene006199|g.Unigene007656|g.Unigene008762|g.Unigene007492|g.Unigene000694|g.Unigene002296|g.Unigene001153…	-
ko00062	Fatty acid elongation in mitochondria	1	t.Unigene003800	-	g.Unigene003800	-
ko00280	Valine, leucine and isoleucine degradation	16	t.Unigene003464|t.Unigene005986|t.Unigene002100|t.Unigene004707|t.Unigene010100|t.Unigene006151|t.Unigene002559|t.Unigene003994|t.Unigene004337|t.Unigene003800|t.Unigene001419|t.Unigene004226|t.Unigene002577|t.Unigene008827|t.Unigene008859|t.Unigene004507	-	g.Unigene003464|g.Unigene005986|g.Unigene002100|g.Unigene004707|g.Unigene010100|g.Unigene006151|g.Unigene002559|g.Unigene003994|g.Unigene004337|g.Unigene003800|g.Unigene001419|g.Unigene004226|g.Unigene002577|g.Unigene008827|g.Unigene008859|g.Unigene004507	-
ko00982	Drug metabolism - cytochrome P450	3	t.Unigene006825|t.Unigene004015|t.Unigene006611	-	g.Unigene006825|g.Unigene004015|g.Unigene006611	-
ko00627	Aminobenzoate degradation	5	t.Unigene008289|t.Unigene007890|t.Unigene001410|t.Unigene008585|t.Unigene001459	-	g.Unigene008289|g.Unigene007890|g.Unigene001410|g.Unigene008585|g.Unigene001459	-
ko00630	Glyoxylate and dicarboxylate metabolism	3	t.Unigene004766|t.Unigene001419|t.Unigene004560	-	g.Unigene004766|g.Unigene001419|g.Unigene004560	-
ko04712	Circadian rhythm - plant	6	t.Unigene006018|t.Unigene007880|t.Unigene002341|t.Unigene003605|t.Unigene007805|t.Unigene011545	-	g.Unigene006018|g.Unigene007880|g.Unigene002341|g.Unigene003605|g.Unigene007805|g.Unigene011545	-
ko04115	p53 signaling pathway	28	t.Unigene006288|t.Unigene009438|t.Unigene006446|t.Unigene003107|t.Unigene002293|t.Unigene002989|t.Unigene005801|t.Unigene004225|t.Unigene004383|t.Unigene007473|t.Unigene007666|t.Unigene006752|t.Unigene001385|t.Unigene008452|t.Unigene004671|t.Unigene001777|t.Unigene009596|t.Unigene001089|t.Unigene003144|t.Unigene010110|t.Unigene007064|t.Unigene002572|t.Unigene004355|t.Unigene011697|t.Unigene000173…	-	g.Unigene006288|g.Unigene009438|g.Unigene006446|g.Unigene003107|g.Unigene002293|g.Unigene002989|g.Unigene005801|g.Unigene004225|g.Unigene004383|g.Unigene007473|g.Unigene007666|g.Unigene006752|g.Unigene001385|g.Unigene008452|g.Unigene004671|g.Unigene001777|g.Unigene009596|g.Unigene001089|g.Unigene003144|g.Unigene010110|g.Unigene007064|g.Unigene002572|g.Unigene004355|g.Unigene011697|g.Unigene000173…	-
ko04975	Fat digestion and absorption	15	t.Unigene000391|t.Unigene003966|t.Unigene003576|t.Unigene004798|t.Unigene000050|t.Unigene000093|t.Unigene005260|t.Unigene004902|t.Unigene007112|t.Unigene003801|t.Unigene012757|t.Unigene004486|t.Unigene004127|t.Unigene001755|t.Unigene007489	-	g.Unigene000391|g.Unigene003966|g.Unigene003576|g.Unigene004798|g.Unigene000050|g.Unigene000093|g.Unigene005260|g.Unigene004902|g.Unigene007112|g.Unigene003801|g.Unigene012757|g.Unigene004486|g.Unigene004127|g.Unigene001755|g.Unigene007489	-
ko04912	GnRH signaling pathway	64	t.Unigene000355|t.Unigene000349|t.Unigene009810|t.Unigene003122|t.Unigene006133|t.Unigene008762|t.Unigene007906|t.Unigene005527|t.Unigene001367|t.Unigene003685|t.Unigene001314|t.Unigene005847|t.Unigene000469|t.Unigene007181|t.Unigene002248|t.Unigene009030|t.Unigene002317|t.Unigene000958|t.Unigene005973|t.Unigene000192|t.Unigene003881|t.Unigene000390|t.Unigene001529|t.Unigene005222|t.Unigene001010…	-	g.Unigene000355|g.Unigene000349|g.Unigene009810|g.Unigene003122|g.Unigene006133|g.Unigene008762|g.Unigene007906|g.Unigene005527|g.Unigene001367|g.Unigene003685|g.Unigene001314|g.Unigene005847|g.Unigene000469|g.Unigene007181|g.Unigene002248|g.Unigene009030|g.Unigene002317|g.Unigene000958|g.Unigene005973|g.Unigene000192|g.Unigene003881|g.Unigene000390|g.Unigene001529|g.Unigene005222|g.Unigene001010…	-
ko04970	Salivary secretion	52	t.Unigene000355|t.Unigene002189|t.Unigene000349|t.Unigene003122|t.Unigene008879|t.Unigene007980|t.Unigene011934|t.Unigene001314|t.Unigene001179|t.Unigene006982|t.Unigene005998|t.Unigene002631|t.Unigene008701|t.Unigene000958|t.Unigene000920|t.Unigene002257|t.Unigene000192|t.Unigene005048|t.Unigene003881|t.Unigene011263|t.Unigene007917|t.Unigene001529|t.Unigene003083|t.Unigene001010|t.Unigene003505…	-	g.Unigene000355|g.Unigene002189|g.Unigene000349|g.Unigene003122|g.Unigene008879|g.Unigene007980|g.Unigene011934|g.Unigene001314|g.Unigene001179|g.Unigene006982|g.Unigene005998|g.Unigene002631|g.Unigene008701|g.Unigene000958|g.Unigene000920|g.Unigene002257|g.Unigene000192|g.Unigene005048|g.Unigene003881|g.Unigene011263|g.Unigene007917|g.Unigene001529|g.Unigene003083|g.Unigene001010|g.Unigene003505…	-
ko04722	Neurotrophin signaling pathway	107	t.Unigene002404|t.Unigene003919|t.Unigene009810|t.Unigene002914|t.Unigene001415|t.Unigene003122|t.Unigene006133|t.Unigene002105|t.Unigene002963|t.Unigene007906|t.Unigene005527|t.Unigene001367|t.Unigene000404|t.Unigene005847|t.Unigene004576|t.Unigene000469|t.Unigene002248|t.Unigene003655|t.Unigene009304|t.Unigene002794|t.Unigene008619|t.Unigene009030|t.Unigene009156|t.Unigene003523|t.Unigene006426…	-	g.Unigene002404|g.Unigene003919|g.Unigene009810|g.Unigene002914|g.Unigene001415|g.Unigene003122|g.Unigene006133|g.Unigene002105|g.Unigene002963|g.Unigene007906|g.Unigene005527|g.Unigene001367|g.Unigene000404|g.Unigene005847|g.Unigene004576|g.Unigene000469|g.Unigene002248|g.Unigene003655|g.Unigene009304|g.Unigene002794|g.Unigene008619|g.Unigene009030|g.Unigene009156|g.Unigene003523|g.Unigene006426…	-
ko04810	Regulation of actin cytoskeleton	184	t.Unigene002189|t.Unigene002002|t.Unigene000472|t.Unigene006400|t.Unigene001252|t.Unigene004705|t.Unigene000064|t.Unigene010180|t.Unigene006381|t.Unigene001364|t.Unigene000964|t.Unigene006904|t.Unigene000736|t.Unigene012659|t.Unigene006537|t.Unigene001736|t.Unigene006369|t.Unigene011588|t.Unigene002963|t.Unigene003604|t.Unigene000330|t.Unigene005125|t.Unigene004592|t.Unigene002985|t.Unigene001367…	-	g.Unigene002189|g.Unigene002002|g.Unigene000472|g.Unigene006400|g.Unigene001252|g.Unigene004705|g.Unigene000064|g.Unigene010180|g.Unigene006381|g.Unigene001364|g.Unigene000964|g.Unigene006904|g.Unigene000736|g.Unigene012659|g.Unigene006537|g.Unigene001736|g.Unigene006369|g.Unigene011588|g.Unigene002963|g.Unigene003604|g.Unigene000330|g.Unigene005125|g.Unigene004592|g.Unigene002985|g.Unigene001367…	-
ko00983	Drug metabolism - other enzymes	13	t.Unigene003010|t.Unigene003253|t.Unigene004357|t.Unigene006450|t.Unigene004393|t.Unigene000820|t.Unigene003425|t.Unigene003934|t.Unigene003365|t.Unigene004015|t.Unigene007026|t.Unigene001019|t.Unigene004290	-	g.Unigene003010|g.Unigene003253|g.Unigene004357|g.Unigene006450|g.Unigene004393|g.Unigene000820|g.Unigene003425|g.Unigene003934|g.Unigene003365|g.Unigene004015|g.Unigene007026|g.Unigene001019|g.Unigene004290	-
ko04971	Gastric acid secretion	56	t.Unigene000355|t.Unigene002189|t.Unigene000349|t.Unigene009810|t.Unigene003122|t.Unigene006133|t.Unigene008879|t.Unigene011934|t.Unigene001314|t.Unigene001179|t.Unigene006982|t.Unigene002248|t.Unigene005998|t.Unigene002631|t.Unigene008701|t.Unigene000958|t.Unigene002257|t.Unigene000192|t.Unigene002428|t.Unigene005048|t.Unigene003881|t.Unigene011263|t.Unigene007917|t.Unigene001529|t.Unigene003083…	-	g.Unigene000355|g.Unigene002189|g.Unigene000349|g.Unigene009810|g.Unigene003122|g.Unigene006133|g.Unigene008879|g.Unigene011934|g.Unigene001314|g.Unigene001179|g.Unigene006982|g.Unigene002248|g.Unigene005998|g.Unigene002631|g.Unigene008701|g.Unigene000958|g.Unigene002257|g.Unigene000192|g.Unigene002428|g.Unigene005048|g.Unigene003881|g.Unigene011263|g.Unigene007917|g.Unigene001529|g.Unigene003083…	-
ko04320	Dorso-ventral axis formation	13	t.Unigene002523|t.Unigene007906|t.Unigene005527|t.Unigene001367|t.Unigene003244|t.Unigene005222|t.Unigene008422|t.Unigene000318|t.Unigene008231|t.Unigene001995|t.Unigene000624|t.Unigene006457|t.Unigene000701	-	g.Unigene002523|g.Unigene007906|g.Unigene005527|g.Unigene001367|g.Unigene003244|g.Unigene005222|g.Unigene008422|g.Unigene000318|g.Unigene008231|g.Unigene001995|g.Unigene000624|g.Unigene006457|g.Unigene000701	-
ko00562	Inositol phosphate metabolism	33	t.Unigene002687|t.Unigene000349|t.Unigene003730|t.Unigene001560|t.Unigene002963|t.Unigene002447|t.Unigene002293|t.Unigene008186|t.Unigene005801|t.Unigene001748|t.Unigene003457|t.Unigene000076|t.Unigene002148|t.Unigene005016|t.Unigene003881|t.Unigene004420|t.Unigene001173|t.Unigene000358|t.Unigene001529|t.Unigene008464|t.Unigene000591|t.Unigene004960|t.Unigene000832|t.Unigene002811|t.Unigene006733…	-	g.Unigene002687|g.Unigene000349|g.Unigene003730|g.Unigene001560|g.Unigene002963|g.Unigene002447|g.Unigene002293|g.Unigene008186|g.Unigene005801|g.Unigene001748|g.Unigene003457|g.Unigene000076|g.Unigene002148|g.Unigene005016|g.Unigene003881|g.Unigene004420|g.Unigene001173|g.Unigene000358|g.Unigene001529|g.Unigene008464|g.Unigene000591|g.Unigene004960|g.Unigene000832|g.Unigene002811|g.Unigene006733…	-
ko04666	Fc gamma R-mediated phagocytosis	87	t.Unigene003004|t.Unigene000736|t.Unigene002785|t.Unigene001736|t.Unigene011588|t.Unigene008762|t.Unigene002963|t.Unigene003604|t.Unigene001367|t.Unigene013820|t.Unigene000694|t.Unigene001844|t.Unigene001179|t.Unigene005188|t.Unigene002883|t.Unigene006990|t.Unigene004296|t.Unigene007181|t.Unigene005137|t.Unigene003844|t.Unigene003391|t.Unigene006105|t.Unigene002794|t.Unigene003600|t.Unigene008834…	-	g.Unigene003004|g.Unigene000736|g.Unigene002785|g.Unigene001736|g.Unigene011588|g.Unigene008762|g.Unigene002963|g.Unigene003604|g.Unigene001367|g.Unigene013820|g.Unigene000694|g.Unigene001844|g.Unigene001179|g.Unigene005188|g.Unigene002883|g.Unigene006990|g.Unigene004296|g.Unigene007181|g.Unigene005137|g.Unigene003844|g.Unigene003391|g.Unigene006105|g.Unigene002794|g.Unigene003600|g.Unigene008834…	-
ko00360	Phenylalanine metabolism	1	t.Unigene000885	-	g.Unigene000885	-
ko00380	Tryptophan metabolism	7	t.Unigene002100|t.Unigene005456|t.Unigene007233|t.Unigene002577|t.Unigene008827|t.Unigene008859|t.Unigene011872	-	g.Unigene002100|g.Unigene005456|g.Unigene007233|g.Unigene002577|g.Unigene008827|g.Unigene008859|g.Unigene011872	-
ko05145	Toxoplasmosis	79	t.Unigene000512|t.Unigene003919|t.Unigene001415|t.Unigene000959|t.Unigene001626|t.Unigene001472|t.Unigene006599|t.Unigene002963|t.Unigene005125|t.Unigene001367|t.Unigene004838|t.Unigene000498|t.Unigene012686|t.Unigene000579|t.Unigene005314|t.Unigene002794|t.Unigene006739|t.Unigene009030|t.Unigene000468|t.Unigene006426|t.Unigene001648|t.Unigene000535|t.Unigene003806|t.Unigene005320|t.Unigene005464…	-	g.Unigene000512|g.Unigene003919|g.Unigene001415|g.Unigene000959|g.Unigene001626|g.Unigene001472|g.Unigene006599|g.Unigene002963|g.Unigene005125|g.Unigene001367|g.Unigene004838|g.Unigene000498|g.Unigene012686|g.Unigene000579|g.Unigene005314|g.Unigene002794|g.Unigene006739|g.Unigene009030|g.Unigene000468|g.Unigene006426|g.Unigene001648|g.Unigene000535|g.Unigene003806|g.Unigene005320|g.Unigene005464…	-
ko00061	Fatty acid biosynthesis	1	t.Unigene000880	-	g.Unigene000880	-
ko03050	Proteasome	10	t.Unigene005159|t.Unigene005603|t.Unigene004615|t.Unigene007491|t.Unigene004057|t.Unigene001018|t.Unigene004914|t.Unigene007728|t.Unigene010587|t.Unigene003560	-	g.Unigene005159|g.Unigene005603|g.Unigene004615|g.Unigene007491|g.Unigene004057|g.Unigene001018|g.Unigene004914|g.Unigene007728|g.Unigene010587|g.Unigene003560	-
ko04914	Progesterone-mediated oocyte maturation	71	t.Unigene002404|t.Unigene002914|t.Unigene002002|t.Unigene010715|t.Unigene001363|t.Unigene002105|t.Unigene002963|t.Unigene002985|t.Unigene001367|t.Unigene008563|t.Unigene003716|t.Unigene004576|t.Unigene001612|t.Unigene011271|t.Unigene003655|t.Unigene002794|t.Unigene009030|t.Unigene005960|t.Unigene001500|t.Unigene006426|t.Unigene007067|t.Unigene005320|t.Unigene006888|t.Unigene002660|t.Unigene004858…	-	g.Unigene002404|g.Unigene002914|g.Unigene002002|g.Unigene010715|g.Unigene001363|g.Unigene002105|g.Unigene002963|g.Unigene002985|g.Unigene001367|g.Unigene008563|g.Unigene003716|g.Unigene004576|g.Unigene001612|g.Unigene011271|g.Unigene003655|g.Unigene002794|g.Unigene009030|g.Unigene005960|g.Unigene001500|g.Unigene006426|g.Unigene007067|g.Unigene005320|g.Unigene006888|g.Unigene002660|g.Unigene004858…	-
ko05152	Tuberculosis	114	t.Unigene000512|t.Unigene009810|t.Unigene000312|t.Unigene001415|t.Unigene000959|t.Unigene004674|t.Unigene003122|t.Unigene006133|t.Unigene008823|t.Unigene001156|t.Unigene005001|t.Unigene001043|t.Unigene001711|t.Unigene001367|t.Unigene004733|t.Unigene000498|t.Unigene000714|t.Unigene009428|t.Unigene012045|t.Unigene006340|t.Unigene000579|t.Unigene002248|t.Unigene001734|t.Unigene006739|t.Unigene008619…	-	g.Unigene000512|g.Unigene009810|g.Unigene000312|g.Unigene001415|g.Unigene000959|g.Unigene004674|g.Unigene003122|g.Unigene006133|g.Unigene008823|g.Unigene001156|g.Unigene005001|g.Unigene001043|g.Unigene001711|g.Unigene001367|g.Unigene004733|g.Unigene000498|g.Unigene000714|g.Unigene009428|g.Unigene012045|g.Unigene006340|g.Unigene000579|g.Unigene002248|g.Unigene001734|g.Unigene006739|g.Unigene008619…	-
ko00340	Histidine metabolism	7	t.Unigene004503|t.Unigene002100|t.Unigene010072|t.Unigene002577|t.Unigene008827|t.Unigene008859|t.Unigene001948	-	g.Unigene004503|g.Unigene002100|g.Unigene010072|g.Unigene002577|g.Unigene008827|g.Unigene008859|g.Unigene001948	-
ko04111	Cell cycle - yeast	43	t.Unigene005217|t.Unigene001363|t.Unigene005121|t.Unigene008613|t.Unigene000620|t.Unigene003716|t.Unigene000530|t.Unigene004818|t.Unigene011271|t.Unigene008902|t.Unigene005960|t.Unigene004358|t.Unigene007067|t.Unigene003901|t.Unigene007994|t.Unigene004034|t.Unigene002824|t.Unigene004918|t.Unigene001390|t.Unigene001222|t.Unigene002034|t.Unigene000962|t.Unigene008654|t.Unigene005271|t.Unigene000810…	-	g.Unigene005217|g.Unigene001363|g.Unigene005121|g.Unigene008613|g.Unigene000620|g.Unigene003716|g.Unigene000530|g.Unigene004818|g.Unigene011271|g.Unigene008902|g.Unigene005960|g.Unigene004358|g.Unigene007067|g.Unigene003901|g.Unigene007994|g.Unigene004034|g.Unigene002824|g.Unigene004918|g.Unigene001390|g.Unigene001222|g.Unigene002034|g.Unigene000962|g.Unigene008654|g.Unigene005271|g.Unigene000810…	-
ko00051	Fructose and mannose metabolism	33	t.Unigene006541|t.Unigene002762|t.Unigene001340|t.Unigene004547|t.Unigene004942|t.Unigene007380|t.Unigene002447|t.Unigene006332|t.Unigene004772|t.Unigene008186|t.Unigene009681|t.Unigene010309|t.Unigene004388|t.Unigene006342|t.Unigene005145|t.Unigene009344|t.Unigene002873|t.Unigene007791|t.Unigene002749|t.Unigene003890|t.Unigene002897|t.Unigene001645|t.Unigene004345|t.Unigene006374|t.Unigene005944…	-	g.Unigene006541|g.Unigene002762|g.Unigene001340|g.Unigene004547|g.Unigene004942|g.Unigene007380|g.Unigene002447|g.Unigene006332|g.Unigene004772|g.Unigene008186|g.Unigene009681|g.Unigene010309|g.Unigene004388|g.Unigene006342|g.Unigene005145|g.Unigene009344|g.Unigene002873|g.Unigene007791|g.Unigene002749|g.Unigene003890|g.Unigene002897|g.Unigene001645|g.Unigene004345|g.Unigene006374|g.Unigene005944…	-
ko01110	Biosynthesis of secondary metabolites	136	t.Unigene003010|t.Unigene002762|t.Unigene004589|t.Unigene011645|t.Unigene002947|t.Unigene005629|t.Unigene002010|t.Unigene003151|t.Unigene005986|t.Unigene010256|t.Unigene001340|t.Unigene003253|t.Unigene006497|t.Unigene001922|t.Unigene004547|t.Unigene007380|t.Unigene002695|t.Unigene004748|t.Unigene010849|t.Unigene010850|t.Unigene004197|t.Unigene005135|t.Unigene005403|t.Unigene002100|t.Unigene006560…	-	g.Unigene003010|g.Unigene002762|g.Unigene004589|g.Unigene011645|g.Unigene002947|g.Unigene005629|g.Unigene002010|g.Unigene003151|g.Unigene005986|g.Unigene010256|g.Unigene001340|g.Unigene003253|g.Unigene006497|g.Unigene001922|g.Unigene004547|g.Unigene007380|g.Unigene002695|g.Unigene004748|g.Unigene010849|g.Unigene010850|g.Unigene004197|g.Unigene005135|g.Unigene005403|g.Unigene002100|g.Unigene006560…	-
ko04110	Cell cycle	55	t.Unigene001363|t.Unigene005121|t.Unigene008613|t.Unigene006446|t.Unigene003716|t.Unigene012045|t.Unigene005736|t.Unigene011271|t.Unigene009304|t.Unigene001734|t.Unigene004225|t.Unigene005960|t.Unigene007067|t.Unigene004383|t.Unigene007666|t.Unigene003901|t.Unigene006752|t.Unigene002315|t.Unigene008687|t.Unigene007689|t.Unigene001390|t.Unigene001222|t.Unigene002034|t.Unigene000962|t.Unigene003847…	-	g.Unigene001363|g.Unigene005121|g.Unigene008613|g.Unigene006446|g.Unigene003716|g.Unigene012045|g.Unigene005736|g.Unigene011271|g.Unigene009304|g.Unigene001734|g.Unigene004225|g.Unigene005960|g.Unigene007067|g.Unigene004383|g.Unigene007666|g.Unigene003901|g.Unigene006752|g.Unigene002315|g.Unigene008687|g.Unigene007689|g.Unigene001390|g.Unigene001222|g.Unigene002034|g.Unigene000962|g.Unigene003847…	-
ko04670	Leukocyte transendothelial migration	100	t.Unigene006400|t.Unigene010180|t.Unigene006381|t.Unigene006904|t.Unigene000736|t.Unigene012659|t.Unigene005890|t.Unigene006369|t.Unigene002963|t.Unigene003604|t.Unigene000330|t.Unigene005125|t.Unigene000404|t.Unigene005015|t.Unigene001179|t.Unigene005188|t.Unigene005032|t.Unigene005137|t.Unigene001676|t.Unigene002794|t.Unigene008619|t.Unigene000750|t.Unigene009030|t.Unigene010388|t.Unigene005069…	-	g.Unigene006400|g.Unigene010180|g.Unigene006381|g.Unigene006904|g.Unigene000736|g.Unigene012659|g.Unigene005890|g.Unigene006369|g.Unigene002963|g.Unigene003604|g.Unigene000330|g.Unigene005125|g.Unigene000404|g.Unigene005015|g.Unigene001179|g.Unigene005188|g.Unigene005032|g.Unigene005137|g.Unigene001676|g.Unigene002794|g.Unigene008619|g.Unigene000750|g.Unigene009030|g.Unigene010388|g.Unigene005069…	-
ko04977	Vitamin digestion and absorption	12	t.Unigene000843|t.Unigene001856|t.Unigene003966|t.Unigene000288|t.Unigene000508|t.Unigene002316|t.Unigene003025|t.Unigene000419|t.Unigene000500|t.Unigene004127|t.Unigene004771|t.Unigene009950	-	g.Unigene000843|g.Unigene001856|g.Unigene003966|g.Unigene000288|g.Unigene000508|g.Unigene002316|g.Unigene003025|g.Unigene000419|g.Unigene000500|g.Unigene004127|g.Unigene004771|g.Unigene009950	-
ko03420	Nucleotide excision repair	8	t.Unigene008613|t.Unigene000816|t.Unigene005736|t.Unigene000824|t.Unigene003927|t.Unigene003692|t.Unigene006859|t.Unigene002676	-	g.Unigene008613|g.Unigene000816|g.Unigene005736|g.Unigene000824|g.Unigene003927|g.Unigene003692|g.Unigene006859|g.Unigene002676	-
ko02020	Two-component system	3	t.Unigene002489|t.Unigene001410|t.Unigene001459	-	g.Unigene002489|g.Unigene001410|g.Unigene001459	-
ko03060	Protein export	8	t.Unigene006474|t.Unigene002044|t.Unigene001848|t.Unigene010954|t.Unigene008417|t.Unigene001015|t.Unigene008751|t.Unigene004687	-	g.Unigene006474|g.Unigene002044|g.Unigene001848|g.Unigene010954|g.Unigene008417|g.Unigene001015|g.Unigene008751|g.Unigene004687	-
ko00980	Metabolism of xenobiotics by cytochrome P450	3	t.Unigene006825|t.Unigene004015|t.Unigene006611	-	g.Unigene006825|g.Unigene004015|g.Unigene006611	-
ko04141	Protein processing in endoplasmic reticulum	111	t.Unigene003126|t.Unigene004508|t.Unigene002732|t.Unigene010715|t.Unigene004380|t.Unigene001626|t.Unigene001138|t.Unigene004743|t.Unigene001735|t.Unigene002880|t.Unigene008613|t.Unigene008563|t.Unigene002237|t.Unigene008433|t.Unigene006223|t.Unigene005847|t.Unigene002044|t.Unigene012686|t.Unigene003001|t.Unigene005538|t.Unigene001612|t.Unigene002401|t.Unigene006802|t.Unigene007199|t.Unigene005083…	-	g.Unigene003126|g.Unigene004508|g.Unigene002732|g.Unigene010715|g.Unigene004380|g.Unigene001626|g.Unigene001138|g.Unigene004743|g.Unigene001735|g.Unigene002880|g.Unigene008613|g.Unigene008563|g.Unigene002237|g.Unigene008433|g.Unigene006223|g.Unigene005847|g.Unigene002044|g.Unigene012686|g.Unigene003001|g.Unigene005538|g.Unigene001612|g.Unigene002401|g.Unigene006802|g.Unigene007199|g.Unigene005083…	-
ko00072	Synthesis and degradation of ketone bodies	6	t.Unigene003464|t.Unigene004707|t.Unigene010100|t.Unigene006151|t.Unigene005833|t.Unigene005491	-	g.Unigene003464|g.Unigene004707|g.Unigene010100|g.Unigene006151|g.Unigene005833|g.Unigene005491	-
ko00480	Glutathione metabolism	17	t.Unigene006429|t.Unigene010256|t.Unigene008870|t.Unigene009017|t.Unigene006825|t.Unigene000558|t.Unigene003981|t.Unigene007281|t.Unigene006611|t.Unigene007362|t.Unigene007713|t.Unigene000607|t.Unigene007717|t.Unigene005076|t.Unigene007478|t.Unigene006684|t.Unigene006949	-	g.Unigene006429|g.Unigene010256|g.Unigene008870|g.Unigene009017|g.Unigene006825|g.Unigene000558|g.Unigene003981|g.Unigene007281|g.Unigene006611|g.Unigene007362|g.Unigene007713|g.Unigene000607|g.Unigene007717|g.Unigene005076|g.Unigene007478|g.Unigene006684|g.Unigene006949	-
ko00052	Galactose metabolism	13	t.Unigene002762|t.Unigene001340|t.Unigene010850|t.Unigene003663|t.Unigene006332|t.Unigene006342|t.Unigene002873|t.Unigene005685|t.Unigene002897|t.Unigene004345|t.Unigene007727|t.Unigene000775|t.Unigene004964	-	g.Unigene002762|g.Unigene001340|g.Unigene010850|g.Unigene003663|g.Unigene006332|g.Unigene006342|g.Unigene002873|g.Unigene005685|g.Unigene002897|g.Unigene004345|g.Unigene007727|g.Unigene000775|g.Unigene004964	-
ko00532	Glycosaminoglycan biosynthesis - chondroitin sulfate	8	t.Unigene006212|t.Unigene001394|t.Unigene013874|t.Unigene003344|t.Unigene002902|t.Unigene001323|t.Unigene003102|t.Unigene004608	-	g.Unigene006212|g.Unigene001394|g.Unigene013874|g.Unigene003344|g.Unigene002902|g.Unigene001323|g.Unigene003102|g.Unigene004608	-
ko00450	Selenocompound metabolism	5	t.Unigene003502|t.Unigene007475|t.Unigene001525|t.Unigene004963|t.Unigene006384	-	g.Unigene003502|g.Unigene007475|g.Unigene001525|g.Unigene004963|g.Unigene006384	-
ko00520	Amino sugar and nucleotide sugar metabolism	23	t.Unigene002085|t.Unigene001340|t.Unigene010850|t.Unigene001643|t.Unigene010309|t.Unigene010282|t.Unigene005858|t.Unigene002108|t.Unigene005248|t.Unigene005685|t.Unigene003998|t.Unigene003890|t.Unigene005944|t.Unigene007126|t.Unigene005750|t.Unigene007727|t.Unigene000775|t.Unigene004964|t.Unigene002160|t.Unigene008674|t.Unigene002698|t.Unigene001745|t.Unigene001794	-	g.Unigene002085|g.Unigene001340|g.Unigene010850|g.Unigene001643|g.Unigene010309|g.Unigene010282|g.Unigene005858|g.Unigene002108|g.Unigene005248|g.Unigene005685|g.Unigene003998|g.Unigene003890|g.Unigene005944|g.Unigene007126|g.Unigene005750|g.Unigene007727|g.Unigene000775|g.Unigene004964|g.Unigene002160|g.Unigene008674|g.Unigene002698|g.Unigene001745|g.Unigene001794	-
ko00592	alpha-Linolenic acid metabolism	6	t.Unigene001279|t.Unigene001760|t.Unigene001546|t.Unigene001278|t.Unigene001237|t.Unigene001266	-	g.Unigene001279|g.Unigene001760|g.Unigene001546|g.Unigene001278|g.Unigene001237|g.Unigene001266	-
ko04962	Vasopressin-regulated water reabsorption	28	t.Unigene002231|t.Unigene007613|t.Unigene003990|t.Unigene003791|t.Unigene008404|t.Unigene003192|t.Unigene006077|t.Unigene006979|t.Unigene009493|t.Unigene005970|t.Unigene008306|t.Unigene010963|t.Unigene001010|t.Unigene006829|t.Unigene001320|t.Unigene004217|t.Unigene010790|t.Unigene010103|t.Unigene003596|t.Unigene004305|t.Unigene006995|t.Unigene005143|t.Unigene005394|t.Unigene002251|t.Unigene004311…	-	g.Unigene002231|g.Unigene007613|g.Unigene003990|g.Unigene003791|g.Unigene008404|g.Unigene003192|g.Unigene006077|g.Unigene006979|g.Unigene009493|g.Unigene005970|g.Unigene008306|g.Unigene010963|g.Unigene001010|g.Unigene006829|g.Unigene001320|g.Unigene004217|g.Unigene010790|g.Unigene010103|g.Unigene003596|g.Unigene004305|g.Unigene006995|g.Unigene005143|g.Unigene005394|g.Unigene002251|g.Unigene004311…	-
ko04114	Oocyte meiosis	88	t.Unigene000355|t.Unigene002404|t.Unigene009810|t.Unigene002914|t.Unigene004705|t.Unigene003122|t.Unigene006133|t.Unigene001363|t.Unigene002105|t.Unigene001367|t.Unigene008613|t.Unigene003716|t.Unigene001314|t.Unigene004576|t.Unigene011271|t.Unigene002248|t.Unigene003655|t.Unigene009304|t.Unigene007358|t.Unigene005353|t.Unigene005960|t.Unigene005451|t.Unigene000958|t.Unigene004358|t.Unigene007067…	-	g.Unigene000355|g.Unigene002404|g.Unigene009810|g.Unigene002914|g.Unigene004705|g.Unigene003122|g.Unigene006133|g.Unigene001363|g.Unigene002105|g.Unigene001367|g.Unigene008613|g.Unigene003716|g.Unigene001314|g.Unigene004576|g.Unigene011271|g.Unigene002248|g.Unigene003655|g.Unigene009304|g.Unigene007358|g.Unigene005353|g.Unigene005960|g.Unigene005451|g.Unigene000958|g.Unigene004358|g.Unigene007067…	-
ko05020	Prion diseases	13	t.Unigene001367|t.Unigene008577|t.Unigene010655|t.Unigene000575|t.Unigene000157|t.Unigene002415|t.Unigene008231|t.Unigene001995|t.Unigene001694|t.Unigene004305|t.Unigene013727|t.Unigene002251|t.Unigene004311	-	g.Unigene001367|g.Unigene008577|g.Unigene010655|g.Unigene000575|g.Unigene000157|g.Unigene002415|g.Unigene008231|g.Unigene001995|g.Unigene001694|g.Unigene004305|g.Unigene013727|g.Unigene002251|g.Unigene004311	-
ko03015	mRNA surveillance pathway	52	t.Unigene003551|t.Unigene001863|t.Unigene005217|t.Unigene000018|t.Unigene001397|t.Unigene000655|t.Unigene006580|t.Unigene008082|t.Unigene001552|t.Unigene005876|t.Unigene006667|t.Unigene000290|t.Unigene001533|t.Unigene008902|t.Unigene004358|t.Unigene004722|t.Unigene002280|t.Unigene004600|t.Unigene000070|t.Unigene001889|t.Unigene000636|t.Unigene006218|t.Unigene009158|t.Unigene001692|t.Unigene004058…	-	g.Unigene003551|g.Unigene001863|g.Unigene005217|g.Unigene000018|g.Unigene001397|g.Unigene000655|g.Unigene006580|g.Unigene008082|g.Unigene001552|g.Unigene005876|g.Unigene006667|g.Unigene000290|g.Unigene001533|g.Unigene008902|g.Unigene004358|g.Unigene004722|g.Unigene002280|g.Unigene004600|g.Unigene000070|g.Unigene001889|g.Unigene000636|g.Unigene006218|g.Unigene009158|g.Unigene001692|g.Unigene004058…	-
ko03022	Basal transcription factors	22	t.Unigene004448|t.Unigene001176|t.Unigene009079|t.Unigene002440|t.Unigene001311|t.Unigene002708|t.Unigene002825|t.Unigene007222|t.Unigene007995|t.Unigene004430|t.Unigene000333|t.Unigene003141|t.Unigene002881|t.Unigene005871|t.Unigene005340|t.Unigene001321|t.Unigene006859|t.Unigene000156|t.Unigene007579|t.Unigene000668|t.Unigene003041|t.Unigene013554	-	g.Unigene004448|g.Unigene001176|g.Unigene009079|g.Unigene002440|g.Unigene001311|g.Unigene002708|g.Unigene002825|g.Unigene007222|g.Unigene007995|g.Unigene004430|g.Unigene000333|g.Unigene003141|g.Unigene002881|g.Unigene005871|g.Unigene005340|g.Unigene001321|g.Unigene006859|g.Unigene000156|g.Unigene007579|g.Unigene000668|g.Unigene003041|g.Unigene013554	-
ko04011	MAPK signaling pathway - yeast	16	t.Unigene001736|t.Unigene000428|t.Unigene001844|t.Unigene001179|t.Unigene009030|t.Unigene008701|t.Unigene009813|t.Unigene012606|t.Unigene006570|t.Unigene007556|t.Unigene007526|t.Unigene010133|t.Unigene000158|t.Unigene005608|t.Unigene004284|t.Unigene005910	-	g.Unigene001736|g.Unigene000428|g.Unigene001844|g.Unigene001179|g.Unigene009030|g.Unigene008701|g.Unigene009813|g.Unigene012606|g.Unigene006570|g.Unigene007556|g.Unigene007526|g.Unigene010133|g.Unigene000158|g.Unigene005608|g.Unigene004284|g.Unigene005910	-
ko04660	T cell receptor signaling pathway	100	t.Unigene012494|t.Unigene003919|t.Unigene003400|t.Unigene000736|t.Unigene001736|t.Unigene005001|t.Unigene002963|t.Unigene007906|t.Unigene003604|t.Unigene005527|t.Unigene001367|t.Unigene004838|t.Unigene001844|t.Unigene003888|t.Unigene005847|t.Unigene003474|t.Unigene004319|t.Unigene005137|t.Unigene002794|t.Unigene008619|t.Unigene006953|t.Unigene009030|t.Unigene000471|t.Unigene006426|t.Unigene005620…	-	g.Unigene012494|g.Unigene003919|g.Unigene003400|g.Unigene000736|g.Unigene001736|g.Unigene005001|g.Unigene002963|g.Unigene007906|g.Unigene003604|g.Unigene005527|g.Unigene001367|g.Unigene004838|g.Unigene001844|g.Unigene003888|g.Unigene005847|g.Unigene003474|g.Unigene004319|g.Unigene005137|g.Unigene002794|g.Unigene008619|g.Unigene006953|g.Unigene009030|g.Unigene000471|g.Unigene006426|g.Unigene005620…	-
ko00601	Glycosphingolipid biosynthesis - lacto and neolacto series	3	t.Unigene003131|t.Unigene003079|t.Unigene002031	-	g.Unigene003131|g.Unigene003079|g.Unigene002031	-
ko00512	Mucin type O-Glycan biosynthesis	10	t.Unigene008172|t.Unigene004478|t.Unigene002000|t.Unigene001703|t.Unigene006188|t.Unigene003714|t.Unigene004370|t.Unigene003454|t.Unigene002470|t.Unigene004214	-	g.Unigene008172|g.Unigene004478|g.Unigene002000|g.Unigene001703|g.Unigene006188|g.Unigene003714|g.Unigene004370|g.Unigene003454|g.Unigene002470|g.Unigene004214	-
ko04060	Cytokine-cytokine receptor interaction	48	t.Unigene007051|t.Unigene003343|t.Unigene004584|t.Unigene007319|t.Unigene006877|t.Unigene007149|t.Unigene004757|t.Unigene006168|t.Unigene010751|t.Unigene008070|t.Unigene001307|t.Unigene000674|t.Unigene001293|t.Unigene009460|t.Unigene007473|t.Unigene006561|t.Unigene005823|t.Unigene006873|t.Unigene002865|t.Unigene007337|t.Unigene006793|t.Unigene006521|t.Unigene004986|t.Unigene001040|t.Unigene005372…	-	g.Unigene007051|g.Unigene003343|g.Unigene004584|g.Unigene007319|g.Unigene006877|g.Unigene007149|g.Unigene004757|g.Unigene006168|g.Unigene010751|g.Unigene008070|g.Unigene001307|g.Unigene000674|g.Unigene001293|g.Unigene009460|g.Unigene007473|g.Unigene006561|g.Unigene005823|g.Unigene006873|g.Unigene002865|g.Unigene007337|g.Unigene006793|g.Unigene006521|g.Unigene004986|g.Unigene001040|g.Unigene005372…	-
ko00920	Sulfur metabolism	1	t.Unigene001525	-	g.Unigene001525	-
ko03450	Non-homologous end-joining	4	t.Unigene004551|t.Unigene002003|t.Unigene007678|t.Unigene001286	-	g.Unigene004551|g.Unigene002003|g.Unigene007678|g.Unigene001286	-
ko00680	Methane metabolism	22	t.Unigene002762|t.Unigene002947|t.Unigene007380|t.Unigene006332|t.Unigene003896|t.Unigene004772|t.Unigene001235|t.Unigene002532|t.Unigene006342|t.Unigene001835|t.Unigene005461|t.Unigene002873|t.Unigene002749|t.Unigene001035|t.Unigene002897|t.Unigene004345|t.Unigene003324|t.Unigene003145|t.Unigene006061|t.Unigene004719|t.Unigene001994|t.Unigene006637	-	g.Unigene002762|g.Unigene002947|g.Unigene007380|g.Unigene006332|g.Unigene003896|g.Unigene004772|g.Unigene001235|g.Unigene002532|g.Unigene006342|g.Unigene001835|g.Unigene005461|g.Unigene002873|g.Unigene002749|g.Unigene001035|g.Unigene002897|g.Unigene004345|g.Unigene003324|g.Unigene003145|g.Unigene006061|g.Unigene004719|g.Unigene001994|g.Unigene006637	-
ko05340	Primary immunodeficiency	17	t.Unigene002389|t.Unigene003547|t.Unigene000471|t.Unigene002338|t.Unigene004484|t.Unigene009967|t.Unigene000442|t.Unigene005446|t.Unigene000395|t.Unigene002069|t.Unigene003207|t.Unigene006817|t.Unigene005429|t.Unigene001382|t.Unigene001609|t.Unigene000272|t.Unigene000337	-	g.Unigene002389|g.Unigene003547|g.Unigene000471|g.Unigene002338|g.Unigene004484|g.Unigene009967|g.Unigene000442|g.Unigene005446|g.Unigene000395|g.Unigene002069|g.Unigene003207|g.Unigene006817|g.Unigene005429|g.Unigene001382|g.Unigene001609|g.Unigene000272|g.Unigene000337	-
ko04122	Sulfur relay system	1	t.Unigene005020	-	g.Unigene005020	-
ko04012	ErbB signaling pathway	62	t.Unigene012494|t.Unigene009810|t.Unigene002002|t.Unigene001063|t.Unigene006133|t.Unigene000797|t.Unigene001736|t.Unigene002963|t.Unigene007906|t.Unigene002985|t.Unigene005527|t.Unigene001367|t.Unigene001844|t.Unigene007820|t.Unigene003685|t.Unigene005847|t.Unigene001179|t.Unigene000753|t.Unigene002248|t.Unigene002794|t.Unigene008701|t.Unigene006426|t.Unigene010316|t.Unigene007666|t.Unigene005320…	-	g.Unigene012494|g.Unigene009810|g.Unigene002002|g.Unigene001063|g.Unigene006133|g.Unigene000797|g.Unigene001736|g.Unigene002963|g.Unigene007906|g.Unigene002985|g.Unigene005527|g.Unigene001367|g.Unigene001844|g.Unigene007820|g.Unigene003685|g.Unigene005847|g.Unigene001179|g.Unigene000753|g.Unigene002248|g.Unigene002794|g.Unigene008701|g.Unigene006426|g.Unigene010316|g.Unigene007666|g.Unigene005320…	-
ko04142	Lysosome	73	t.Unigene003337|t.Unigene010723|t.Unigene003090|t.Unigene002877|t.Unigene002771|t.Unigene001156|t.Unigene004207|t.Unigene001478|t.Unigene001043|t.Unigene002670|t.Unigene003975|t.Unigene005112|t.Unigene004612|t.Unigene009930|t.Unigene001890|t.Unigene003961|t.Unigene003044|t.Unigene000406|t.Unigene005146|t.Unigene002596|t.Unigene013246|t.Unigene000739|t.Unigene003938|t.Unigene006354|t.Unigene006413…	-	g.Unigene003337|g.Unigene010723|g.Unigene003090|g.Unigene002877|g.Unigene002771|g.Unigene001156|g.Unigene004207|g.Unigene001478|g.Unigene001043|g.Unigene002670|g.Unigene003975|g.Unigene005112|g.Unigene004612|g.Unigene009930|g.Unigene001890|g.Unigene003961|g.Unigene003044|g.Unigene000406|g.Unigene005146|g.Unigene002596|g.Unigene013246|g.Unigene000739|g.Unigene003938|g.Unigene006354|g.Unigene006413…	-
ko04010	MAPK signaling pathway	159	t.Unigene008925|t.Unigene002404|t.Unigene002914|t.Unigene004471|t.Unigene003400|t.Unigene001415|t.Unigene008725|t.Unigene001626|t.Unigene003146|t.Unigene001736|t.Unigene002105|t.Unigene007906|t.Unigene001891|t.Unigene005527|t.Unigene001367|t.Unigene004838|t.Unigene006446|t.Unigene006660|t.Unigene001844|t.Unigene005847|t.Unigene001179|t.Unigene005323|t.Unigene000047|t.Unigene003255|t.Unigene001370…	-	g.Unigene008925|g.Unigene002404|g.Unigene002914|g.Unigene004471|g.Unigene003400|g.Unigene001415|g.Unigene008725|g.Unigene001626|g.Unigene003146|g.Unigene001736|g.Unigene002105|g.Unigene007906|g.Unigene001891|g.Unigene005527|g.Unigene001367|g.Unigene004838|g.Unigene006446|g.Unigene006660|g.Unigene001844|g.Unigene005847|g.Unigene001179|g.Unigene005323|g.Unigene000047|g.Unigene003255|g.Unigene001370…	-
ko04711	Circadian rhythm - fly	2	t.Unigene002315|t.Unigene013977	-	g.Unigene002315|g.Unigene013977	-
ko00270	Cysteine and methionine metabolism	20	t.Unigene005020|t.Unigene009309|t.Unigene004072|t.Unigene002236|t.Unigene002434|t.Unigene002658|t.Unigene003502|t.Unigene002558|t.Unigene007263|t.Unigene002145|t.Unigene012336|t.Unigene000915|t.Unigene002433|t.Unigene000399|t.Unigene003821|t.Unigene003097|t.Unigene002181|t.Unigene009857|t.Unigene008093|t.Unigene002463	-	g.Unigene005020|g.Unigene009309|g.Unigene004072|g.Unigene002236|g.Unigene002434|g.Unigene002658|g.Unigene003502|g.Unigene002558|g.Unigene007263|g.Unigene002145|g.Unigene012336|g.Unigene000915|g.Unigene002433|g.Unigene000399|g.Unigene003821|g.Unigene003097|g.Unigene002181|g.Unigene009857|g.Unigene008093|g.Unigene002463	-
ko04930	Type II diabetes mellitus	18	t.Unigene001340|t.Unigene000526|t.Unigene002963|t.Unigene001367|t.Unigene003434|t.Unigene003078|t.Unigene002794|t.Unigene006426|t.Unigene003725|t.Unigene005320|t.Unigene006008|t.Unigene003753|t.Unigene005881|t.Unigene000510|t.Unigene000775|t.Unigene001995|t.Unigene002783|t.Unigene003640	-	g.Unigene001340|g.Unigene000526|g.Unigene002963|g.Unigene001367|g.Unigene003434|g.Unigene003078|g.Unigene002794|g.Unigene006426|g.Unigene003725|g.Unigene005320|g.Unigene006008|g.Unigene003753|g.Unigene005881|g.Unigene000510|g.Unigene000775|g.Unigene001995|g.Unigene002783|g.Unigene003640	-
ko00120	Primary bile acid biosynthesis	7	t.Unigene001444|t.Unigene001178|t.Unigene001148|t.Unigene001690|t.Unigene002326|t.Unigene001728|t.Unigene003702	-	g.Unigene001444|g.Unigene001178|g.Unigene001148|g.Unigene001690|g.Unigene002326|g.Unigene001728|g.Unigene003702	-
ko04380	Osteoclast differentiation	89	t.Unigene000512|t.Unigene003919|t.Unigene002389|t.Unigene001415|t.Unigene000959|t.Unigene002963|t.Unigene007906|t.Unigene005527|t.Unigene001367|t.Unigene004838|t.Unigene000498|t.Unigene005847|t.Unigene006168|t.Unigene005188|t.Unigene003474|t.Unigene008070|t.Unigene004319|t.Unigene000579|t.Unigene002794|t.Unigene006953|t.Unigene009030|t.Unigene000468|t.Unigene006426|t.Unigene002338|t.Unigene001648…	-	g.Unigene000512|g.Unigene003919|g.Unigene002389|g.Unigene001415|g.Unigene000959|g.Unigene002963|g.Unigene007906|g.Unigene005527|g.Unigene001367|g.Unigene004838|g.Unigene000498|g.Unigene005847|g.Unigene006168|g.Unigene005188|g.Unigene003474|g.Unigene008070|g.Unigene004319|g.Unigene000579|g.Unigene002794|g.Unigene006953|g.Unigene009030|g.Unigene000468|g.Unigene006426|g.Unigene002338|g.Unigene001648…	-
ko05150	Staphylococcus aureus infection	34	t.Unigene000312|t.Unigene001711|t.Unigene009241|t.Unigene006739|t.Unigene001594|t.Unigene007055|t.Unigene009967|t.Unigene004189|t.Unigene005264|t.Unigene006270|t.Unigene003069|t.Unigene005642|t.Unigene000157|t.Unigene006460|t.Unigene013865|t.Unigene008187|t.Unigene008676|t.Unigene008325|t.Unigene002568|t.Unigene002193|t.Unigene002369|t.Unigene003133|t.Unigene007813|t.Unigene003207|t.Unigene001685…	-	g.Unigene000312|g.Unigene001711|g.Unigene009241|g.Unigene006739|g.Unigene001594|g.Unigene007055|g.Unigene009967|g.Unigene004189|g.Unigene005264|g.Unigene006270|g.Unigene003069|g.Unigene005642|g.Unigene000157|g.Unigene006460|g.Unigene013865|g.Unigene008187|g.Unigene008676|g.Unigene008325|g.Unigene002568|g.Unigene002193|g.Unigene002369|g.Unigene003133|g.Unigene007813|g.Unigene003207|g.Unigene001685…	-
ko05120	Epithelial cell signaling in Helicobacter pylori infection	54	t.Unigene003919|t.Unigene003343|t.Unigene001156|t.Unigene001736|t.Unigene001043|t.Unigene001844|t.Unigene003685|t.Unigene007149|t.Unigene000404|t.Unigene001485|t.Unigene006105|t.Unigene002272|t.Unigene002848|t.Unigene003361|t.Unigene009030|t.Unigene003251|t.Unigene009330|t.Unigene000535|t.Unigene006354|t.Unigene010243|t.Unigene002754|t.Unigene002493|t.Unigene000250|t.Unigene005106|t.Unigene006616…	-	g.Unigene003919|g.Unigene003343|g.Unigene001156|g.Unigene001736|g.Unigene001043|g.Unigene001844|g.Unigene003685|g.Unigene007149|g.Unigene000404|g.Unigene001485|g.Unigene006105|g.Unigene002272|g.Unigene002848|g.Unigene003361|g.Unigene009030|g.Unigene003251|g.Unigene009330|g.Unigene000535|g.Unigene006354|g.Unigene010243|g.Unigene002754|g.Unigene002493|g.Unigene000250|g.Unigene005106|g.Unigene006616…	-
ko04270	Vascular smooth muscle contraction	98	t.Unigene000355|t.Unigene000349|t.Unigene002002|t.Unigene004705|t.Unigene001364|t.Unigene003122|t.Unigene009886|t.Unigene007980|t.Unigene005208|t.Unigene000330|t.Unigene002985|t.Unigene001367|t.Unigene004194|t.Unigene001314|t.Unigene001071|t.Unigene001179|t.Unigene002118|t.Unigene001676|t.Unigene002843|t.Unigene008619|t.Unigene000750|t.Unigene004248|t.Unigene000829|t.Unigene005353|t.Unigene002019…	-	g.Unigene000355|g.Unigene000349|g.Unigene002002|g.Unigene004705|g.Unigene001364|g.Unigene003122|g.Unigene009886|g.Unigene007980|g.Unigene005208|g.Unigene000330|g.Unigene002985|g.Unigene001367|g.Unigene004194|g.Unigene001314|g.Unigene001071|g.Unigene001179|g.Unigene002118|g.Unigene001676|g.Unigene002843|g.Unigene008619|g.Unigene000750|g.Unigene004248|g.Unigene000829|g.Unigene005353|g.Unigene002019…	-
ko00564	Glycerophospholipid metabolism	52	t.Unigene005974|t.Unigene012051|t.Unigene002297|t.Unigene008762|t.Unigene006394|t.Unigene001923|t.Unigene004993|t.Unigene003288|t.Unigene007181|t.Unigene005494|t.Unigene003946|t.Unigene004798|t.Unigene004502|t.Unigene002615|t.Unigene003639|t.Unigene005201|t.Unigene005848|t.Unigene004869|t.Unigene002823|t.Unigene005260|t.Unigene005074|t.Unigene005077|t.Unigene000332|t.Unigene008790|t.Unigene004629…	-	g.Unigene005974|g.Unigene012051|g.Unigene002297|g.Unigene008762|g.Unigene006394|g.Unigene001923|g.Unigene004993|g.Unigene003288|g.Unigene007181|g.Unigene005494|g.Unigene003946|g.Unigene004798|g.Unigene004502|g.Unigene002615|g.Unigene003639|g.Unigene005201|g.Unigene005848|g.Unigene004869|g.Unigene002823|g.Unigene005260|g.Unigene005074|g.Unigene005077|g.Unigene000332|g.Unigene008790|g.Unigene004629…	-
ko05200	Pathways in cancer	230	t.Unigene012494|t.Unigene000512|t.Unigene003919|t.Unigene007051|t.Unigene003343|t.Unigene002002|t.Unigene004720|t.Unigene001063|t.Unigene002804|t.Unigene000064|t.Unigene010715|t.Unigene001415|t.Unigene000959|t.Unigene006705|t.Unigene000964|t.Unigene000797|t.Unigene008072|t.Unigene006696|t.Unigene005799|t.Unigene002963|t.Unigene001841|t.Unigene007906|t.Unigene007715|t.Unigene005125|t.Unigene002985…	-	g.Unigene012494|g.Unigene000512|g.Unigene003919|g.Unigene007051|g.Unigene003343|g.Unigene002002|g.Unigene004720|g.Unigene001063|g.Unigene002804|g.Unigene000064|g.Unigene010715|g.Unigene001415|g.Unigene000959|g.Unigene006705|g.Unigene000964|g.Unigene000797|g.Unigene008072|g.Unigene006696|g.Unigene005799|g.Unigene002963|g.Unigene001841|g.Unigene007906|g.Unigene007715|g.Unigene005125|g.Unigene002985…	-
ko04112	Cell cycle - Caulobacter	1	t.Unigene005013	-	g.Unigene005013	-
ko00770	Pantothenate and CoA biosynthesis	3	t.Unigene005986|t.Unigene003994|t.Unigene002186	-	g.Unigene005986|g.Unigene003994|g.Unigene002186	-
ko05143	African trypanosomiasis	15	t.Unigene000349|t.Unigene001179|t.Unigene008701|t.Unigene007473|t.Unigene009967|t.Unigene002657|t.Unigene003881|t.Unigene001529|t.Unigene000591|t.Unigene012606|t.Unigene003207|t.Unigene005429|t.Unigene003690|t.Unigene004282|t.Unigene005910	-	g.Unigene000349|g.Unigene001179|g.Unigene008701|g.Unigene007473|g.Unigene009967|g.Unigene002657|g.Unigene003881|g.Unigene001529|g.Unigene000591|g.Unigene012606|g.Unigene003207|g.Unigene005429|g.Unigene003690|g.Unigene004282|g.Unigene005910	-
ko04730	Long-term depression	42	t.Unigene000355|t.Unigene000349|t.Unigene002002|t.Unigene001472|t.Unigene002985|t.Unigene001367|t.Unigene001314|t.Unigene001179|t.Unigene003991|t.Unigene006105|t.Unigene003361|t.Unigene008701|t.Unigene000958|t.Unigene004358|t.Unigene007413|t.Unigene005344|t.Unigene005973|t.Unigene000192|t.Unigene002428|t.Unigene003881|t.Unigene001529|t.Unigene002345|t.Unigene008452|t.Unigene005184|t.Unigene003505…	-	g.Unigene000355|g.Unigene000349|g.Unigene002002|g.Unigene001472|g.Unigene002985|g.Unigene001367|g.Unigene001314|g.Unigene001179|g.Unigene003991|g.Unigene006105|g.Unigene003361|g.Unigene008701|g.Unigene000958|g.Unigene004358|g.Unigene007413|g.Unigene005344|g.Unigene005973|g.Unigene000192|g.Unigene002428|g.Unigene003881|g.Unigene001529|g.Unigene002345|g.Unigene008452|g.Unigene005184|g.Unigene003505…	-
ko00780	Biotin metabolism	4	t.Unigene004270|t.Unigene004213|t.Unigene002158|t.Unigene003317	-	g.Unigene004270|g.Unigene004213|g.Unigene002158|g.Unigene003317	-
ko04740	Olfactory transduction	11	t.Unigene009810|t.Unigene003122|t.Unigene006133|t.Unigene002248|t.Unigene006973|t.Unigene008360|t.Unigene004305|t.Unigene002251|t.Unigene004311|t.Unigene011118|t.Unigene005534	-	g.Unigene009810|g.Unigene003122|g.Unigene006133|g.Unigene002248|g.Unigene006973|g.Unigene008360|g.Unigene004305|g.Unigene002251|g.Unigene004311|g.Unigene011118|g.Unigene005534	-
ko05214	Glioma	48	t.Unigene009810|t.Unigene002002|t.Unigene003122|t.Unigene006133|t.Unigene002963|t.Unigene007906|t.Unigene002985|t.Unigene005527|t.Unigene001367|t.Unigene001179|t.Unigene002293|t.Unigene002248|t.Unigene002794|t.Unigene005801|t.Unigene008701|t.Unigene006426|t.Unigene004383|t.Unigene007666|t.Unigene005320|t.Unigene005973|t.Unigene000358|t.Unigene005222|t.Unigene000318|t.Unigene010925|t.Unigene008452…	-	g.Unigene009810|g.Unigene002002|g.Unigene003122|g.Unigene006133|g.Unigene002963|g.Unigene007906|g.Unigene002985|g.Unigene005527|g.Unigene001367|g.Unigene001179|g.Unigene002293|g.Unigene002248|g.Unigene002794|g.Unigene005801|g.Unigene008701|g.Unigene006426|g.Unigene004383|g.Unigene007666|g.Unigene005320|g.Unigene005973|g.Unigene000358|g.Unigene005222|g.Unigene000318|g.Unigene010925|g.Unigene008452…	-
ko00620	Pyruvate metabolism	20	t.Unigene002100|t.Unigene003434|t.Unigene003078|t.Unigene004766|t.Unigene009169|t.Unigene003725|t.Unigene000695|t.Unigene008289|t.Unigene007890|t.Unigene006008|t.Unigene008585|t.Unigene007526|t.Unigene004560|t.Unigene002577|t.Unigene008827|t.Unigene008859|t.Unigene000562|t.Unigene001994|t.Unigene005608|t.Unigene008573	-	g.Unigene002100|g.Unigene003434|g.Unigene003078|g.Unigene004766|g.Unigene009169|g.Unigene003725|g.Unigene000695|g.Unigene008289|g.Unigene007890|g.Unigene006008|g.Unigene008585|g.Unigene007526|g.Unigene004560|g.Unigene002577|g.Unigene008827|g.Unigene008859|g.Unigene000562|g.Unigene001994|g.Unigene005608|g.Unigene008573	-
ko04130	SNARE interactions in vesicular transport	12	t.Unigene006789|t.Unigene006060|t.Unigene005317|t.Unigene003580|t.Unigene003843|t.Unigene013240|t.Unigene006136|t.Unigene005947|t.Unigene009314|t.Unigene009486|t.Unigene004540|t.Unigene003416	-	g.Unigene006789|g.Unigene006060|g.Unigene005317|g.Unigene003580|g.Unigene003843|g.Unigene013240|g.Unigene006136|g.Unigene005947|g.Unigene009314|g.Unigene009486|g.Unigene004540|g.Unigene003416	-
ko04120	Ubiquitin mediated proteolysis	118	t.Unigene012494|t.Unigene004508|t.Unigene001415|t.Unigene004450|t.Unigene009151|t.Unigene008898|t.Unigene006696|t.Unigene001363|t.Unigene003187|t.Unigene007656|t.Unigene007715|t.Unigene008613|t.Unigene002817|t.Unigene008433|t.Unigene007677|t.Unigene003716|t.Unigene000010|t.Unigene005538|t.Unigene007392|t.Unigene001652|t.Unigene006802|t.Unigene002791|t.Unigene004231|t.Unigene008102|t.Unigene000992…	-	g.Unigene012494|g.Unigene004508|g.Unigene001415|g.Unigene004450|g.Unigene009151|g.Unigene008898|g.Unigene006696|g.Unigene001363|g.Unigene003187|g.Unigene007656|g.Unigene007715|g.Unigene008613|g.Unigene002817|g.Unigene008433|g.Unigene007677|g.Unigene003716|g.Unigene000010|g.Unigene005538|g.Unigene007392|g.Unigene001652|g.Unigene006802|g.Unigene002791|g.Unigene004231|g.Unigene008102|g.Unigene000992…	-
ko00930	Caprolactam degradation	1	t.Unigene004372	-	g.Unigene004372	-
ko01100	Metabolic pathways	474	t.Unigene006212|t.Unigene000349|t.Unigene006747|t.Unigene003337|t.Unigene003010|t.Unigene005537|t.Unigene003584|t.Unigene005974|t.Unigene000933|t.Unigene001700|t.Unigene007593|t.Unigene001394|t.Unigene002085|t.Unigene008172|t.Unigene002113|t.Unigene002762|t.Unigene004589|t.Unigene011645|t.Unigene002947|t.Unigene005629|t.Unigene002010|t.Unigene012051|t.Unigene005986|t.Unigene011406|t.Unigene003730…	-	g.Unigene006212|g.Unigene000349|g.Unigene006747|g.Unigene003337|g.Unigene003010|g.Unigene005537|g.Unigene003584|g.Unigene005974|g.Unigene000933|g.Unigene001700|g.Unigene007593|g.Unigene001394|g.Unigene002085|g.Unigene008172|g.Unigene002113|g.Unigene002762|g.Unigene004589|g.Unigene011645|g.Unigene002947|g.Unigene005629|g.Unigene002010|g.Unigene012051|g.Unigene005986|g.Unigene011406|g.Unigene003730…	-
ko04145	Phagosome	104	t.Unigene004496|t.Unigene003126|t.Unigene002231|t.Unigene002732|t.Unigene000312|t.Unigene005518|t.Unigene003997|t.Unigene006381|t.Unigene005830|t.Unigene006904|t.Unigene008823|t.Unigene001156|t.Unigene006369|t.Unigene001043|t.Unigene005125|t.Unigene001711|t.Unigene004733|t.Unigene000714|t.Unigene003622|t.Unigene003791|t.Unigene002044|t.Unigene005188|t.Unigene004874|t.Unigene002602|t.Unigene002272…	-	g.Unigene004496|g.Unigene003126|g.Unigene002231|g.Unigene002732|g.Unigene000312|g.Unigene005518|g.Unigene003997|g.Unigene006381|g.Unigene005830|g.Unigene006904|g.Unigene008823|g.Unigene001156|g.Unigene006369|g.Unigene001043|g.Unigene005125|g.Unigene001711|g.Unigene004733|g.Unigene000714|g.Unigene003622|g.Unigene003791|g.Unigene002044|g.Unigene005188|g.Unigene004874|g.Unigene002602|g.Unigene002272…	-
ko05014	Amyotrophic lateral sclerosis (ALS)	17	t.Unigene003146|t.Unigene003602|t.Unigene009030|t.Unigene003192|t.Unigene002709|t.Unigene010243|t.Unigene005150|t.Unigene003920|t.Unigene004671|t.Unigene007556|t.Unigene006903|t.Unigene003035|t.Unigene007064|t.Unigene011942|t.Unigene004355|t.Unigene002768|t.Unigene005409	-	g.Unigene003146|g.Unigene003602|g.Unigene009030|g.Unigene003192|g.Unigene002709|g.Unigene010243|g.Unigene005150|g.Unigene003920|g.Unigene004671|g.Unigene007556|g.Unigene006903|g.Unigene003035|g.Unigene007064|g.Unigene011942|g.Unigene004355|g.Unigene002768|g.Unigene005409	-
ko00860	Porphyrin and chlorophyll metabolism	19	t.Unigene004650|t.Unigene004457|t.Unigene006144|t.Unigene004961|t.Unigene006172|t.Unigene007374|t.Unigene004474|t.Unigene007486|t.Unigene004015|t.Unigene008005|t.Unigene002384|t.Unigene006322|t.Unigene005377|t.Unigene004820|t.Unigene006566|t.Unigene004832|t.Unigene007157|t.Unigene005519|t.Unigene007049	-	g.Unigene004650|g.Unigene004457|g.Unigene006144|g.Unigene004961|g.Unigene006172|g.Unigene007374|g.Unigene004474|g.Unigene007486|g.Unigene004015|g.Unigene008005|g.Unigene002384|g.Unigene006322|g.Unigene005377|g.Unigene004820|g.Unigene006566|g.Unigene004832|g.Unigene007157|g.Unigene005519|g.Unigene007049	-
ko04950	Maturity onset diabetes of the young	3	t.Unigene006390|t.Unigene006758|t.Unigene003027	-	g.Unigene006390|g.Unigene006758|g.Unigene003027	-
ko04080	Neuroactive ligand-receptor interaction	27	t.Unigene007980|t.Unigene005208|t.Unigene003876|t.Unigene004204|t.Unigene000856|t.Unigene002118|t.Unigene012349|t.Unigene003777|t.Unigene002019|t.Unigene002761|t.Unigene006025|t.Unigene004442|t.Unigene003543|t.Unigene003494|t.Unigene004023|t.Unigene006177|t.Unigene004113|t.Unigene005726|t.Unigene003545|t.Unigene005678|t.Unigene010573|t.Unigene004154|t.Unigene006574|t.Unigene000204|t.Unigene004641…	-	g.Unigene007980|g.Unigene005208|g.Unigene003876|g.Unigene004204|g.Unigene000856|g.Unigene002118|g.Unigene012349|g.Unigene003777|g.Unigene002019|g.Unigene002761|g.Unigene006025|g.Unigene004442|g.Unigene003543|g.Unigene003494|g.Unigene004023|g.Unigene006177|g.Unigene004113|g.Unigene005726|g.Unigene003545|g.Unigene005678|g.Unigene010573|g.Unigene004154|g.Unigene006574|g.Unigene000204|g.Unigene004641…	-
ko00510	N-Glycan biosynthesis	13	t.Unigene001735|t.Unigene001333|t.Unigene002224|t.Unigene001633|t.Unigene000822|t.Unigene005044|t.Unigene004190|t.Unigene001653|t.Unigene002031|t.Unigene005665|t.Unigene000490|t.Unigene001624|t.Unigene005087	-	g.Unigene001735|g.Unigene001333|g.Unigene002224|g.Unigene001633|g.Unigene000822|g.Unigene005044|g.Unigene004190|g.Unigene001653|g.Unigene002031|g.Unigene005665|g.Unigene000490|g.Unigene001624|g.Unigene005087	-
ko05140	Leishmaniasis	56	t.Unigene000512|t.Unigene003919|t.Unigene000312|t.Unigene001415|t.Unigene000959|t.Unigene005125|t.Unigene001711|t.Unigene001367|t.Unigene004838|t.Unigene000498|t.Unigene003888|t.Unigene005188|t.Unigene004319|t.Unigene000579|t.Unigene006739|t.Unigene009030|t.Unigene000468|t.Unigene001648|t.Unigene000535|t.Unigene003806|t.Unigene009967|t.Unigene001559|t.Unigene002555|t.Unigene005264|t.Unigene005636…	-	g.Unigene000512|g.Unigene003919|g.Unigene000312|g.Unigene001415|g.Unigene000959|g.Unigene005125|g.Unigene001711|g.Unigene001367|g.Unigene004838|g.Unigene000498|g.Unigene003888|g.Unigene005188|g.Unigene004319|g.Unigene000579|g.Unigene006739|g.Unigene009030|g.Unigene000468|g.Unigene001648|g.Unigene000535|g.Unigene003806|g.Unigene009967|g.Unigene001559|g.Unigene002555|g.Unigene005264|g.Unigene005636…	-
ko04350	TGF-beta signaling pathway	37	t.Unigene000330|t.Unigene001367|t.Unigene008613|t.Unigene012045|t.Unigene001676|t.Unigene001734|t.Unigene008619|t.Unigene000750|t.Unigene004358|t.Unigene000348|t.Unigene008657|t.Unigene011277|t.Unigene002016|t.Unigene005805|t.Unigene002952|t.Unigene003847|t.Unigene000514|t.Unigene003511|t.Unigene002827|t.Unigene003948|t.Unigene007016|t.Unigene006986|t.Unigene001995|t.Unigene004637|t.Unigene007870…	-	g.Unigene000330|g.Unigene001367|g.Unigene008613|g.Unigene012045|g.Unigene001676|g.Unigene001734|g.Unigene008619|g.Unigene000750|g.Unigene004358|g.Unigene000348|g.Unigene008657|g.Unigene011277|g.Unigene002016|g.Unigene005805|g.Unigene002952|g.Unigene003847|g.Unigene000514|g.Unigene003511|g.Unigene002827|g.Unigene003948|g.Unigene007016|g.Unigene006986|g.Unigene001995|g.Unigene004637|g.Unigene007870…	-
ko00960	Tropane, piperidine and pyridine alkaloid biosynthesis	1	t.Unigene000885	-	g.Unigene000885	-
ko00730	Thiamine metabolism	1	t.Unigene002765	-	g.Unigene002765	-
ko00830	Retinol metabolism	3	t.Unigene004015|t.Unigene005766|t.Unigene006606	-	g.Unigene004015|g.Unigene005766|g.Unigene006606	-
ko00604	Glycosphingolipid biosynthesis - ganglio series	2	t.Unigene007225|t.Unigene002449	-	g.Unigene007225|g.Unigene002449	-
ko00030	Pentose phosphate pathway	22	t.Unigene002762|t.Unigene010256|t.Unigene004547|t.Unigene007380|t.Unigene006560|t.Unigene004655|t.Unigene006332|t.Unigene004772|t.Unigene009681|t.Unigene006342|t.Unigene005858|t.Unigene001920|t.Unigene002873|t.Unigene002749|t.Unigene003533|t.Unigene002897|t.Unigene004345|t.Unigene002671|t.Unigene007126|t.Unigene007150|t.Unigene008674|t.Unigene002393	-	g.Unigene002762|g.Unigene010256|g.Unigene004547|g.Unigene007380|g.Unigene006560|g.Unigene004655|g.Unigene006332|g.Unigene004772|g.Unigene009681|g.Unigene006342|g.Unigene005858|g.Unigene001920|g.Unigene002873|g.Unigene002749|g.Unigene003533|g.Unigene002897|g.Unigene004345|g.Unigene002671|g.Unigene007126|g.Unigene007150|g.Unigene008674|g.Unigene002393	-
ko04621	NOD-like receptor signaling pathway	31	t.Unigene003919|t.Unigene010715|t.Unigene001415|t.Unigene001367|t.Unigene008563|t.Unigene004838|t.Unigene002551|t.Unigene003602|t.Unigene001612|t.Unigene009030|t.Unigene001500|t.Unigene000535|t.Unigene006888|t.Unigene001559|t.Unigene005636|t.Unigene003607|t.Unigene000898|t.Unigene004574|t.Unigene001077|t.Unigene004708|t.Unigene007556|t.Unigene007519|t.Unigene000725|t.Unigene001995|t.Unigene004233…	-	g.Unigene003919|g.Unigene010715|g.Unigene001415|g.Unigene001367|g.Unigene008563|g.Unigene004838|g.Unigene002551|g.Unigene003602|g.Unigene001612|g.Unigene009030|g.Unigene001500|g.Unigene000535|g.Unigene006888|g.Unigene001559|g.Unigene005636|g.Unigene003607|g.Unigene000898|g.Unigene004574|g.Unigene001077|g.Unigene004708|g.Unigene007556|g.Unigene007519|g.Unigene000725|g.Unigene001995|g.Unigene004233…	-
ko03430	Mismatch repair	6	t.Unigene000816|t.Unigene000447|t.Unigene005736|t.Unigene000824|t.Unigene003927|t.Unigene002676	-	g.Unigene000816|g.Unigene000447|g.Unigene005736|g.Unigene000824|g.Unigene003927|g.Unigene002676	-
ko00500	Starch and sucrose metabolism	22	t.Unigene000933|t.Unigene001340|t.Unigene010850|t.Unigene003663|t.Unigene000858|t.Unigene004954|t.Unigene005858|t.Unigene002861|t.Unigene006812|t.Unigene002403|t.Unigene006069|t.Unigene001989|t.Unigene005685|t.Unigene004015|t.Unigene007126|t.Unigene001860|t.Unigene007727|t.Unigene000775|t.Unigene004964|t.Unigene006393|t.Unigene008674|t.Unigene006966	-	g.Unigene000933|g.Unigene001340|g.Unigene010850|g.Unigene003663|g.Unigene000858|g.Unigene004954|g.Unigene005858|g.Unigene002861|g.Unigene006812|g.Unigene002403|g.Unigene006069|g.Unigene001989|g.Unigene005685|g.Unigene004015|g.Unigene007126|g.Unigene001860|g.Unigene007727|g.Unigene000775|g.Unigene004964|g.Unigene006393|g.Unigene008674|g.Unigene006966	-
ko00430	Taurine and hypotaurine metabolism	2	t.Unigene007263|t.Unigene005076	-	g.Unigene007263|g.Unigene005076	-
ko05160	Hepatitis C	99	t.Unigene000512|t.Unigene003919|t.Unigene002002|t.Unigene001415|t.Unigene000959|t.Unigene005217|t.Unigene006696|t.Unigene002963|t.Unigene007906|t.Unigene002985|t.Unigene005527|t.Unigene001367|t.Unigene007457|t.Unigene000498|t.Unigene006223|t.Unigene006340|t.Unigene008070|t.Unigene000579|t.Unigene002791|t.Unigene007629|t.Unigene002794|t.Unigene009030|t.Unigene008902|t.Unigene002359|t.Unigene003812…	-	g.Unigene000512|g.Unigene003919|g.Unigene002002|g.Unigene001415|g.Unigene000959|g.Unigene005217|g.Unigene006696|g.Unigene002963|g.Unigene007906|g.Unigene002985|g.Unigene005527|g.Unigene001367|g.Unigene007457|g.Unigene000498|g.Unigene006223|g.Unigene006340|g.Unigene008070|g.Unigene000579|g.Unigene002791|g.Unigene007629|g.Unigene002794|g.Unigene009030|g.Unigene008902|g.Unigene002359|g.Unigene003812…	-
ko00350	Tyrosine metabolism	3	t.Unigene005468|t.Unigene005276|t.Unigene000885	-	g.Unigene005468|g.Unigene005276|g.Unigene000885	-
ko04626	Plant-pathogen interaction	16	t.Unigene010715|t.Unigene002113|t.Unigene003122|t.Unigene008563|t.Unigene001612|t.Unigene001500|t.Unigene006888|t.Unigene008231|t.Unigene006973|t.Unigene007519|t.Unigene004915|t.Unigene008360|t.Unigene006248|t.Unigene006319|t.Unigene002571|t.Unigene002143	-	g.Unigene010715|g.Unigene002113|g.Unigene003122|g.Unigene008563|g.Unigene001612|g.Unigene001500|g.Unigene006888|g.Unigene008231|g.Unigene006973|g.Unigene007519|g.Unigene004915|g.Unigene008360|g.Unigene006248|g.Unigene006319|g.Unigene002571|g.Unigene002143	-
ko03320	PPAR signaling pathway	44	t.Unigene001493|t.Unigene002113|t.Unigene001279|t.Unigene001760|t.Unigene007452|t.Unigene009829|t.Unigene005614|t.Unigene007457|t.Unigene012036|t.Unigene002739|t.Unigene002444|t.Unigene002767|t.Unigene008041|t.Unigene001094|t.Unigene003812|t.Unigene004121|t.Unigene003769|t.Unigene003006|t.Unigene012913|t.Unigene002559|t.Unigene004337|t.Unigene004535|t.Unigene001546|t.Unigene002490|t.Unigene001582…	-	g.Unigene001493|g.Unigene002113|g.Unigene001279|g.Unigene001760|g.Unigene007452|g.Unigene009829|g.Unigene005614|g.Unigene007457|g.Unigene012036|g.Unigene002739|g.Unigene002444|g.Unigene002767|g.Unigene008041|g.Unigene001094|g.Unigene003812|g.Unigene004121|g.Unigene003769|g.Unigene003006|g.Unigene012913|g.Unigene002559|g.Unigene004337|g.Unigene004535|g.Unigene001546|g.Unigene002490|g.Unigene001582…	-
ko00900	Terpenoid backbone biosynthesis	3	t.Unigene011645|t.Unigene003264|t.Unigene013508	-	g.Unigene011645|g.Unigene003264|g.Unigene013508	-
ko04540	Gap junction	62	t.Unigene000355|t.Unigene000349|t.Unigene003997|t.Unigene005830|t.Unigene007906|t.Unigene005527|t.Unigene001367|t.Unigene003622|t.Unigene001314|t.Unigene001179|t.Unigene004874|t.Unigene004019|t.Unigene008701|t.Unigene002317|t.Unigene000958|t.Unigene008671|t.Unigene005973|t.Unigene007918|t.Unigene000192|t.Unigene002428|t.Unigene003881|t.Unigene012673|t.Unigene003788|t.Unigene001529|t.Unigene005222…	-	g.Unigene000355|g.Unigene000349|g.Unigene003997|g.Unigene005830|g.Unigene007906|g.Unigene005527|g.Unigene001367|g.Unigene003622|g.Unigene001314|g.Unigene001179|g.Unigene004874|g.Unigene004019|g.Unigene008701|g.Unigene002317|g.Unigene000958|g.Unigene008671|g.Unigene005973|g.Unigene007918|g.Unigene000192|g.Unigene002428|g.Unigene003881|g.Unigene012673|g.Unigene003788|g.Unigene001529|g.Unigene005222…	-
ko05412	Arrhythmogenic right ventricular cardiomyopathy (ARVC)	37	t.Unigene006381|t.Unigene006904|t.Unigene012659|t.Unigene006369|t.Unigene005125|t.Unigene004592|t.Unigene003629|t.Unigene006417|t.Unigene005032|t.Unigene010388|t.Unigene005069|t.Unigene000049|t.Unigene009946|t.Unigene005819|t.Unigene010667|t.Unigene003142|t.Unigene007540|t.Unigene001829|t.Unigene006391|t.Unigene008233|t.Unigene000977|t.Unigene003414|t.Unigene009698|t.Unigene005315|t.Unigene007161…	-	g.Unigene006381|g.Unigene006904|g.Unigene012659|g.Unigene006369|g.Unigene005125|g.Unigene004592|g.Unigene003629|g.Unigene006417|g.Unigene005032|g.Unigene010388|g.Unigene005069|g.Unigene000049|g.Unigene009946|g.Unigene005819|g.Unigene010667|g.Unigene003142|g.Unigene007540|g.Unigene001829|g.Unigene006391|g.Unigene008233|g.Unigene000977|g.Unigene003414|g.Unigene009698|g.Unigene005315|g.Unigene007161…	-
ko05323	Rheumatoid arthritis	30	t.Unigene001156|t.Unigene001043|t.Unigene006168|t.Unigene004319|t.Unigene002272|t.Unigene006739|t.Unigene003251|t.Unigene009330|t.Unigene009967|t.Unigene005264|t.Unigene006354|t.Unigene006270|t.Unigene005106|t.Unigene003177|t.Unigene006460|t.Unigene007934|t.Unigene001349|t.Unigene005714|t.Unigene005372|t.Unigene004459|t.Unigene003207|t.Unigene009339|t.Unigene007817|t.Unigene001458|t.Unigene005429…	-	g.Unigene001156|g.Unigene001043|g.Unigene006168|g.Unigene004319|g.Unigene002272|g.Unigene006739|g.Unigene003251|g.Unigene009330|g.Unigene009967|g.Unigene005264|g.Unigene006354|g.Unigene006270|g.Unigene005106|g.Unigene003177|g.Unigene006460|g.Unigene007934|g.Unigene001349|g.Unigene005714|g.Unigene005372|g.Unigene004459|g.Unigene003207|g.Unigene009339|g.Unigene007817|g.Unigene001458|g.Unigene005429…	-
ko04978	Mineral absorption	39	t.Unigene004650|t.Unigene002877|t.Unigene004362|t.Unigene008879|t.Unigene011934|t.Unigene001155|t.Unigene004457|t.Unigene006982|t.Unigene004713|t.Unigene006144|t.Unigene004961|t.Unigene006172|t.Unigene001284|t.Unigene005998|t.Unigene002631|t.Unigene011365|t.Unigene005794|t.Unigene005048|t.Unigene011263|t.Unigene000618|t.Unigene007917|t.Unigene003083|t.Unigene003042|t.Unigene004620|t.Unigene002725…	-	g.Unigene004650|g.Unigene002877|g.Unigene004362|g.Unigene008879|g.Unigene011934|g.Unigene001155|g.Unigene004457|g.Unigene006982|g.Unigene004713|g.Unigene006144|g.Unigene004961|g.Unigene006172|g.Unigene001284|g.Unigene005998|g.Unigene002631|g.Unigene011365|g.Unigene005794|g.Unigene005048|g.Unigene011263|g.Unigene000618|g.Unigene007917|g.Unigene003083|g.Unigene003042|g.Unigene004620|g.Unigene002725…	-
ko00910	Nitrogen metabolism	15	t.Unigene003584|t.Unigene004197|t.Unigene002502|t.Unigene002899|t.Unigene003502|t.Unigene004801|t.Unigene003485|t.Unigene002489|t.Unigene003212|t.Unigene003470|t.Unigene001726|t.Unigene001932|t.Unigene001948|t.Unigene004338|t.Unigene006401	-	g.Unigene003584|g.Unigene004197|g.Unigene002502|g.Unigene002899|g.Unigene003502|g.Unigene004801|g.Unigene003485|g.Unigene002489|g.Unigene003212|g.Unigene003470|g.Unigene001726|g.Unigene001932|g.Unigene001948|g.Unigene004338|g.Unigene006401	-
ko04973	Carbohydrate digestion and absorption	32	t.Unigene008879|t.Unigene001340|t.Unigene002963|t.Unigene011934|t.Unigene004182|t.Unigene003663|t.Unigene006982|t.Unigene002794|t.Unigene005998|t.Unigene002631|t.Unigene006426|t.Unigene011365|t.Unigene005320|t.Unigene003943|t.Unigene005048|t.Unigene011263|t.Unigene007917|t.Unigene003083|t.Unigene010925|t.Unigene000775|t.Unigene007985|t.Unigene008190|t.Unigene010352|t.Unigene004792|t.Unigene009009…	-	g.Unigene008879|g.Unigene001340|g.Unigene002963|g.Unigene011934|g.Unigene004182|g.Unigene003663|g.Unigene006982|g.Unigene002794|g.Unigene005998|g.Unigene002631|g.Unigene006426|g.Unigene011365|g.Unigene005320|g.Unigene003943|g.Unigene005048|g.Unigene011263|g.Unigene007917|g.Unigene003083|g.Unigene010925|g.Unigene000775|g.Unigene007985|g.Unigene008190|g.Unigene010352|g.Unigene004792|g.Unigene009009…	-
ko04972	Pancreatic secretion	67	t.Unigene000355|t.Unigene002189|t.Unigene000349|t.Unigene008879|t.Unigene008521|t.Unigene011934|t.Unigene001314|t.Unigene001179|t.Unigene006982|t.Unigene008619|t.Unigene005998|t.Unigene003523|t.Unigene009184|t.Unigene002631|t.Unigene008701|t.Unigene000958|t.Unigene000920|t.Unigene010243|t.Unigene002257|t.Unigene011277|t.Unigene000192|t.Unigene003096|t.Unigene005048|t.Unigene003881|t.Unigene006716…	-	g.Unigene000355|g.Unigene002189|g.Unigene000349|g.Unigene008879|g.Unigene008521|g.Unigene011934|g.Unigene001314|g.Unigene001179|g.Unigene006982|g.Unigene008619|g.Unigene005998|g.Unigene003523|g.Unigene009184|g.Unigene002631|g.Unigene008701|g.Unigene000958|g.Unigene000920|g.Unigene010243|g.Unigene002257|g.Unigene011277|g.Unigene000192|g.Unigene003096|g.Unigene005048|g.Unigene003881|g.Unigene006716…	-
ko02010	ABC transporters	25	t.Unigene000843|t.Unigene010505|t.Unigene001856|t.Unigene003115|t.Unigene000391|t.Unigene000050|t.Unigene000093|t.Unigene005978|t.Unigene006467|t.Unigene007112|t.Unigene000913|t.Unigene000689|t.Unigene000288|t.Unigene000508|t.Unigene002352|t.Unigene002316|t.Unigene008423|t.Unigene001873|t.Unigene004677|t.Unigene000419|t.Unigene000500|t.Unigene000238|t.Unigene001712|t.Unigene001755|t.Unigene001162	-	g.Unigene000843|g.Unigene010505|g.Unigene001856|g.Unigene003115|g.Unigene000391|g.Unigene000050|g.Unigene000093|g.Unigene005978|g.Unigene006467|g.Unigene007112|g.Unigene000913|g.Unigene000689|g.Unigene000288|g.Unigene000508|g.Unigene002352|g.Unigene002316|g.Unigene008423|g.Unigene001873|g.Unigene004677|g.Unigene000419|g.Unigene000500|g.Unigene000238|g.Unigene001712|g.Unigene001755|g.Unigene001162	-
ko05131	Shigellosis	62	t.Unigene003919|t.Unigene006400|t.Unigene006381|t.Unigene006904|t.Unigene003905|t.Unigene006369|t.Unigene011588|t.Unigene000330|t.Unigene005125|t.Unigene001367|t.Unigene003636|t.Unigene006990|t.Unigene004296|t.Unigene001676|t.Unigene008834|t.Unigene000750|t.Unigene007358|t.Unigene009030|t.Unigene010388|t.Unigene005069|t.Unigene005451|t.Unigene006658|t.Unigene001297|t.Unigene000535|t.Unigene005819…	-	g.Unigene003919|g.Unigene006400|g.Unigene006381|g.Unigene006904|g.Unigene003905|g.Unigene006369|g.Unigene011588|g.Unigene000330|g.Unigene005125|g.Unigene001367|g.Unigene003636|g.Unigene006990|g.Unigene004296|g.Unigene001676|g.Unigene008834|g.Unigene000750|g.Unigene007358|g.Unigene009030|g.Unigene010388|g.Unigene005069|g.Unigene005451|g.Unigene006658|g.Unigene001297|g.Unigene000535|g.Unigene005819…	-
ko04530	Tight junction	142	t.Unigene008346|t.Unigene006381|t.Unigene006904|t.Unigene012659|t.Unigene005890|t.Unigene000731|t.Unigene005217|t.Unigene006369|t.Unigene000181|t.Unigene007379|t.Unigene005820|t.Unigene002339|t.Unigene001071|t.Unigene001179|t.Unigene000267|t.Unigene002293|t.Unigene005032|t.Unigene000072|t.Unigene000184|t.Unigene003458|t.Unigene006018|t.Unigene000614|t.Unigene005584|t.Unigene002414|t.Unigene004068…	-	g.Unigene008346|g.Unigene006381|g.Unigene006904|g.Unigene012659|g.Unigene005890|g.Unigene000731|g.Unigene005217|g.Unigene006369|g.Unigene000181|g.Unigene007379|g.Unigene005820|g.Unigene002339|g.Unigene001071|g.Unigene001179|g.Unigene000267|g.Unigene002293|g.Unigene005032|g.Unigene000072|g.Unigene000184|g.Unigene003458|g.Unigene006018|g.Unigene000614|g.Unigene005584|g.Unigene002414|g.Unigene004068…	-
ko05218	Melanoma	36	t.Unigene003343|t.Unigene002002|t.Unigene002963|t.Unigene002985|t.Unigene001367|t.Unigene007149|t.Unigene002293|t.Unigene002794|t.Unigene005801|t.Unigene004019|t.Unigene006426|t.Unigene004383|t.Unigene007666|t.Unigene005320|t.Unigene004765|t.Unigene005973|t.Unigene010925|t.Unigene008452|t.Unigene005184|t.Unigene005400|t.Unigene004671|t.Unigene008231|t.Unigene009596|t.Unigene000706|t.Unigene001995…	-	g.Unigene003343|g.Unigene002002|g.Unigene002963|g.Unigene002985|g.Unigene001367|g.Unigene007149|g.Unigene002293|g.Unigene002794|g.Unigene005801|g.Unigene004019|g.Unigene006426|g.Unigene004383|g.Unigene007666|g.Unigene005320|g.Unigene004765|g.Unigene005973|g.Unigene010925|g.Unigene008452|g.Unigene005184|g.Unigene005400|g.Unigene004671|g.Unigene008231|g.Unigene009596|g.Unigene000706|g.Unigene001995…	-
ko01040	Biosynthesis of unsaturated fatty acids	10	t.Unigene001279|t.Unigene001760|t.Unigene002559|t.Unigene001546|t.Unigene004135|t.Unigene008857|t.Unigene007352|t.Unigene001278|t.Unigene001237|t.Unigene001266	-	g.Unigene001279|g.Unigene001760|g.Unigene002559|g.Unigene001546|g.Unigene004135|g.Unigene008857|g.Unigene007352|g.Unigene001278|g.Unigene001237|g.Unigene001266	-
ko00720	Carbon fixation pathways in prokaryotes	8	t.Unigene005629|t.Unigene000695|t.Unigene003108|t.Unigene001419|t.Unigene000562|t.Unigene001994|t.Unigene000546|t.Unigene009539	-	g.Unigene005629|g.Unigene000695|g.Unigene003108|g.Unigene001419|g.Unigene000562|g.Unigene001994|g.Unigene000546|g.Unigene009539	-
ko04070	Phosphatidylinositol signaling system	68	t.Unigene000355|t.Unigene000349|t.Unigene005974|t.Unigene003122|t.Unigene012051|t.Unigene003730|t.Unigene001560|t.Unigene002963|t.Unigene001923|t.Unigene001314|t.Unigene001179|t.Unigene002293|t.Unigene004993|t.Unigene003288|t.Unigene005494|t.Unigene004502|t.Unigene002794|t.Unigene005801|t.Unigene003639|t.Unigene001748|t.Unigene003457|t.Unigene005201|t.Unigene000076|t.Unigene008701|t.Unigene006426…	-	g.Unigene000355|g.Unigene000349|g.Unigene005974|g.Unigene003122|g.Unigene012051|g.Unigene003730|g.Unigene001560|g.Unigene002963|g.Unigene001923|g.Unigene001314|g.Unigene001179|g.Unigene002293|g.Unigene004993|g.Unigene003288|g.Unigene005494|g.Unigene004502|g.Unigene002794|g.Unigene005801|g.Unigene003639|g.Unigene001748|g.Unigene003457|g.Unigene005201|g.Unigene000076|g.Unigene008701|g.Unigene006426…	-
ko00750	Vitamin B6 metabolism	5	t.Unigene010140|t.Unigene001200|t.Unigene004814|t.Unigene002071|t.Unigene001154	-	g.Unigene010140|g.Unigene001200|g.Unigene004814|g.Unigene002071|g.Unigene001154	-
ko04662	B cell receptor signaling pathway	68	t.Unigene003919|t.Unigene002389|t.Unigene000736|t.Unigene005001|t.Unigene002963|t.Unigene007906|t.Unigene003604|t.Unigene005527|t.Unigene001367|t.Unigene003888|t.Unigene005205|t.Unigene003255|t.Unigene004319|t.Unigene005137|t.Unigene003547|t.Unigene006105|t.Unigene002794|t.Unigene003361|t.Unigene006426|t.Unigene002338|t.Unigene005620|t.Unigene008682|t.Unigene000535|t.Unigene005320|t.Unigene005105…	-	g.Unigene003919|g.Unigene002389|g.Unigene000736|g.Unigene005001|g.Unigene002963|g.Unigene007906|g.Unigene003604|g.Unigene005527|g.Unigene001367|g.Unigene003888|g.Unigene005205|g.Unigene003255|g.Unigene004319|g.Unigene005137|g.Unigene003547|g.Unigene006105|g.Unigene002794|g.Unigene003361|g.Unigene006426|g.Unigene002338|g.Unigene005620|g.Unigene008682|g.Unigene000535|g.Unigene005320|g.Unigene005105…	-
ko00071	Fatty acid metabolism	34	t.Unigene001493|t.Unigene001279|t.Unigene001760|t.Unigene007452|t.Unigene005614|t.Unigene002100|t.Unigene012036|t.Unigene001094|t.Unigene004121|t.Unigene003769|t.Unigene002559|t.Unigene004337|t.Unigene001546|t.Unigene002490|t.Unigene001210|t.Unigene006823|t.Unigene001582|t.Unigene007576|t.Unigene002156|t.Unigene003800|t.Unigene004226|t.Unigene003826|t.Unigene001278|t.Unigene002577|t.Unigene008086…	-	g.Unigene001493|g.Unigene001279|g.Unigene001760|g.Unigene007452|g.Unigene005614|g.Unigene002100|g.Unigene012036|g.Unigene001094|g.Unigene004121|g.Unigene003769|g.Unigene002559|g.Unigene004337|g.Unigene001546|g.Unigene002490|g.Unigene001210|g.Unigene006823|g.Unigene001582|g.Unigene007576|g.Unigene002156|g.Unigene003800|g.Unigene004226|g.Unigene003826|g.Unigene001278|g.Unigene002577|g.Unigene008086…	-
ko03410	Base excision repair	22	t.Unigene009094|t.Unigene000816|t.Unigene005116|t.Unigene004642|t.Unigene005736|t.Unigene006978|t.Unigene004616|t.Unigene000824|t.Unigene001264|t.Unigene005809|t.Unigene005939|t.Unigene005306|t.Unigene003712|t.Unigene005662|t.Unigene001388|t.Unigene008570|t.Unigene003022|t.Unigene007148|t.Unigene007780|t.Unigene011749|t.Unigene002676|t.Unigene002506	-	g.Unigene009094|g.Unigene000816|g.Unigene005116|g.Unigene004642|g.Unigene005736|g.Unigene006978|g.Unigene004616|g.Unigene000824|g.Unigene001264|g.Unigene005809|g.Unigene005939|g.Unigene005306|g.Unigene003712|g.Unigene005662|g.Unigene001388|g.Unigene008570|g.Unigene003022|g.Unigene007148|g.Unigene007780|g.Unigene011749|g.Unigene002676|g.Unigene002506	-
ko04260	Cardiac muscle contraction	51	t.Unigene002189|t.Unigene008463|t.Unigene005640|t.Unigene008072|t.Unigene008879|t.Unigene011934|t.Unigene007341|t.Unigene006982|t.Unigene011535|t.Unigene012114|t.Unigene005998|t.Unigene002631|t.Unigene007294|t.Unigene009946|t.Unigene009585|t.Unigene010234|t.Unigene007587|t.Unigene007989|t.Unigene005048|t.Unigene006391|t.Unigene011263|t.Unigene001961|t.Unigene007917|t.Unigene009024|t.Unigene003083…	-	g.Unigene002189|g.Unigene008463|g.Unigene005640|g.Unigene008072|g.Unigene008879|g.Unigene011934|g.Unigene007341|g.Unigene006982|g.Unigene011535|g.Unigene012114|g.Unigene005998|g.Unigene002631|g.Unigene007294|g.Unigene009946|g.Unigene009585|g.Unigene010234|g.Unigene007587|g.Unigene007989|g.Unigene005048|g.Unigene006391|g.Unigene011263|g.Unigene001961|g.Unigene007917|g.Unigene009024|g.Unigene003083…	-
ko03008	Ribosome biogenesis in eukaryotes	36	t.Unigene004035|t.Unigene008761|t.Unigene002648|t.Unigene001999|t.Unigene006018|t.Unigene007880|t.Unigene000625|t.Unigene002341|t.Unigene003605|t.Unigene006297|t.Unigene008363|t.Unigene008600|t.Unigene008771|t.Unigene001267|t.Unigene007805|t.Unigene006364|t.Unigene002939|t.Unigene008450|t.Unigene006397|t.Unigene010815|t.Unigene006876|t.Unigene002935|t.Unigene004701|t.Unigene011545|t.Unigene001580…	-	g.Unigene004035|g.Unigene008761|g.Unigene002648|g.Unigene001999|g.Unigene006018|g.Unigene007880|g.Unigene000625|g.Unigene002341|g.Unigene003605|g.Unigene006297|g.Unigene008363|g.Unigene008600|g.Unigene008771|g.Unigene001267|g.Unigene007805|g.Unigene006364|g.Unigene002939|g.Unigene008450|g.Unigene006397|g.Unigene010815|g.Unigene006876|g.Unigene002935|g.Unigene004701|g.Unigene011545|g.Unigene001580…	-
ko05016	Huntington's disease	74	t.Unigene000355|t.Unigene000349|t.Unigene007593|t.Unigene004273|t.Unigene007613|t.Unigene011406|t.Unigene003990|t.Unigene011135|t.Unigene001176|t.Unigene001153|t.Unigene001314|t.Unigene002440|t.Unigene007341|t.Unigene001311|t.Unigene003238|t.Unigene012045|t.Unigene008404|t.Unigene008302|t.Unigene004227|t.Unigene007113|t.Unigene002708|t.Unigene000150|t.Unigene006635|t.Unigene001734|t.Unigene005163…	-	g.Unigene000355|g.Unigene000349|g.Unigene007593|g.Unigene004273|g.Unigene007613|g.Unigene011406|g.Unigene003990|g.Unigene011135|g.Unigene001176|g.Unigene001153|g.Unigene001314|g.Unigene002440|g.Unigene007341|g.Unigene001311|g.Unigene003238|g.Unigene012045|g.Unigene008404|g.Unigene008302|g.Unigene004227|g.Unigene007113|g.Unigene002708|g.Unigene000150|g.Unigene006635|g.Unigene001734|g.Unigene005163…	-
ko05130	Pathogenic Escherichia coli infection	61	t.Unigene003997|t.Unigene006381|t.Unigene005830|t.Unigene006904|t.Unigene006369|t.Unigene002629|t.Unigene011588|t.Unigene000330|t.Unigene005125|t.Unigene003622|t.Unigene006990|t.Unigene004296|t.Unigene004874|t.Unigene001676|t.Unigene008619|t.Unigene008834|t.Unigene000750|t.Unigene010388|t.Unigene005069|t.Unigene002235|t.Unigene005819|t.Unigene000348|t.Unigene008671|t.Unigene007940|t.Unigene007918…	-	g.Unigene003997|g.Unigene006381|g.Unigene005830|g.Unigene006904|g.Unigene006369|g.Unigene002629|g.Unigene011588|g.Unigene000330|g.Unigene005125|g.Unigene003622|g.Unigene006990|g.Unigene004296|g.Unigene004874|g.Unigene001676|g.Unigene008619|g.Unigene008834|g.Unigene000750|g.Unigene010388|g.Unigene005069|g.Unigene002235|g.Unigene005819|g.Unigene000348|g.Unigene008671|g.Unigene007940|g.Unigene007918…	-
ko04614	Renin-angiotensin system	6	t.Unigene002670|t.Unigene000718|t.Unigene007713|t.Unigene007717|t.Unigene007478|t.Unigene006949	-	g.Unigene002670|g.Unigene000718|g.Unigene007713|g.Unigene007717|g.Unigene007478|g.Unigene006949	-
ko04910	Insulin signaling pathway	95	t.Unigene004643|t.Unigene012494|t.Unigene002002|t.Unigene004705|t.Unigene005257|t.Unigene003122|t.Unigene001340|t.Unigene000526|t.Unigene002963|t.Unigene007906|t.Unigene007380|t.Unigene002985|t.Unigene005527|t.Unigene001367|t.Unigene004212|t.Unigene003663|t.Unigene002331|t.Unigene004772|t.Unigene004954|t.Unigene006155|t.Unigene006164|t.Unigene005133|t.Unigene002794|t.Unigene005353|t.Unigene002861…	-	g.Unigene004643|g.Unigene012494|g.Unigene002002|g.Unigene004705|g.Unigene005257|g.Unigene003122|g.Unigene001340|g.Unigene000526|g.Unigene002963|g.Unigene007906|g.Unigene007380|g.Unigene002985|g.Unigene005527|g.Unigene001367|g.Unigene004212|g.Unigene003663|g.Unigene002331|g.Unigene004772|g.Unigene004954|g.Unigene006155|g.Unigene006164|g.Unigene005133|g.Unigene002794|g.Unigene005353|g.Unigene002861…	-
		9635
